# Supplementary material for: Immune and spermatogenesis-related loci are involved in the development of extreme patterns of male infertility
Source: Commun Biol. 2022 Nov 10;5:1220. doi: 10.1038/s42003-022-04192-0 (PMC9649734; doi:10.1038/s42003-022-04192-0)
Supplement: Supplementary file 4 — Supplementary Data 1 [file 42003_2022_4192_MOESM4_ESM.xlsx]

## Sheet: Supplementary_Data_01
Supplementary Data 1. Polymorphic variants within the MHC system analysed in this study after imputation with the SNP2HLA algorithm.
Variation ID	Variation type	Position in Chr 6 (GRCh38)	Alleles*
rs969931	Polymorphic Nucleotide	29527120	C/A		Marker Nomenclature:
rs2745406	Polymorphic Nucleotide	29528306	C/T		*For binary encodings, P = Present, A = Absent.
rs6939431	Polymorphic Nucleotide	29528443	A/G		1. Classical HLA alleles: HLA_[GENE]_[ALLELE].
rs1233427	Polymorphic Nucleotide	29528887	A/G		2. HLA Amino Acids: AA_[GENE]_[AMINO ACID POSITION (center of codon)]_[GENETIC POSITION]_[ALLELE].
rs1233426	Polymorphic Nucleotide	29530325	A/G		3. HLA intragenic SNPS: SNP_[GENE]_[POSITION]_[ALLELE]
rs1233425	Polymorphic Nucleotide	29530720	G/C		4. Insertions / deletions: [VARIANT]_[GENE]_[POSITION]_[INSERTION/x=DELETION]
rs362546	Polymorphic Nucleotide	29531639	G/A
rs909968	Polymorphic Nucleotide	29531728	A/G
rs909967	Polymorphic Nucleotide	29531760	G/A
rs886381	Polymorphic Nucleotide	29532448	A/G
rs9968	Polymorphic Nucleotide	29533260	C/G
rs16895022	Polymorphic Nucleotide	29533443	A/G
rs1233421	Polymorphic Nucleotide	29533737	T/G
rs1233420	Polymorphic Nucleotide	29535546	C/T
rs6930217	Polymorphic Nucleotide	29536005	C/T
rs419957	Polymorphic Nucleotide	29537992	G/C
rs3025672	Polymorphic Nucleotide	29538258	T/C
rs414282	Polymorphic Nucleotide	29538483	G/A
rs3025670	Polymorphic Nucleotide	29538514	C/T
rs362514	Polymorphic Nucleotide	29539533	A/G
rs446198	Polymorphic Nucleotide	29539649	A/G
rs6931702	Polymorphic Nucleotide	29539794	A/G
rs362540	Polymorphic Nucleotide	29542548	T/C
rs362538	Polymorphic Nucleotide	29542853	G/C
rs1233417	Polymorphic Nucleotide	29544073	G/A
rs426595	Polymorphic Nucleotide	29544705	T/C
rs407161	Polymorphic Nucleotide	29546030	G/A
rs398616	Polymorphic Nucleotide	29546453	A/G
rs3094575	Polymorphic Nucleotide	29548025	T/C
rs3094576	Polymorphic Nucleotide	29548465	A/C
rs376681	Polymorphic Nucleotide	29549316	C/T
rs365488	Polymorphic Nucleotide	29550181	C/T
rs2745411	Polymorphic Nucleotide	29550665	A/G
rs417374	Polymorphic Nucleotide	29550695	A/G
rs6902738	Polymorphic Nucleotide	29550702	C/T
rs9368606	Polymorphic Nucleotide	29550888	C/A
rs17351888	Polymorphic Nucleotide	29551396	C/T
rs453658	Polymorphic Nucleotide	29552071	C/T
rs8337	Polymorphic Nucleotide	29555899	G/C
rs2076485	Polymorphic Nucleotide	29556175	C/T
rs404240	Polymorphic Nucleotide	29556180	C/T
rs2534790	Polymorphic Nucleotide	29556391	A/C
rs362536	Polymorphic Nucleotide	29559163	A/G
rs362535	Polymorphic Nucleotide	29559844	G/A
rs362513	Polymorphic Nucleotide	29560541	C/T
rs362533	Polymorphic Nucleotide	29561120	G/C
rs995185	Polymorphic Nucleotide	29561360	A/T
rs1233405	Polymorphic Nucleotide	29561977	T/C
rs362531	Polymorphic Nucleotide	29562678	T/C
rs362512	Polymorphic Nucleotide	29562851	T/C
rs362511	Polymorphic Nucleotide	29563073	C/T
rs362529	Polymorphic Nucleotide	29563091	A/G
rs362527	Polymorphic Nucleotide	29564041	C/T
rs2523447	Polymorphic Nucleotide	29564962	A/G
rs388234	Polymorphic Nucleotide	29565518	G/A
rs3094577	Polymorphic Nucleotide	29566093	A/G
rs12525160	Polymorphic Nucleotide	29567440	A/G
rs1235162	Polymorphic Nucleotide	29569447	C/T
rs1233400	Polymorphic Nucleotide	29570198	T/C
rs1003582	Polymorphic Nucleotide	29570626	G/C
rs1233399	Polymorphic Nucleotide	29571705	T/C
rs3025651	Polymorphic Nucleotide	29572137	C/A
rs1003581	Polymorphic Nucleotide	29572427	T/C
rs982558	Polymorphic Nucleotide	29572745	T/C
rs3025650	Polymorphic Nucleotide	29575170	G/A
rs362525	Polymorphic Nucleotide	29575869	C/A
rs12528017	Polymorphic Nucleotide	29576774	C/A
rs3117073	Polymorphic Nucleotide	29577048	G/A
rs362522	Polymorphic Nucleotide	29577431	A/G
rs1233397	Polymorphic Nucleotide	29577938	C/T
rs1233396	Polymorphic Nucleotide	29579022	T/C
rs926552	Polymorphic Nucleotide	29580312	T/C
rs6936331	Polymorphic Nucleotide	29580998	T/C
rs1233394	Polymorphic Nucleotide	29581484	T/G
rs12530421	Polymorphic Nucleotide	29581666	C/A
rs1233393	Polymorphic Nucleotide	29581876	C/G
rs1233391	Polymorphic Nucleotide	29582841	G/A
rs1233390	Polymorphic Nucleotide	29584084	T/C
rs1233389	Polymorphic Nucleotide	29584706	A/C
rs1233388	Polymorphic Nucleotide	29585950	C/T
rs362521	Polymorphic Nucleotide	29588982	A/G
rs1233386	Polymorphic Nucleotide	29590413	A/G
rs362520	Polymorphic Nucleotide	29590587	C/T
rs1233384	Polymorphic Nucleotide	29591518	A/G
rs17508548	Polymorphic Nucleotide	29595290	G/T
rs9468559	Polymorphic Nucleotide	29597510	C/A
rs3095273	Polymorphic Nucleotide	29598592	T/C
rs3025646	Polymorphic Nucleotide	29599065	G/A
rs362518	Polymorphic Nucleotide	29599861	G/A
rs362517	Polymorphic Nucleotide	29601268	T/C
rs3025643	Polymorphic Nucleotide	29602178	T/C
rs3025642	Polymorphic Nucleotide	29602539	T/C
rs3025640	Polymorphic Nucleotide	29602888	A/G
rs2267633	Polymorphic Nucleotide	29603064	G/A
rs10946999	Polymorphic Nucleotide	29603832	T/G
rs740884	Polymorphic Nucleotide	29606854	T/C
rs29261	Polymorphic Nucleotide	29608421	C/T
rs29230	Polymorphic Nucleotide	29608616	C/T
rs29262	Polymorphic Nucleotide	29608815	C/T
rs29258	Polymorphic Nucleotide	29609840	A/G
rs29257	Polymorphic Nucleotide	29610253	C/T
rs29255	Polymorphic Nucleotide	29611767	G/T
rs29253	Polymorphic Nucleotide	29612659	C/T
rs29227	Polymorphic Nucleotide	29612811	A/C
rs2267634	Polymorphic Nucleotide	29614435	C/G
rs3025632	Polymorphic Nucleotide	29614523	A/G
rs16867690	Polymorphic Nucleotide	29617606	T/C
rs6919973	Polymorphic Nucleotide	29620097	T/C
rs29223	Polymorphic Nucleotide	29620767	G/T
rs29221	Polymorphic Nucleotide	29621347	C/G
rs29220	Polymorphic Nucleotide	29621889	C/G
rs3828923	Polymorphic Nucleotide	29622938	A/G
rs2267635	Polymorphic Nucleotide	29624654	C/T
rs715044	Polymorphic Nucleotide	29626011	A/C
rs2021749	Polymorphic Nucleotide	29630342	T/C
rs29243	Polymorphic Nucleotide	29631325	T/C
rs29218	Polymorphic Nucleotide	29639652	C/T
rs29240	Polymorphic Nucleotide	29639699	C/T
rs3025623	Polymorphic Nucleotide	29639970	T/C
rs1233374	Polymorphic Nucleotide	29640917	G/A
rs29273	Polymorphic Nucleotide	29643212	G/C
rs29233	Polymorphic Nucleotide	29643452	G/C
rs29232	Polymorphic Nucleotide	29643654	A/G
rs3131854	Polymorphic Nucleotide	29644108	A/G
rs16895214	Polymorphic Nucleotide	29648016	G/T
rs3129073	Polymorphic Nucleotide	29648045	C/T
rs439812	Polymorphic Nucleotide	29648830	G/A
rs29270	Polymorphic Nucleotide	29649623	G/A
rs29269	Polymorphic Nucleotide	29649970	A/G
rs29272	Polymorphic Nucleotide	29650589	A/C
rs29231	Polymorphic Nucleotide	29650748	A/G
rs29254	Polymorphic Nucleotide	29655817	G/A
rs29228	Polymorphic Nucleotide	29655962	T/C
rs29234	Polymorphic Nucleotide	29656335	G/T
rs3130250	Polymorphic Nucleotide	29657224	A/G
rs2252711	Polymorphic Nucleotide	29658544	C/T
rs9257932	Polymorphic Nucleotide	29658599	C/T
rs3135050	Polymorphic Nucleotide	29660660	T/C
rs2535260	Polymorphic Nucleotide	29661106	C/G
rs3117286	Polymorphic Nucleotide	29661997	C/T
rs2535255	Polymorphic Nucleotide	29663913	T/C
rs3130252	Polymorphic Nucleotide	29663967	C/T
rs2256266	Polymorphic Nucleotide	29664541	T/C
rs6905408	Polymorphic Nucleotide	29665998	T/C
rs2857766	Polymorphic Nucleotide	29666226	C/G
rs3130253	Polymorphic Nucleotide	29666235	A/G
rs2857767	Polymorphic Nucleotide	29666491	G/C
rs2857770	Polymorphic Nucleotide	29666939	T/C
rs17184514	Polymorphic Nucleotide	29667633	G/T
rs926827	Polymorphic Nucleotide	29667740	T/C
rs2071653	Polymorphic Nucleotide	29668151	T/C
rs9257936	Polymorphic Nucleotide	29671999	T/C
rs2535241	Polymorphic Nucleotide	29673008	T/A
rs2747419	Polymorphic Nucleotide	29674417	T/G
rs375984	Polymorphic Nucleotide	29676725	T/C
rs2535238	Polymorphic Nucleotide	29677261	T/G
rs2747421	Polymorphic Nucleotide	29677341	C/G
rs387603	Polymorphic Nucleotide	29677801	A/C
rs396660	Polymorphic Nucleotide	29678388	T/C
rs445150	Polymorphic Nucleotide	29679102	C/T
rs3870968	Polymorphic Nucleotide	29679372	A/C
rs3129054	Polymorphic Nucleotide	29681279	A/G
rs9500954	Polymorphic Nucleotide	29681398	G/A
rs3129051	Polymorphic Nucleotide	29682345	T/A
rs423281	Polymorphic Nucleotide	29683755	A/G
rs385743	Polymorphic Nucleotide	29683886	T/C
rs2535236	Polymorphic Nucleotide	29683908	A/G
rs2747437	Polymorphic Nucleotide	29684379	T/G
rs3117292	Polymorphic Nucleotide	29684422	G/A
rs3129045	Polymorphic Nucleotide	29684799	T/G
rs2747442	Polymorphic Nucleotide	29685409	G/A
rs2747444	Polymorphic Nucleotide	29685515	G/T
rs3117294	Polymorphic Nucleotide	29685552	G/T
rs3117299	Polymorphic Nucleotide	29686180	C/A
rs3095286	Polymorphic Nucleotide	29686187	A/G
rs3117301	Polymorphic Nucleotide	29686923	T/C
rs2747453	Polymorphic Nucleotide	29687166	C/T
rs2747454	Polymorphic Nucleotide	29687336	A/G
rs2747457	Polymorphic Nucleotide	29688640	G/T
rs2894113	Polymorphic Nucleotide	29693679	A/T
rs3094736	Polymorphic Nucleotide	29694597	A/T
rs3129029	Polymorphic Nucleotide	29694666	C/A
rs3131888	Polymorphic Nucleotide	29696112	G/A
rs3129090	Polymorphic Nucleotide	29696354	A/G
rs3131886	Polymorphic Nucleotide	29696675	G/A
rs3131875	Polymorphic Nucleotide	29698334	G/A
rs3116803	Polymorphic Nucleotide	29700095	C/T
rs3116802	Polymorphic Nucleotide	29700113	C/T
rs3129070	Polymorphic Nucleotide	29700299	A/G
rs9258102	Polymorphic Nucleotide	29701136	C/T
rs6911622	Polymorphic Nucleotide	29701974	T/C
rs2107203	Polymorphic Nucleotide	29702053	T/C
rs6456993	Polymorphic Nucleotide	29702759	A/G
rs9258117	Polymorphic Nucleotide	29703318	T/C
rs9258122	Polymorphic Nucleotide	29703963	A/G
rs3131865	Polymorphic Nucleotide	29704388	G/C
rs3131863	Polymorphic Nucleotide	29705706	C/T
rs11962017	Polymorphic Nucleotide	29706223	A/G
rs3094724	Polymorphic Nucleotide	29706518	C/T
rs12663603	Polymorphic Nucleotide	29706652	G/A
rs1476573	Polymorphic Nucleotide	29706871	T/C
rs1476572	Polymorphic Nucleotide	29706964	C/A
rs7762253	Polymorphic Nucleotide	29709046	C/T
rs3871467	Polymorphic Nucleotide	29709472	T/C
rs1610742	Polymorphic Nucleotide	29710175	G/A
rs1610594	Polymorphic Nucleotide	29711270	G/A
rs7741807	Polymorphic Nucleotide	29712880	C/G
rs1610597	Polymorphic Nucleotide	29713923	A/G
rs1632964	Polymorphic Nucleotide	29714462	A/G
rs2524272	Polymorphic Nucleotide	29714623	C/T
rs1627567	Polymorphic Nucleotide	29715089	T/A
rs2735062	Polymorphic Nucleotide	29715112	G/A
rs1632962	Polymorphic Nucleotide	29716031	T/C
rs2517912	Polymorphic Nucleotide	29716167	A/G
rs2517911	Polymorphic Nucleotide	29716857	G/A
rs7759272	Polymorphic Nucleotide	29717217	C/T
rs3757324	Polymorphic Nucleotide	29721350	T/G
rs3998799	Polymorphic Nucleotide	29722917	G/C
rs1362126	Polymorphic Nucleotide	29723242	T/C
rs1736926	Polymorphic Nucleotide	29724785	T/C
rs2076177	Polymorphic Nucleotide	29725336	A/G
rs2235383	Polymorphic Nucleotide	29725722	C/T
rs1736922	Polymorphic Nucleotide	29726192	A/G
rs1628578	Polymorphic Nucleotide	29727725	G/T
rs9258187	Polymorphic Nucleotide	29727823	G/T
rs2272874	Polymorphic Nucleotide	29728468	G/A
rs1611350	Polymorphic Nucleotide	29731044	C/T
rs3909134	Polymorphic Nucleotide	29731476	C/T
rs6910733	Polymorphic Nucleotide	29731608	G/A
rs2743922	Polymorphic Nucleotide	29731936	A/C
rs2523400	Polymorphic Nucleotide	29732007	G/A
rs2523399	Polymorphic Nucleotide	29732302	G/A
rs1610601	Polymorphic Nucleotide	29732406	T/G
rs2735054	Polymorphic Nucleotide	29732838	C/T
rs2735052	Polymorphic Nucleotide	29733787	T/C
rs7755571	Polymorphic Nucleotide	29734166	C/T
rs1610602	Polymorphic Nucleotide	29734284	T/G
rs2844833	Polymorphic Nucleotide	29734429	C/G
rs2523395	Polymorphic Nucleotide	29734733	T/C
rs2394159	Polymorphic Nucleotide	29734902	G/A
rs2394160	Polymorphic Nucleotide	29735485	G/A
rs1736915	Polymorphic Nucleotide	29736539	T/C
rs1736913	Polymorphic Nucleotide	29736623	A/G
rs9258208	Polymorphic Nucleotide	29736768	T/C
rs7751815	Polymorphic Nucleotide	29737307	T/C
rs2523393	Polymorphic Nucleotide	29737882	C/T
rs2735051	Polymorphic Nucleotide	29737911	T/C
rs1736911	Polymorphic Nucleotide	29737995	A/G
rs9258213	Polymorphic Nucleotide	29738914	C/T
rs929160	Polymorphic Nucleotide	29739016	A/T
rs1633096	Polymorphic Nucleotide	29739490	A/C
rs2523388	Polymorphic Nucleotide	29739927	T/C
rs9258218	Polymorphic Nucleotide	29740251	A/G
rs1610603	Polymorphic Nucleotide	29740445	A/G
rs2743951	Polymorphic Nucleotide	29741457	A/G
rs2517938	Polymorphic Nucleotide	29742063	G/A
rs730858	Polymorphic Nucleotide	29742851	T/C
rs4713240	Polymorphic Nucleotide	29742949	G/A
rs1610613	Polymorphic Nucleotide	29743186	A/G
rs9258220	Polymorphic Nucleotide	29743264	T/C
rs2523386	Polymorphic Nucleotide	29743970	T/C
rs2844846	Polymorphic Nucleotide	29744259	A/T
rs9258224	Polymorphic Nucleotide	29744479	A/G
rs2844845	Polymorphic Nucleotide	29744982	T/A
rs2072894	Polymorphic Nucleotide	29745259	A/G
rs1737086	Polymorphic Nucleotide	29746636	T/G
rs6901686	Polymorphic Nucleotide	29747944	A/G
rs1633086	Polymorphic Nucleotide	29747985	T/C
rs1633085	Polymorphic Nucleotide	29748220	A/G
rs1737084	Polymorphic Nucleotide	29749562	A/T
rs733841	Polymorphic Nucleotide	29750203	T/C
rs4713243	Polymorphic Nucleotide	29753184	G/C
rs2394164	Polymorphic Nucleotide	29753620	C/G
rs9258253	Polymorphic Nucleotide	29753755	C/A
rs9391630	Polymorphic Nucleotide	29754738	G/A
rs9258260	Polymorphic Nucleotide	29755384	T/C
rs1633070	Polymorphic Nucleotide	29756370	A/G
rs1737079	Polymorphic Nucleotide	29756968	C/T
rs1737078	Polymorphic Nucleotide	29757162	A/C
rs1737076	Polymorphic Nucleotide	29757544	C/T
rs9258266	Polymorphic Nucleotide	29757675	T/C
rs1633063	Polymorphic Nucleotide	29758269	A/G
rs6935107	Polymorphic Nucleotide	29758392	T/C
rs1633059	Polymorphic Nucleotide	29758773	G/A
rs1610628	Polymorphic Nucleotide	29760432	G/T
rs9500976	Polymorphic Nucleotide	29762613	G/A
rs9258275	Polymorphic Nucleotide	29762727	G/A
rs1737070	Polymorphic Nucleotide	29762769	G/T
rs1737069	Polymorphic Nucleotide	29762953	A/G
rs1737064	Polymorphic Nucleotide	29763486	G/T
rs7759474	Polymorphic Nucleotide	29763858	T/C
rs1611285	Polymorphic Nucleotide	29764010	C/T
rs1626392	Polymorphic Nucleotide	29764467	A/G
rs1625636	Polymorphic Nucleotide	29764525	A/G
rs1633043	Polymorphic Nucleotide	29764617	T/C
rs422343	Polymorphic Nucleotide	29764653	T/C
rs1737060	Polymorphic Nucleotide	29765192	C/G
rs1633041	Polymorphic Nucleotide	29765446	T/C
rs2735046	Polymorphic Nucleotide	29766321	T/C
rs1737052	Polymorphic Nucleotide	29766341	G/T
rs12660712	Polymorphic Nucleotide	29766857	A/C
rs9258294	Polymorphic Nucleotide	29767882	A/G
rs1737043	Polymorphic Nucleotide	29768270	A/G
rs1737041	Polymorphic Nucleotide	29768452	T/G
rs11753872	Polymorphic Nucleotide	29769165	A/C
rs6932033	Polymorphic Nucleotide	29770069	G/A
rs1610726	Polymorphic Nucleotide	29770888	C/G
rs885940	Polymorphic Nucleotide	29771280	A/G
rs1633038	Polymorphic Nucleotide	29772260	T/C
rs9258302	Polymorphic Nucleotide	29773561	C/T
rs1362068	Polymorphic Nucleotide	29774331	G/A
rs1362070	Polymorphic Nucleotide	29774522	G/A
rs1633036	Polymorphic Nucleotide	29775032	G/A
rs9258304	Polymorphic Nucleotide	29775658	C/T
rs1633034	Polymorphic Nucleotide	29775786	C/T
rs4122198	Polymorphic Nucleotide	29777816	G/A
rs1633030	Polymorphic Nucleotide	29778017	G/A
rs1633021	Polymorphic Nucleotide	29779092	G/A
rs2735042	Polymorphic Nucleotide	29779596	C/T
rs9258384	Polymorphic Nucleotide	29786091	A/C
rs2743941	Polymorphic Nucleotide	29787674	A/G
rs1611196	Polymorphic Nucleotide	29790218	C/T
rs1633012	Polymorphic Nucleotide	29790949	G/C
rs1611205	Polymorphic Nucleotide	29792046	C/T
rs1610647	Polymorphic Nucleotide	29794291	G/A
rs16895757	Polymorphic Nucleotide	29794401	T/C
rs1633010	Polymorphic Nucleotide	29795165	A/T
rs1633009	Polymorphic Nucleotide	29795310	A/T
rs2523415	Polymorphic Nucleotide	29796222	T/C
rs11758087	Polymorphic Nucleotide	29796666	A/G
rs1633005	Polymorphic Nucleotide	29796695	A/G
rs11751282	Polymorphic Nucleotide	29796930	G/T
rs2523414	Polymorphic Nucleotide	29797310	G/A
rs1629068	Polymorphic Nucleotide	29797514	C/T
rs1736998	Polymorphic Nucleotide	29797939	T/A
rs1736991	Polymorphic Nucleotide	29799149	G/C
rs9258437	Polymorphic Nucleotide	29799834	A/G
rs3873243	Polymorphic Nucleotide	29799848	T/G
rs1736983	Polymorphic Nucleotide	29800272	T/C
rs7741100	Polymorphic Nucleotide	29800346	A/C
rs11751333	Polymorphic Nucleotide	29800360	T/C
rs2517922	Polymorphic Nucleotide	29800524	G/T
rs1611185	Polymorphic Nucleotide	29800567	C/T
rs2017525	Polymorphic Nucleotide	29800726	A/G
rs1610649	Polymorphic Nucleotide	29801140	G/A
rs885937	Polymorphic Nucleotide	29801286	T/A
rs3891160	Polymorphic Nucleotide	29801370	G/C
rs9468626	Polymorphic Nucleotide	29801469	A/G
rs1632996	Polymorphic Nucleotide	29801730	A/T
rs1736982	Polymorphic Nucleotide	29801744	T/C
rs4281004	Polymorphic Nucleotide	29801780	C/T
rs1632995	Polymorphic Nucleotide	29801844	A/T
rs1736981	Polymorphic Nucleotide	29802545	T/C
rs1632988	Polymorphic Nucleotide	29804618	T/C
rs1632987	Polymorphic Nucleotide	29804772	C/G
rs2394173	Polymorphic Nucleotide	29805381	T/C
rs1632984	Polymorphic Nucleotide	29805615	A/T
rs1632983	Polymorphic Nucleotide	29805732	A/G
rs9258447	Polymorphic Nucleotide	29806075	T/C
rs1736976	Polymorphic Nucleotide	29806222	C/T
rs11751820	Polymorphic Nucleotide	29806410	T/C
rs11757182	Polymorphic Nucleotide	29807748	C/A
rs2523409	Polymorphic Nucleotide	29807885	C/T
rs1736971	Polymorphic Nucleotide	29808545	A/C
rs1736969	Polymorphic Nucleotide	29808613	A/T
rs4098859	Polymorphic Nucleotide	29809422	C/T
rs1632971	Polymorphic Nucleotide	29810134	A/G
rs9357086	Polymorphic Nucleotide	29810252	C/G
rs2523408	Polymorphic Nucleotide	29810332	G/T
rs9295820	Polymorphic Nucleotide	29810724	G/C
rs1610663	Polymorphic Nucleotide	29810849	A/G
rs1610699	Polymorphic Nucleotide	29811210	C/A
rs11753629	Polymorphic Nucleotide	29814554	A/G
rs1736959	Polymorphic Nucleotide	29814693	A/G
rs1633105	Polymorphic Nucleotide	29815605	C/T
rs1619379	Polymorphic Nucleotide	29817458	A/G
rs2735028	Polymorphic Nucleotide	29817761	A/G
rs1736951	Polymorphic Nucleotide	29817999	A/G
rs2743933	Polymorphic Nucleotide	29818443	G/A
rs2743931	Polymorphic Nucleotide	29819295	G/A
rs2394177	Polymorphic Nucleotide	29819592	G/A
rs3873245	Polymorphic Nucleotide	29820760	A/G
rs1610677	Polymorphic Nucleotide	29821394	G/A
rs1611149	Polymorphic Nucleotide	29822222	T/C
rs1632949	Polymorphic Nucleotide	29825947	G/A
rs1632948	Polymorphic Nucleotide	29826272	G/A
rs1736936	Polymorphic Nucleotide	29826540	T/C
rs3115630	Polymorphic Nucleotide	29826724	A/G
rs1632942	Polymorphic Nucleotide	29828863	G/A
rs1632933	Polymorphic Nucleotide	29830156	A/G
rs1233330	Polymorphic Nucleotide	29831326	T/C
rs2517896	Polymorphic Nucleotide	29832365	A/G
rs1610682	Polymorphic Nucleotide	29833547	G/A
rs2735020	Polymorphic Nucleotide	29835208	T/G
rs16896049	Polymorphic Nucleotide	29835953	G/C
rs2735018	Polymorphic Nucleotide	29836632	G/C
rs2394180	Polymorphic Nucleotide	29837422	C/T
rs2735014	Polymorphic Nucleotide	29838032	T/G
rs7755504	Polymorphic Nucleotide	29838256	G/C
rs2517887	Polymorphic Nucleotide	29839616	G/C
rs2735003	Polymorphic Nucleotide	29840857	C/A
rs2523776	Polymorphic Nucleotide	29841417	C/A
rs1611133	Polymorphic Nucleotide	29841605	T/C
rs3900925	Polymorphic Nucleotide	29842179	A/G
rs4607472	Polymorphic Nucleotide	29842766	G/A
rs2844827	Polymorphic Nucleotide	29843460	G/A
rs4084096	Polymorphic Nucleotide	29844091	A/C
rs2734994	Polymorphic Nucleotide	29844253	A/G
rs2734990	Polymorphic Nucleotide	29844728	A/T
rs2523767	Polymorphic Nucleotide	29845030	C/T
rs9258557	Polymorphic Nucleotide	29846165	T/C
rs4081563	Polymorphic Nucleotide	29846587	C/T
rs3115629	Polymorphic Nucleotide	29847936	G/A
rs2394186	Polymorphic Nucleotide	29848644	G/A
rs2523765	Polymorphic Nucleotide	29849329	A/T
rs9380146	Polymorphic Nucleotide	29849467	A/G
rs11759549	Polymorphic Nucleotide	29850146	C/G
rs2734986	Polymorphic Nucleotide	29850791	G/A
rs2734985	Polymorphic Nucleotide	29850885	G/A
rs2508050	Polymorphic Nucleotide	29852270	G/A
rs3115627	Polymorphic Nucleotide	29852501	C/T
rs5013093	Polymorphic Nucleotide	29852809	T/C
rs2523756	Polymorphic Nucleotide	29852940	C/T
rs2734984	Polymorphic Nucleotide	29853054	G/A
rs9258631	Polymorphic Nucleotide	29853516	C/A
rs2734982	Polymorphic Nucleotide	29853790	A/C
rs2734981	Polymorphic Nucleotide	29853915	T/C
rs2734980	Polymorphic Nucleotide	29854119	T/C
rs2517862	Polymorphic Nucleotide	29854160	A/G
rs2517861	Polymorphic Nucleotide	29854205	A/G
rs2975033	Polymorphic Nucleotide	29854484	T/C
rs9258651	Polymorphic Nucleotide	29854578	T/C
rs3094175	Polymorphic Nucleotide	29855146	A/T
rs2428510	Polymorphic Nucleotide	29855250	T/C
rs3128909	Polymorphic Nucleotide	29855794	T/A
rs3132726	Polymorphic Nucleotide	29855829	T/C
rs6919513	Polymorphic Nucleotide	29856217	T/C
rs9258679	Polymorphic Nucleotide	29856282	G/A
rs2517840	Polymorphic Nucleotide	29858315	A/G
rs1611697	Polymorphic Nucleotide	29859608	C/A
rs9258739	Polymorphic Nucleotide	29859886	A/G
rs1611699	Polymorphic Nucleotide	29859976	A/T
rs9258740	Polymorphic Nucleotide	29860122	T/C
rs3094657	Polymorphic Nucleotide	29860533	G/C
rs2523822	Polymorphic Nucleotide	29860883	C/T
rs1611710	Polymorphic Nucleotide	29861139	T/C
rs1611715	Polymorphic Nucleotide	29861705	C/A
rs1611717	Polymorphic Nucleotide	29861800	C/T
rs9258762	Polymorphic Nucleotide	29861878	A/G
rs3094169	Polymorphic Nucleotide	29862209	A/G
rs7760172	Polymorphic Nucleotide	29862297	C/T
rs9258766	Polymorphic Nucleotide	29862634	A/G
rs9258771	Polymorphic Nucleotide	29862875	G/A
rs1611732	Polymorphic Nucleotide	29863231	T/C
rs765649	Polymorphic Nucleotide	29863281	T/A
rs1611737	Polymorphic Nucleotide	29863794	G/C
rs2524035	Polymorphic Nucleotide	29864555	T/C
rs2508046	Polymorphic Nucleotide	29865256	A/G
rs7760545	Polymorphic Nucleotide	29865695	A/C
rs3094165	Polymorphic Nucleotide	29865764	T/C
rs2734974	Polymorphic Nucleotide	29866002	C/T
rs2734973	Polymorphic Nucleotide	29866171	A/G
rs1611631	Polymorphic Nucleotide	29867877	T/C
rs3094159	Polymorphic Nucleotide	29868057	C/T
rs1611635	Polymorphic Nucleotide	29868686	T/C
rs9258866	Polymorphic Nucleotide	29868747	A/C
rs3132718	Polymorphic Nucleotide	29868800	A/G
rs1611636	Polymorphic Nucleotide	29868926	C/A
rs9258881	Polymorphic Nucleotide	29869365	G/A
rs3132714	Polymorphic Nucleotide	29872871	A/G
rs3128888	Polymorphic Nucleotide	29873579	C/G
rs2523809	Polymorphic Nucleotide	29881842	A/C
rs2523807	Polymorphic Nucleotide	29882497	C/T
rs7768484	Polymorphic Nucleotide	29888201	T/G
rs9259852	Polymorphic Nucleotide	29928644	C/T
rs2524005	Polymorphic Nucleotide	29931900	T/C
rs2860580	Polymorphic Nucleotide	29938914	T/C
rs3094141	Polymorphic Nucleotide	29942030	A/C
SNP_A_29942560	Polymorphic Nucleotide - HLA gene	29942560	0/G
AA_A_-22_29942561_I	Polymorphic amino acid - HLA protein	29942561	0/A
AA_A_-22_29942561_V	Polymorphic amino acid - HLA protein	29942561	A/P
AA_A_-22_29942561_x	Polymorphic amino acid - HLA protein	29942561	P/A
SNP_A_29942566	Polymorphic Nucleotide - HLA gene	29942566	0/G
AA_A_-20_29942567_A	Polymorphic amino acid - HLA protein	29942567	A/P
AA_A_-20_29942567_P	Polymorphic amino acid - HLA protein	29942567	0/A
AA_A_-20_29942567_x	Polymorphic amino acid - HLA protein	29942567	P/A
SNP_A_29942568	Polymorphic Nucleotide - HLA gene	29942568	T/G
SNP_A_29942581	Polymorphic Nucleotide - HLA gene	29942581	C/G
AA_A_-15_29942582_L	Polymorphic amino acid - HLA protein	29942582	P/A
AA_A_-15_29942582_V	Polymorphic amino acid - HLA protein	29942582	A/P
AA_A_-15_29942582_x	Polymorphic amino acid - HLA protein	29942582	P/A
AA_A_-11_29942594_L	Polymorphic amino acid - HLA protein	29942594	P/A
AA_A_-11_29942594_S	Polymorphic amino acid - HLA protein	29942594	A/P
AA_A_-11_29942594_x	Polymorphic amino acid - HLA protein	29942594	P/A
SNP_A_29942594	Polymorphic Nucleotide - HLA gene	29942594	T/C
SNP_A_29942601	Polymorphic Nucleotide - HLA gene	29942601	T/C
SNP_A_29942620	Polymorphic Nucleotide - HLA gene	29942620	A/T
AA_A_-2_29942621_R	Polymorphic amino acid - HLA protein	29942621	P/A
AA_A_-2_29942621_W	Polymorphic amino acid - HLA protein	29942621	A/P
AA_A_-2_29942621_x	Polymorphic amino acid - HLA protein	29942621	P/A
SNP_A_29942625	Polymorphic Nucleotide - HLA gene	29942625	A/G
SNP_A_29942642	Polymorphic Nucleotide - HLA gene	29942642	T/G
SNP_A_29942652	Polymorphic Nucleotide - HLA gene	29942652	C/G
SNP_A_29942660	Polymorphic Nucleotide - HLA gene	29942660	T/C
SNP_A_29942673	Polymorphic Nucleotide - HLA gene	29942673	C/G
SNP_A_29942680	Polymorphic Nucleotide - HLA gene	29942680	T/G
SNP_A_29942683	Polymorphic Nucleotide - HLA gene	29942683	C/T
SNP_A_29942691	Polymorphic Nucleotide - HLA gene	29942691	A/G
SNP_A_29942696	Polymorphic Nucleotide - HLA gene	29942696	A/G
SNP_A_29942701	Polymorphic Nucleotide - HLA gene	29942701	G/C
SNP_A_29942705_A	Polymorphic Nucleotide - HLA gene	29942705	A/P
SNP_A_29942705_G	Polymorphic Nucleotide - HLA gene	29942705	P/A
SNP_A_29942705_T	Polymorphic Nucleotide - HLA gene	29942705	P/A
SNP_A_29942715	Polymorphic Nucleotide - HLA gene	29942715	T/G
SNP_A_29942719	Polymorphic Nucleotide - HLA gene	29942719	C/G
SNP_A_29942729	Polymorphic Nucleotide - HLA gene	29942729	T/G
SNP_A_29942730	Polymorphic Nucleotide - HLA gene	29942730	T/C
SNP_A_29942731	Polymorphic Nucleotide - HLA gene	29942731	A/G
SNP_A_29942733	Polymorphic Nucleotide - HLA gene	29942733	A/G
SNP_A_29942745	Polymorphic Nucleotide - HLA gene	29942745	G/C
SNP_A_29942750	Polymorphic Nucleotide - HLA gene	29942750	T/C
SNP_A_29942761	Polymorphic Nucleotide - HLA gene	29942761	T/C
SNP_A_29942780	Polymorphic Nucleotide - HLA gene	29942780	A/T
AA_A_9_29942781_F	Polymorphic amino acid - HLA protein	29942781	A/P
AA_A_9_29942781_FS	Polymorphic amino acid - HLA protein	29942781	A/P
AA_A_9_29942781_FT	Polymorphic amino acid - HLA protein	29942781	A/P
AA_A_9_29942781_FY	Polymorphic amino acid - HLA protein	29942781	A/P
AA_A_9_29942781_S	Polymorphic amino acid - HLA protein	29942781	P/A
AA_A_9_29942781_T	Polymorphic amino acid - HLA protein	29942781	P/A
AA_A_9_29942781_Y	Polymorphic amino acid - HLA protein	29942781	P/A
SNP_A_29942781_A	Polymorphic Nucleotide - HLA gene	29942781	P/A
SNP_A_29942781_C	Polymorphic Nucleotide - HLA gene	29942781	P/A
SNP_A_29942781_T	Polymorphic Nucleotide - HLA gene	29942781	A/P
SNP_A_29942785_A	Polymorphic Nucleotide - HLA gene	29942785	A/P
SNP_A_29942785_C	Polymorphic Nucleotide - HLA gene	29942785	P/A
SNP_A_29942785_T	Polymorphic Nucleotide - HLA gene	29942785	0/A
SNP_A_29942789	Polymorphic Nucleotide - HLA gene	29942789	A/G
AA_A_12_29942790	Polymorphic amino acid - HLA protein	29942790	M/V
SNP_A_29942804	Polymorphic Nucleotide - HLA gene	29942804	A/C
AA_A_17_29942805	Polymorphic amino acid - HLA protein	29942805	S/R
SNP_A_29942806	Polymorphic Nucleotide - HLA gene	29942806	T/C
SNP_A_29942809	Polymorphic Nucleotide - HLA gene	29942809	A/G
SNP_A_29942810	Polymorphic Nucleotide - HLA gene	29942810	0/G
AA_A_19_29942811	Polymorphic amino acid - HLA protein	29942811	0/E
SNP_A_29942827	Polymorphic Nucleotide - HLA gene	29942827	A/C
SNP_A_29942846	Polymorphic Nucleotide - HLA gene	29942846	0/A
AA_A_31_29942847	Polymorphic amino acid - HLA protein	29942847	0/T
AA_A_35_29942859	Polymorphic amino acid - HLA protein	29942859	0/R
SNP_A_29942859	Polymorphic Nucleotide - HLA gene	29942859	0/G
SNP_A_29942863	Polymorphic Nucleotide - HLA gene	29942863	T/C
AA_A_43_29942883	Polymorphic amino acid - HLA protein	29942883	R/Q
SNP_A_29942883	Polymorphic Nucleotide - HLA gene	29942883	G/A
AA_A_44_29942886	Polymorphic amino acid - HLA protein	29942886	K/R
SNP_A_29942886	Polymorphic Nucleotide - HLA gene	29942886	A/G
SNP_A_29942902	Polymorphic Nucleotide - HLA gene	29942902	A/G
SNP_A_29942921	Polymorphic Nucleotide - HLA gene	29942921	A/G
AA_A_56_29942922_E	Polymorphic amino acid - HLA protein	29942922	0/A
AA_A_56_29942922_G	Polymorphic amino acid - HLA protein	29942922	A/P
AA_A_56_29942922_R	Polymorphic amino acid - HLA protein	29942922	P/A
SNP_A_29942922	Polymorphic Nucleotide - HLA gene	29942922	0/G
SNP_A_29942923	Polymorphic Nucleotide - HLA gene	29942923	T/G
SNP_A_29942926	Polymorphic Nucleotide - HLA gene	29942926	T/G
SNP_A_29942939	Polymorphic Nucleotide - HLA gene	29942939	G/C
AA_A_62_29942940_E	Polymorphic amino acid - HLA protein	29942940	P/A
AA_A_62_29942940_EL	Polymorphic amino acid - HLA protein	29942940	P/A
AA_A_62_29942940_G	Polymorphic amino acid - HLA protein	29942940	P/A
AA_A_62_29942940_GE	Polymorphic amino acid - HLA protein	29942940	P/A
AA_A_62_29942940_GL	Polymorphic amino acid - HLA protein	29942940	P/A
AA_A_62_29942940_GR	Polymorphic amino acid - HLA protein	29942940	P/A
AA_A_62_29942940_L	Polymorphic amino acid - HLA protein	29942940	P/A
AA_A_62_29942940_Q	Polymorphic amino acid - HLA protein	29942940	P/A
AA_A_62_29942940_QE	Polymorphic amino acid - HLA protein	29942940	A/P
AA_A_62_29942940_QG	Polymorphic amino acid - HLA protein	29942940	A/P
AA_A_62_29942940_QL	Polymorphic amino acid - HLA protein	29942940	P/A
AA_A_62_29942940_QR	Polymorphic amino acid - HLA protein	29942940	A/P
AA_A_62_29942940_R	Polymorphic amino acid - HLA protein	29942940	P/A
AA_A_62_29942940_RE	Polymorphic amino acid - HLA protein	29942940	P/A
AA_A_62_29942940_RL	Polymorphic amino acid - HLA protein	29942940	P/A
SNP_A_29942940_A	Polymorphic Nucleotide - HLA gene	29942940	A/P
SNP_A_29942940_G	Polymorphic Nucleotide - HLA gene	29942940	P/A
SNP_A_29942940_T	Polymorphic Nucleotide - HLA gene	29942940	P/A
SNP_A_29942942_A	Polymorphic Nucleotide - HLA gene	29942942	P/A
SNP_A_29942942_C	Polymorphic Nucleotide - HLA gene	29942942	P/A
SNP_A_29942942_G	Polymorphic Nucleotide - HLA gene	29942942	A/P
AA_A_63_29942943_E	Polymorphic amino acid - HLA protein	29942943	A/P
AA_A_63_29942943_N	Polymorphic amino acid - HLA protein	29942943	P/A
AA_A_63_29942943_Q	Polymorphic amino acid - HLA protein	29942943	P/A
SNP_A_29942944	Polymorphic Nucleotide - HLA gene	29942944	C/G
SNP_A_29942948	Polymorphic Nucleotide - HLA gene	29942948	G/C
AA_A_65_29942949	Polymorphic amino acid - HLA protein	29942949	G/R
AA_A_66_29942952	Polymorphic amino acid - HLA protein	29942952	K/N
SNP_A_29942953	Polymorphic Nucleotide - HLA gene	29942953	A/T
SNP_A_29942954	Polymorphic Nucleotide - HLA gene	29942954	A/G
AA_A_67_29942955	Polymorphic amino acid - HLA protein	29942955	M/V
AA_A_70_29942964	Polymorphic amino acid - HLA protein	29942964	Q/H
SNP_A_29942965	Polymorphic Nucleotide - HLA gene	29942965	G/C
AA_A_73_29942973_I	Polymorphic amino acid - HLA protein	29942973	P/A
AA_A_73_29942973_T	Polymorphic amino acid - HLA protein	29942973	A/P
SNP_A_29942973	Polymorphic Nucleotide - HLA gene	29942973	T/C
SNP_A_29942975_A	Polymorphic Nucleotide - HLA gene	29942975	0/A
SNP_A_29942975_C	Polymorphic Nucleotide - HLA gene	29942975	P/A
SNP_A_29942975_G	Polymorphic Nucleotide - HLA gene	29942975	A/P
AA_A_74_29942976_D	Polymorphic amino acid - HLA protein	29942976	A/P
AA_A_74_29942976_H	Polymorphic amino acid - HLA protein	29942976	P/A
AA_A_74_29942976_N	Polymorphic amino acid - HLA protein	29942976	0/A
AA_A_76_29942982_A	Polymorphic amino acid - HLA protein	29942982	P/A
AA_A_76_29942982_E	Polymorphic amino acid - HLA protein	29942982	P/A
AA_A_76_29942982_V	Polymorphic amino acid - HLA protein	29942982	A/P
SNP_A_29942982_A	Polymorphic Nucleotide - HLA gene	29942982	P/A
SNP_A_29942982_C	Polymorphic Nucleotide - HLA gene	29942982	P/A
SNP_A_29942982_T	Polymorphic Nucleotide - HLA gene	29942982	A/P
SNP_A_29942984	Polymorphic Nucleotide - HLA gene	29942984	A/G
AA_A_77_29942985_D	Polymorphic amino acid - HLA protein	29942985	A/P
AA_A_77_29942985_N	Polymorphic amino acid - HLA protein	29942985	P/A
AA_A_77_29942985_S	Polymorphic amino acid - HLA protein	29942985	P/A
SNP_A_29942985	Polymorphic Nucleotide - HLA gene	29942985	G/A
SNP_A_29942990	Polymorphic Nucleotide - HLA gene	29942990	C/G
AA_A_79_29942991	Polymorphic amino acid - HLA protein	29942991	R/G
AA_A_80_29942994	Polymorphic amino acid - HLA protein	29942994	I/T
SNP_A_29942994	Polymorphic Nucleotide - HLA gene	29942994	T/C
SNP_A_29942996	Polymorphic Nucleotide - HLA gene	29942996	G/C
AA_A_81_29942997	Polymorphic amino acid - HLA protein	29942997	A/L
SNP_A_29942997	Polymorphic Nucleotide - HLA gene	29942997	C/T
AA_A_82_29943000	Polymorphic amino acid - HLA protein	29943000	L/R
SNP_A_29943000	Polymorphic Nucleotide - HLA gene	29943000	T/G
SNP_A_29943002	Polymorphic Nucleotide - HLA gene	29943002	C/G
AA_A_83_29943003	Polymorphic amino acid - HLA protein	29943003	R/G
AA_A_90_29943024	Polymorphic amino acid - HLA protein	29943024	D/A
SNP_A_29943024	Polymorphic Nucleotide - HLA gene	29943024	A/C
SNP_A_29943039	Polymorphic Nucleotide - HLA gene	29943039	A/G
SNP_A_29943040	Polymorphic Nucleotide - HLA gene	29943040	C/G
SNP_A_29943043	Polymorphic Nucleotide - HLA gene	29943043	G/C
SNP_A_29943057	Polymorphic Nucleotide - HLA gene	29943057	G/C
SNP_A_29943062	Polymorphic Nucleotide - HLA gene	29943062	T/C
SNP_A_29943084	Polymorphic Nucleotide - HLA gene	29943084	G/A
SNP_A_29943088	Polymorphic Nucleotide - HLA gene	29943088	G/C
SNP_A_29943089	Polymorphic Nucleotide - HLA gene	29943089	A/G
SNP_A_29943115	Polymorphic Nucleotide - HLA gene	29943115	G/A
SNP_A_29943133	Polymorphic Nucleotide - HLA gene	29943133	T/C
SNP_A_29943146_A	Polymorphic Nucleotide - HLA gene	29943146	P/A
SNP_A_29943146_C	Polymorphic Nucleotide - HLA gene	29943146	A/P
SNP_A_29943146_T	Polymorphic Nucleotide - HLA gene	29943146	P/A
SNP_A_29943170	Polymorphic Nucleotide - HLA gene	29943170	A/T
SNP_A_29943203	Polymorphic Nucleotide - HLA gene	29943203	T/C
SNP_A_29943209	Polymorphic Nucleotide - HLA gene	29943209	A/G
SNP_A_29943223_C	Polymorphic Nucleotide - HLA gene	29943223	P/A
SNP_A_29943223_G	Polymorphic Nucleotide - HLA gene	29943223	A/P
SNP_A_29943223_T	Polymorphic Nucleotide - HLA gene	29943223	P/A
SNP_A_29943226	Polymorphic Nucleotide - HLA gene	29943226	A/G
SNP_A_29943228	Polymorphic Nucleotide - HLA gene	29943228	A/G
SNP_A_29943234	Polymorphic Nucleotide - HLA gene	29943234	T/C
SNP_A_29943242	Polymorphic Nucleotide - HLA gene	29943242	C/T
SNP_A_29943252	Polymorphic Nucleotide - HLA gene	29943252	T/G
SNP_A_29943253	Polymorphic Nucleotide - HLA gene	29943253	T/C
SNP_A_29943260	Polymorphic Nucleotide - HLA gene	29943260	C/G
SNP_A_29943279_A	Polymorphic Nucleotide - HLA gene	29943279	A/P
SNP_A_29943279_C	Polymorphic Nucleotide - HLA gene	29943279	P/A
SNP_A_29943279_G	Polymorphic Nucleotide - HLA gene	29943279	P/A
AA_A_95_29943280_I	Polymorphic amino acid - HLA protein	29943280	A/P
AA_A_95_29943280_L	Polymorphic amino acid - HLA protein	29943280	P/A
AA_A_95_29943280_V	Polymorphic amino acid - HLA protein	29943280	P/A
AA_A_97_29943286_I	Polymorphic amino acid - HLA protein	29943286	P/A
AA_A_97_29943286_IK	Polymorphic amino acid - HLA protein	29943286	P/A
AA_A_97_29943286_IM	Polymorphic amino acid - HLA protein	29943286	A/P
AA_A_97_29943286_IR	Polymorphic amino acid - HLA protein	29943286	A/P
AA_A_97_29943286_K	Polymorphic amino acid - HLA protein	29943286	0/A
AA_A_97_29943286_M	Polymorphic amino acid - HLA protein	29943286	P/A
AA_A_97_29943286_R	Polymorphic amino acid - HLA protein	29943286	P/A
SNP_A_29943286_A	Polymorphic Nucleotide - HLA gene	29943286	0/A
SNP_A_29943286_G	Polymorphic Nucleotide - HLA gene	29943286	P/A
SNP_A_29943286_T	Polymorphic Nucleotide - HLA gene	29943286	A/P
SNP_A_29943287	Polymorphic Nucleotide - HLA gene	29943287	A/G
AA_A_99_29943292_C	Polymorphic amino acid - HLA protein	29943292	0/A
AA_A_99_29943292_F	Polymorphic amino acid - HLA protein	29943292	P/A
AA_A_99_29943292_Y	Polymorphic amino acid - HLA protein	29943292	A/P
SNP_A_29943292_A	Polymorphic Nucleotide - HLA gene	29943292	A/P
SNP_A_29943292_G	Polymorphic Nucleotide - HLA gene	29943292	0/A
SNP_A_29943292_T	Polymorphic Nucleotide - HLA gene	29943292	P/A
SNP_A_29943300	Polymorphic Nucleotide - HLA gene	29943300	C/G
AA_A_102_29943301	Polymorphic amino acid - HLA protein	29943301	H/D
SNP_A_29943309	Polymorphic Nucleotide - HLA gene	29943309	C/T
AA_A_105_29943310	Polymorphic amino acid - HLA protein	29943310	P/S
SNP_A_29943315	Polymorphic Nucleotide - HLA gene	29943315	T/G
AA_A_107_29943316	Polymorphic amino acid - HLA protein	29943316	W/G
SNP_A_29943321	Polymorphic Nucleotide - HLA gene	29943321	C/T
AA_A_109_29943322	Polymorphic amino acid - HLA protein	29943322	L/F
SNP_A_29943326	Polymorphic Nucleotide - HLA gene	29943326	G/C
SNP_A_29943335	Polymorphic Nucleotide - HLA gene	29943335	T/C
SNP_A_29943336	Polymorphic Nucleotide - HLA gene	29943336	G/C
AA_A_114_29943337_E	Polymorphic amino acid - HLA protein	29943337	P/A
AA_A_114_29943337_H	Polymorphic amino acid - HLA protein	29943337	P/A
AA_A_114_29943337_Q	Polymorphic amino acid - HLA protein	29943337	P/A
AA_A_114_29943337_R	Polymorphic amino acid - HLA protein	29943337	P/A
AA_A_114_29943337_RE	Polymorphic amino acid - HLA protein	29943337	P/A
AA_A_114_29943337_RH	Polymorphic amino acid - HLA protein	29943337	A/P
AA_A_114_29943337_RQ	Polymorphic amino acid - HLA protein	29943337	A/P
SNP_A_29943337	Polymorphic Nucleotide - HLA gene	29943337	G/A
SNP_A_29943338_A	Polymorphic Nucleotide - HLA gene	29943338	P/A
SNP_A_29943338_C	Polymorphic Nucleotide - HLA gene	29943338	P/A
SNP_A_29943338_G	Polymorphic Nucleotide - HLA gene	29943338	A/P
SNP_A_29943342_C	Polymorphic Nucleotide - HLA gene	29943342	P/A
SNP_A_29943342_G	Polymorphic Nucleotide - HLA gene	29943342	A/P
SNP_A_29943342_T	Polymorphic Nucleotide - HLA gene	29943342	P/A
AA_A_116_29943343_D	Polymorphic amino acid - HLA protein	29943343	A/P
AA_A_116_29943343_H	Polymorphic amino acid - HLA protein	29943343	P/A
AA_A_116_29943343_Y	Polymorphic amino acid - HLA protein	29943343	P/A
SNP_A_29943347	Polymorphic Nucleotide - HLA gene	29943347	T/C
SNP_A_29943372	Polymorphic Nucleotide - HLA gene	29943372	T/C
AA_A_127_29943376	Polymorphic amino acid - HLA protein	29943376	K/N
SNP_A_29943377	Polymorphic Nucleotide - HLA gene	29943377	A/C
SNP_A_29943413	Polymorphic Nucleotide - HLA gene	29943413	G/A
AA_A_142_29943421	Polymorphic amino acid - HLA protein	29943421	T/I
SNP_A_29943421	Polymorphic Nucleotide - HLA gene	29943421	C/T
SNP_A_29943426_A	Polymorphic Nucleotide - HLA gene	29943426	A/P
SNP_A_29943426_C	Polymorphic Nucleotide - HLA gene	29943426	P/A
SNP_A_29943426_G	Polymorphic Nucleotide - HLA gene	29943426	0/A
AA_A_144_29943427_E	Polymorphic amino acid - HLA protein	29943427	0/A
AA_A_144_29943427_K	Polymorphic amino acid - HLA protein	29943427	A/P
AA_A_144_29943427_Q	Polymorphic amino acid - HLA protein	29943427	P/A
AA_A_145_29943430	Polymorphic amino acid - HLA protein	29943430	H/R
SNP_A_29943430	Polymorphic Nucleotide - HLA gene	29943430	A/G
SNP_A_29943441	Polymorphic Nucleotide - HLA gene	29943441	A/G
AA_A_149_29943442	Polymorphic amino acid - HLA protein	29943442	T/A
AA_A_150_29943445	Polymorphic amino acid - HLA protein	29943445	V/A
SNP_A_29943445	Polymorphic Nucleotide - HLA gene	29943445	T/C
AA_A_151_29943448	Polymorphic amino acid - HLA protein	29943448	R/H
SNP_A_29943448	Polymorphic Nucleotide - HLA gene	29943448	G/A
SNP_A_29943450_C	Polymorphic Nucleotide - HLA gene	29943450	P/A
SNP_A_29943450_G	Polymorphic Nucleotide - HLA gene	29943450	A/P
SNP_A_29943450_T	Polymorphic Nucleotide - HLA gene	29943450	P/A
AA_A_152_29943451_A	Polymorphic amino acid - HLA protein	29943451	P/A
AA_A_152_29943451_AE	Polymorphic amino acid - HLA protein	29943451	P/A
AA_A_152_29943451_AR	Polymorphic amino acid - HLA protein	29943451	P/A
AA_A_152_29943451_AV	Polymorphic amino acid - HLA protein	29943451	A/P
AA_A_152_29943451_AW	Polymorphic amino acid - HLA protein	29943451	P/A
AA_A_152_29943451_E	Polymorphic amino acid - HLA protein	29943451	P/A
AA_A_152_29943451_ER	Polymorphic amino acid - HLA protein	29943451	P/A
AA_A_152_29943451_EV	Polymorphic amino acid - HLA protein	29943451	A/P
AA_A_152_29943451_EW	Polymorphic amino acid - HLA protein	29943451	P/A
AA_A_152_29943451_R	Polymorphic amino acid - HLA protein	29943451	P/A
AA_A_152_29943451_V	Polymorphic amino acid - HLA protein	29943451	A/P
AA_A_152_29943451_VR	Polymorphic amino acid - HLA protein	29943451	A/P
AA_A_152_29943451_VW	Polymorphic amino acid - HLA protein	29943451	A/P
AA_A_152_29943451_W	Polymorphic amino acid - HLA protein	29943451	P/A
AA_A_152_29943451_WR	Polymorphic amino acid - HLA protein	29943451	P/A
SNP_A_29943451_A	Polymorphic Nucleotide - HLA gene	29943451	P/A
SNP_A_29943451_C	Polymorphic Nucleotide - HLA gene	29943451	P/A
SNP_A_29943451_CA	Polymorphic Nucleotide - HLA gene	29943451	P/A
SNP_A_29943451_CG	Polymorphic Nucleotide - HLA gene	29943451	P/A
SNP_A_29943451_CT	Polymorphic Nucleotide - HLA gene	29943451	A/P
SNP_A_29943451_G	Polymorphic Nucleotide - HLA gene	29943451	P/A
SNP_A_29943451_T	Polymorphic Nucleotide - HLA gene	29943451	A/P
SNP_A_29943462	Polymorphic Nucleotide - HLA gene	29943462	C/T
AA_A_156_29943463_L	Polymorphic amino acid - HLA protein	29943463	A/P
AA_A_156_29943463_Q	Polymorphic amino acid - HLA protein	29943463	P/A
AA_A_156_29943463_R	Polymorphic amino acid - HLA protein	29943463	P/A
AA_A_156_29943463_RL	Polymorphic amino acid - HLA protein	29943463	A/P
AA_A_156_29943463_RQ	Polymorphic amino acid - HLA protein	29943463	P/A
AA_A_156_29943463_RW	Polymorphic amino acid - HLA protein	29943463	P/A
AA_A_156_29943463_W	Polymorphic amino acid - HLA protein	29943463	P/A
SNP_A_29943463_A	Polymorphic Nucleotide - HLA gene	29943463	P/A
SNP_A_29943463_G	Polymorphic Nucleotide - HLA gene	29943463	P/A
SNP_A_29943463_T	Polymorphic Nucleotide - HLA gene	29943463	A/P
AA_A_158_29943469	Polymorphic amino acid - HLA protein	29943469	V/A
SNP_A_29943469	Polymorphic Nucleotide - HLA gene	29943469	T/C
AA_A_161_29943478	Polymorphic amino acid - HLA protein	29943478	D/E
SNP_A_29943479	Polymorphic Nucleotide - HLA gene	29943479	T/G
SNP_A_29943483_A	Polymorphic Nucleotide - HLA gene	29943483	A/P
SNP_A_29943483_C	Polymorphic Nucleotide - HLA gene	29943483	P/A
SNP_A_29943483_G	Polymorphic Nucleotide - HLA gene	29943483	P/A
AA_A_163_29943484_E	Polymorphic amino acid - HLA protein	29943484	P/A
AA_A_163_29943484_R	Polymorphic amino acid - HLA protein	29943484	P/A
AA_A_163_29943484_T	Polymorphic amino acid - HLA protein	29943484	A/P
SNP_A_29943484_A	Polymorphic Nucleotide - HLA gene	29943484	P/A
SNP_A_29943484_C	Polymorphic Nucleotide - HLA gene	29943484	A/P
SNP_A_29943484_G	Polymorphic Nucleotide - HLA gene	29943484	P/A
AA_A_166_29943493	Polymorphic amino acid - HLA protein	29943493	D/E
SNP_A_29943494	Polymorphic Nucleotide - HLA gene	29943494	C/G
SNP_A_29943495	Polymorphic Nucleotide - HLA gene	29943495	G/T
AA_A_167_29943496	Polymorphic amino acid - HLA protein	29943496	G/W
SNP_A_29943507	Polymorphic Nucleotide - HLA gene	29943507	C/T
AA_A_171_29943508	Polymorphic amino acid - HLA protein	29943508	H/Y
SNP_A_29943549	Polymorphic Nucleotide - HLA gene	29943549	G/A
SNP_A_29943567_A	Polymorphic Nucleotide - HLA gene	29943567	P/A
SNP_A_29943567_C	Polymorphic Nucleotide - HLA gene	29943567	A/P
SNP_A_29943567_T	Polymorphic Nucleotide - HLA gene	29943567	P/A
SNP_A_29943579	Polymorphic Nucleotide - HLA gene	29943579	A/G
SNP_A_29943583	Polymorphic Nucleotide - HLA gene	29943583	G/A
SNP_A_29943642	Polymorphic Nucleotide - HLA gene	29943642	A/G
SNP_A_29943719	Polymorphic Nucleotide - HLA gene	29943719	G/C
SNP_A_29943728	Polymorphic Nucleotide - HLA gene	29943728	G/C
SNP_A_29943733	Polymorphic Nucleotide - HLA gene	29943733	T/A
SNP_A_29943757	Polymorphic Nucleotide - HLA gene	29943757	C/A
SNP_A_29943761	Polymorphic Nucleotide - HLA gene	29943761	G/A
SNP_A_29943768	Polymorphic Nucleotide - HLA gene	29943768	A/G
SNP_A_29943794	Polymorphic Nucleotide - HLA gene	29943794	C/G
SNP_A_29943811	Polymorphic Nucleotide - HLA gene	29943811	A/C
SNP_A_29943827	Polymorphic Nucleotide - HLA gene	29943827	A/C
SNP_A_29943907	Polymorphic Nucleotide - HLA gene	29943907	T/C
SNP_A_29943908	Polymorphic Nucleotide - HLA gene	29943908	T/C
SNP_A_29943950	Polymorphic Nucleotide - HLA gene	29943950	T/C
SNP_A_29943951	Polymorphic Nucleotide - HLA gene	29943951	C/T
SNP_A_29943963	Polymorphic Nucleotide - HLA gene	29943963	A/G
SNP_A_29944013	Polymorphic Nucleotide - HLA gene	29944013	T/C
SNP_A_29944026	Polymorphic Nucleotide - HLA gene	29944026	G/A
SNP_A_29944050	Polymorphic Nucleotide - HLA gene	29944050	G/A
SNP_A_29944059	Polymorphic Nucleotide - HLA gene	29944059	C/T
SNP_A_29944060	Polymorphic Nucleotide - HLA gene	29944060	A/G
SNP_A_29944067	Polymorphic Nucleotide - HLA gene	29944067	T/A
SNP_A_29944080	Polymorphic Nucleotide - HLA gene	29944080	T/G
SNP_A_29944102	Polymorphic Nucleotide - HLA gene	29944102	T/G
SNP_A_29944103	Polymorphic Nucleotide - HLA gene	29944103	A/T
SNP_A_29944116	Polymorphic Nucleotide - HLA gene	29944116	C/T
SNP_A_29944118	Polymorphic Nucleotide - HLA gene	29944118	T/A
SNP_A_29944119	Polymorphic Nucleotide - HLA gene	29944119	G/C
SNP_A_29944124	Polymorphic Nucleotide - HLA gene	29944124	G/C
AA_A_184_29944125_A	Polymorphic amino acid - HLA protein	29944125	P/A
AA_A_184_29944125_P	Polymorphic amino acid - HLA protein	29944125	A/P
AA_A_184_29944125_x	Polymorphic amino acid - HLA protein	29944125	P/A
AA_A_186_29944131_K	Polymorphic amino acid - HLA protein	29944131	A/P
AA_A_186_29944131_R	Polymorphic amino acid - HLA protein	29944131	P/A
AA_A_186_29944131_x	Polymorphic amino acid - HLA protein	29944131	P/A
SNP_A_29944131	Polymorphic Nucleotide - HLA gene	29944131	G/A
SNP_A_29944132	Polymorphic Nucleotide - HLA gene	29944132	A/G
SNP_A_29944135	Polymorphic Nucleotide - HLA gene	29944135	A/G
SNP_A_29944144	Polymorphic Nucleotide - HLA gene	29944144	C/T
SNP_A_29944151	Polymorphic Nucleotide - HLA gene	29944151	C/G
AA_A_193_29944152_A	Polymorphic amino acid - HLA protein	29944152	A/P
AA_A_193_29944152_P	Polymorphic amino acid - HLA protein	29944152	P/A
AA_A_193_29944152_x	Polymorphic amino acid - HLA protein	29944152	P/A
SNP_A_29944153	Polymorphic Nucleotide - HLA gene	29944153	C/T
SNP_A_29944154	Polymorphic Nucleotide - HLA gene	29944154	A/G
AA_A_194_29944155_I	Polymorphic amino acid - HLA protein	29944155	P/A
AA_A_194_29944155_V	Polymorphic amino acid - HLA protein	29944155	A/P
AA_A_194_29944155_x	Polymorphic amino acid - HLA protein	29944155	P/A
SNP_A_29944168	Polymorphic Nucleotide - HLA gene	29944168	A/G
SNP_A_29944174	Polymorphic Nucleotide - HLA gene	29944174	T/C
SNP_A_29944180	Polymorphic Nucleotide - HLA gene	29944180	A/G
SNP_A_29944193	Polymorphic Nucleotide - HLA gene	29944193	G/A
AA_A_207_29944194_G	Polymorphic amino acid - HLA protein	29944194	P/A
AA_A_207_29944194_S	Polymorphic amino acid - HLA protein	29944194	A/P
AA_A_207_29944194_x	Polymorphic amino acid - HLA protein	29944194	P/A
HLA_A_01	Classical HLA allele	29944214	P/A
HLA_A_0101	Classical HLA allele	29944214	P/A
HLA_A_0102	Classical HLA allele	29944214	P/A
HLA_A_0103	Classical HLA allele	29944214	P/A
HLA_A_02	Classical HLA allele	29944214	P/A
HLA_A_0201	Classical HLA allele	29944214	P/A
HLA_A_0202	Classical HLA allele	29944214	P/A
HLA_A_0203	Classical HLA allele	29944214	P/A
HLA_A_0205	Classical HLA allele	29944214	P/A
HLA_A_0206	Classical HLA allele	29944214	P/A
HLA_A_0207	Classical HLA allele	29944214	P/A
HLA_A_0211	Classical HLA allele	29944214	P/A
HLA_A_0216	Classical HLA allele	29944214	P/A
HLA_A_0217	Classical HLA allele	29944214	P/A
HLA_A_03	Classical HLA allele	29944214	P/A
HLA_A_0301	Classical HLA allele	29944214	P/A
HLA_A_0302	Classical HLA allele	29944214	P/A
HLA_A_11	Classical HLA allele	29944214	P/A
HLA_A_1101	Classical HLA allele	29944214	P/A
HLA_A_1102	Classical HLA allele	29944214	P/A
HLA_A_1103	Classical HLA allele	29944214	P/A
HLA_A_1105	Classical HLA allele	29944214	P/A
HLA_A_23	Classical HLA allele	29944214	P/A
HLA_A_2301	Classical HLA allele	29944214	P/A
HLA_A_24	Classical HLA allele	29944214	P/A
HLA_A_2401	Classical HLA allele	29944214	P/A
HLA_A_2402	Classical HLA allele	29944214	P/A
HLA_A_2403	Classical HLA allele	29944214	P/A
HLA_A_2407	Classical HLA allele	29944214	P/A
HLA_A_2410	Classical HLA allele	29944214	P/A
HLA_A_25	Classical HLA allele	29944214	P/A
HLA_A_2501	Classical HLA allele	29944214	P/A
HLA_A_26	Classical HLA allele	29944214	P/A
HLA_A_2601	Classical HLA allele	29944214	P/A
HLA_A_2608	Classical HLA allele	29944214	P/A
HLA_A_29	Classical HLA allele	29944214	P/A
HLA_A_2901	Classical HLA allele	29944214	P/A
HLA_A_2902	Classical HLA allele	29944214	P/A
HLA_A_30	Classical HLA allele	29944214	P/A
HLA_A_3001	Classical HLA allele	29944214	P/A
HLA_A_3002	Classical HLA allele	29944214	P/A
HLA_A_3004	Classical HLA allele	29944214	P/A
HLA_A_31	Classical HLA allele	29944214	P/A
HLA_A_3101	Classical HLA allele	29944214	P/A
HLA_A_3103	Classical HLA allele	29944214	P/A
HLA_A_3112	Classical HLA allele	29944214	P/A
HLA_A_32	Classical HLA allele	29944214	P/A
HLA_A_3201	Classical HLA allele	29944214	P/A
HLA_A_33	Classical HLA allele	29944214	P/A
HLA_A_3301	Classical HLA allele	29944214	P/A
HLA_A_3303	Classical HLA allele	29944214	P/A
HLA_A_34	Classical HLA allele	29944214	P/A
HLA_A_3401	Classical HLA allele	29944214	P/A
HLA_A_3402	Classical HLA allele	29944214	P/A
HLA_A_36	Classical HLA allele	29944214	P/A
HLA_A_3601	Classical HLA allele	29944214	P/A
HLA_A_3603	Classical HLA allele	29944214	P/A
HLA_A_66	Classical HLA allele	29944214	P/A
HLA_A_6601	Classical HLA allele	29944214	P/A
HLA_A_6602	Classical HLA allele	29944214	P/A
HLA_A_68	Classical HLA allele	29944214	P/A
HLA_A_6801	Classical HLA allele	29944214	P/A
HLA_A_6802	Classical HLA allele	29944214	P/A
HLA_A_6803	Classical HLA allele	29944214	P/A
HLA_A_69	Classical HLA allele	29944214	P/A
HLA_A_6901	Classical HLA allele	29944214	P/A
HLA_A_74	Classical HLA allele	29944214	P/A
HLA_A_7401	Classical HLA allele	29944214	P/A
HLA_A_80	Classical HLA allele	29944214	P/A
HLA_A_8001	Classical HLA allele	29944214	P/A
SNP_A_29944264	Polymorphic Nucleotide - HLA gene	29944264	T/C
SNP_A_29944291	Polymorphic Nucleotide - HLA gene	29944291	G/A
AA_A_245_29944308_A	Polymorphic amino acid - HLA protein	29944308	A/P
AA_A_245_29944308_V	Polymorphic amino acid - HLA protein	29944308	P/A
AA_A_245_29944308_x	Polymorphic amino acid - HLA protein	29944308	P/A
SNP_A_29944308	Polymorphic Nucleotide - HLA gene	29944308	T/C
SNP_A_29944309	Polymorphic Nucleotide - HLA gene	29944309	A/G
SNP_A_29944310	Polymorphic Nucleotide - HLA gene	29944310	T/G
AA_A_246_29944311_A	Polymorphic amino acid - HLA protein	29944311	A/P
AA_A_246_29944311_S	Polymorphic amino acid - HLA protein	29944311	P/A
AA_A_246_29944311_x	Polymorphic amino acid - HLA protein	29944311	P/A
SNP_A_29944321	Polymorphic Nucleotide - HLA gene	29944321	A/G
SNP_A_29944331_A	Polymorphic Nucleotide - HLA gene	29944331	P/A
SNP_A_29944331_C	Polymorphic Nucleotide - HLA gene	29944331	A/P
SNP_A_29944331_G	Polymorphic Nucleotide - HLA gene	29944331	P/A
AA_A_253_29944332_E	Polymorphic amino acid - HLA protein	29944332	P/A
AA_A_253_29944332_EK	Polymorphic amino acid - HLA protein	29944332	P/A
AA_A_253_29944332_EQ	Polymorphic amino acid - HLA protein	29944332	0/P
AA_A_253_29944332_Ex	Polymorphic amino acid - HLA protein	29944332	P/A
AA_A_253_29944332_K	Polymorphic amino acid - HLA protein	29944332	P/A
AA_A_253_29944332_Q	Polymorphic amino acid - HLA protein	29944332	A/P
AA_A_253_29944332_x	Polymorphic amino acid - HLA protein	29944332	P/A
SNP_A_29944337	Polymorphic Nucleotide - HLA gene	29944337	A/C
AA_A_255_29944338_K	Polymorphic amino acid - HLA protein	29944338	P/A
AA_A_255_29944338_Q	Polymorphic amino acid - HLA protein	29944338	0/P
AA_A_255_29944338_x	Polymorphic amino acid - HLA protein	29944338	P/A
SNP_A_29944370	Polymorphic Nucleotide - HLA gene	29944370	T/C
SNP_A_29944372	Polymorphic Nucleotide - HLA gene	29944372	C/G
SNP_A_29944376	Polymorphic Nucleotide - HLA gene	29944376	G/A
AA_A_268_29944377_E	Polymorphic amino acid - HLA protein	29944377	P/A
AA_A_268_29944377_K	Polymorphic amino acid - HLA protein	29944377	0/P
AA_A_268_29944377_x	Polymorphic amino acid - HLA protein	29944377	P/A
SNP_A_29944411	Polymorphic Nucleotide - HLA gene	29944411	C/T
SNP_A_29944427	Polymorphic Nucleotide - HLA gene	29944427	C/T
SNP_A_29944431	Polymorphic Nucleotide - HLA gene	29944431	C/G
AA_A_276_29944503_L	Polymorphic amino acid - HLA protein	29944503	P/A
AA_A_276_29944503_P	Polymorphic amino acid - HLA protein	29944503	A/P
AA_A_276_29944503_x	Polymorphic amino acid - HLA protein	29944503	P/A
SNP_A_29944503	Polymorphic Nucleotide - HLA gene	29944503	T/C
SNP_A_29944504	Polymorphic Nucleotide - HLA gene	29944504	A/G
SNP_A_29944520	Polymorphic Nucleotide - HLA gene	29944520	G/A
AA_A_282_29944521_I	Polymorphic amino acid - HLA protein	29944521	A/P
AA_A_282_29944521_V	Polymorphic amino acid - HLA protein	29944521	P/A
AA_A_282_29944521_x	Polymorphic amino acid - HLA protein	29944521	P/A
AA_A_283_29944524_H	Polymorphic amino acid - HLA protein	29944524	P/A
AA_A_283_29944524_P	Polymorphic amino acid - HLA protein	29944524	A/P
AA_A_283_29944524_x	Polymorphic amino acid - HLA protein	29944524	P/A
SNP_A_29944524	Polymorphic Nucleotide - HLA gene	29944524	A/C
SNP_A_29944528	Polymorphic Nucleotide - HLA gene	29944528	T/C
SNP_A_29944538	Polymorphic Nucleotide - HLA gene	29944538	C/A
AA_A_288_29944539_I	Polymorphic amino acid - HLA protein	29944539	A/P
AA_A_288_29944539_L	Polymorphic amino acid - HLA protein	29944539	P/A
AA_A_288_29944539_x	Polymorphic amino acid - HLA protein	29944539	P/A
SNP_A_29944549	Polymorphic Nucleotide - HLA gene	29944549	A/G
SNP_A_29944556	Polymorphic Nucleotide - HLA gene	29944556	C/T
AA_A_294_29944557_F	Polymorphic amino acid - HLA protein	29944557	A/P
AA_A_294_29944557_L	Polymorphic amino acid - HLA protein	29944557	P/A
AA_A_294_29944557_x	Polymorphic amino acid - HLA protein	29944557	P/A
SNP_A_29944565	Polymorphic Nucleotide - HLA gene	29944565	A/G
AA_A_297_29944566_M	Polymorphic amino acid - HLA protein	29944566	P/A
AA_A_297_29944566_V	Polymorphic amino acid - HLA protein	29944566	A/P
AA_A_297_29944566_x	Polymorphic amino acid - HLA protein	29944566	P/A
SNP_A_29944568	Polymorphic Nucleotide - HLA gene	29944568	T/A
AA_A_298_29944569_F	Polymorphic amino acid - HLA protein	29944569	P/A
AA_A_298_29944569_I	Polymorphic amino acid - HLA protein	29944569	A/P
AA_A_298_29944569_x	Polymorphic amino acid - HLA protein	29944569	P/A
SNP_A_29944571	Polymorphic Nucleotide - HLA gene	29944571	G/A
AA_A_299_29944572_A	Polymorphic amino acid - HLA protein	29944572	P/A
AA_A_299_29944572_T	Polymorphic amino acid - HLA protein	29944572	A/P
AA_A_299_29944572_x	Polymorphic amino acid - HLA protein	29944572	P/A
SNP_A_29944591	Polymorphic Nucleotide - HLA gene	29944591	C/T
AA_A_307_29944596_M	Polymorphic amino acid - HLA protein	29944596	A/P
AA_A_307_29944596_R	Polymorphic amino acid - HLA protein	29944596	P/A
AA_A_307_29944596_x	Polymorphic amino acid - HLA protein	29944596	P/A
SNP_A_29944596	Polymorphic Nucleotide - HLA gene	29944596	G/T
AA_A_310_29944605_K	Polymorphic amino acid - HLA protein	29944605	P/A
AA_A_310_29944605_R	Polymorphic amino acid - HLA protein	29944605	A/P
AA_A_310_29944605_x	Polymorphic amino acid - HLA protein	29944605	P/A
SNP_A_29944605	Polymorphic Nucleotide - HLA gene	29944605	A/G
AA_A_311_29944608_K	Polymorphic amino acid - HLA protein	29944608	A/P
AA_A_311_29944608_N	Polymorphic amino acid - HLA protein	29944608	P/A
AA_A_311_29944608_x	Polymorphic amino acid - HLA protein	29944608	P/A
SNP_A_29944609	Polymorphic Nucleotide - HLA gene	29944609	C/G
SNP_A_29944621	Polymorphic Nucleotide - HLA gene	29944621	A/G
SNP_A_29944628	Polymorphic Nucleotide - HLA gene	29944628	A/G
SNP_A_29944633	Polymorphic Nucleotide - HLA gene	29944633	A/G
SNP_A_29944674	Polymorphic Nucleotide - HLA gene	29944674	C/A
SNP_A_29944680	Polymorphic Nucleotide - HLA gene	29944680	C/G
SNP_A_29944686	Polymorphic Nucleotide - HLA gene	29944686	A/G
SNP_A_29944696	Polymorphic Nucleotide - HLA gene	29944696	T/C
SNP_A_29944700	Polymorphic Nucleotide - HLA gene	29944700	A/G
SNP_A_29944716_A	Polymorphic Nucleotide - HLA gene	29944716	A/P
SNP_A_29944716_G	Polymorphic Nucleotide - HLA gene	29944716	P/A
SNP_A_29944716_T	Polymorphic Nucleotide - HLA gene	29944716	P/A
SNP_A_29944717	Polymorphic Nucleotide - HLA gene	29944717	C/T
SNP_A_29944725	Polymorphic Nucleotide - HLA gene	29944725	C/T
SNP_A_29944729	Polymorphic Nucleotide - HLA gene	29944729	A/G
SNP_A_29944733	Polymorphic Nucleotide - HLA gene	29944733	G/T
SNP_A_29944740	Polymorphic Nucleotide - HLA gene	29944740	T/C
SNP_A_29944785	Polymorphic Nucleotide - HLA gene	29944785	G/T
SNP_A_29944787	Polymorphic Nucleotide - HLA gene	29944787	C/A
SNP_A_29944817	Polymorphic Nucleotide - HLA gene	29944817	T/C
SNP_A_29944818	Polymorphic Nucleotide - HLA gene	29944818	A/G
SNP_A_29944821	Polymorphic Nucleotide - HLA gene	29944821	A/G
SNP_A_29944837	Polymorphic Nucleotide - HLA gene	29944837	A/C
SNP_A_29944872	Polymorphic Nucleotide - HLA gene	29944872	C/G
SNP_A_29944879	Polymorphic Nucleotide - HLA gene	29944879	T/C
SNP_A_29944880	Polymorphic Nucleotide - HLA gene	29944880	C/T
SNP_A_29944891	Polymorphic Nucleotide - HLA gene	29944891	T/G
SNP_A_29944892	Polymorphic Nucleotide - HLA gene	29944892	A/G
SNP_A_29944903	Polymorphic Nucleotide - HLA gene	29944903	G/A
SNP_A_29944910	Polymorphic Nucleotide - HLA gene	29944910	T/C
SNP_A_29944936	Polymorphic Nucleotide - HLA gene	29944936	T/C
SNP_A_29944977	Polymorphic Nucleotide - HLA gene	29944977	G/A
SNP_A_29944989	Polymorphic Nucleotide - HLA gene	29944989	A/T
SNP_A_29945019	Polymorphic Nucleotide - HLA gene	29945019	A/G
SNP_A_29945053	Polymorphic Nucleotide - HLA gene	29945053	T/C
AA_A_314_29945059_D	Polymorphic amino acid - HLA protein	29945059	A/P
AA_A_314_29945059_V	Polymorphic amino acid - HLA protein	29945059	P/A
AA_A_314_29945059_x	Polymorphic amino acid - HLA protein	29945059	P/A
SNP_A_29945059	Polymorphic Nucleotide - HLA gene	29945059	T/A
SNP_A_29945075	Polymorphic Nucleotide - HLA gene	29945075	T/C
SNP_A_29945079	Polymorphic Nucleotide - HLA gene	29945079	A/T
AA_A_321_29945080_S	Polymorphic amino acid - HLA protein	29945080	A/P
AA_A_321_29945080_T	Polymorphic amino acid - HLA protein	29945080	P/A
AA_A_321_29945080_x	Polymorphic amino acid - HLA protein	29945080	P/A
SNP_A_29945108	Polymorphic Nucleotide - HLA gene	29945108	A/C
SNP_A_29945113	Polymorphic Nucleotide - HLA gene	29945113	C/G
SNP_A_29945115	Polymorphic Nucleotide - HLA gene	29945115	A/C
SNP_A_29945116	Polymorphic Nucleotide - HLA gene	29945116	A/T
SNP_A_29945119	Polymorphic Nucleotide - HLA gene	29945119	A/G
SNP_A_29945120	Polymorphic Nucleotide - HLA gene	29945120	A/G
SNP_A_29945123	Polymorphic Nucleotide - HLA gene	29945123	A/C
SNP_A_29945124	Polymorphic Nucleotide - HLA gene	29945124	C/T
SNP_A_29945148	Polymorphic Nucleotide - HLA gene	29945148	G/A
SNP_A_29945158	Polymorphic Nucleotide - HLA gene	29945158	C/T
SNP_A_29945161	Polymorphic Nucleotide - HLA gene	29945161	A/C
SNP_A_29945167	Polymorphic Nucleotide - HLA gene	29945167	T/C
SNP_A_29945191	Polymorphic Nucleotide - HLA gene	29945191	G/C
SNP_A_29945224	Polymorphic Nucleotide - HLA gene	29945224	C/T
SNP_A_29945260	Polymorphic Nucleotide - HLA gene	29945260	A/G
AA_A_334_29945261_M	Polymorphic amino acid - HLA protein	29945261	P/A
AA_A_334_29945261_V	Polymorphic amino acid - HLA protein	29945261	A/P
AA_A_334_29945261_x	Polymorphic amino acid - HLA protein	29945261	P/A
SNP_A_29945265	Polymorphic Nucleotide - HLA gene	29945265	C/T
SNP_A_29945286	Polymorphic Nucleotide - HLA gene	29945286	A/G
SNP_A_29945290	Polymorphic Nucleotide - HLA gene	29945290	T/C
SNP_A_29945297	Polymorphic Nucleotide - HLA gene	29945297	A/G
SNP_A_29945301	Polymorphic Nucleotide - HLA gene	29945301	A/G
SNP_A_29945321	Polymorphic Nucleotide - HLA gene	29945321	T/C
SNP_A_29945322	Polymorphic Nucleotide - HLA gene	29945322	A/G
SNP_A_29945334	Polymorphic Nucleotide - HLA gene	29945334	G/A
SNP_A_29945358	Polymorphic Nucleotide - HLA gene	29945358	C/G
SNP_A_29945360	Polymorphic Nucleotide - HLA gene	29945360	G/A
SNP_A_29945380	Polymorphic Nucleotide - HLA gene	29945380	A/G
SNP_A_29945394	Polymorphic Nucleotide - HLA gene	29945394	G/A
SNP_A_29945402	Polymorphic Nucleotide - HLA gene	29945402	T/C
SNP_A_29945414	Polymorphic Nucleotide - HLA gene	29945414	T/C
SNP_A_29945415	Polymorphic Nucleotide - HLA gene	29945415	G/A
SNP_A_29945420	Polymorphic Nucleotide - HLA gene	29945420	T/C
SNP_A_29945424	Polymorphic Nucleotide - HLA gene	29945424	G/T
rs2499	Polymorphic Nucleotide	29945765	A/C
rs6921314	Polymorphic Nucleotide	29946443	A/G
rs376646	Polymorphic Nucleotide	29946600	T/C
rs2735097	Polymorphic Nucleotide	29947524	T/G
rs7745413	Polymorphic Nucleotide	29947692	C/T
rs417162	Polymorphic Nucleotide	29948728	G/A
rs1655900	Polymorphic Nucleotide	29948841	A/G
rs1655906	Polymorphic Nucleotide	29950477	A/T
rs2508037	Polymorphic Nucleotide	29950659	A/G
rs1632874	Polymorphic Nucleotide	29954346	C/A
rs9260570	Polymorphic Nucleotide	29954361	A/G
rs16896742	Polymorphic Nucleotide	29954963	G/A
rs397099	Polymorphic Nucleotide	29956146	T/A
rs3893538	Polymorphic Nucleotide	29956648	G/A
rs2517701	Polymorphic Nucleotide	29958195	A/T
rs2523937	Polymorphic Nucleotide	29959444	C/G
rs2571400	Polymorphic Nucleotide	29959945	G/C
rs2517689	Polymorphic Nucleotide	29961476	A/G
rs7739434	Polymorphic Nucleotide	29962842	G/A
rs9260734	Polymorphic Nucleotide	29964889	A/G
rs3903160	Polymorphic Nucleotide	29965120	T/C
rs3873283	Polymorphic Nucleotide	29965223	C/T
rs6457109	Polymorphic Nucleotide	29965484	C/T
rs2844806	Polymorphic Nucleotide	29965662	G/A
rs6457110	Polymorphic Nucleotide	29966104	A/T
rs6914699	Polymorphic Nucleotide	29966245	C/T
rs3893259	Polymorphic Nucleotide	29966677	A/G
rs4713270	Polymorphic Nucleotide	29966920	A/G
rs3893464	Polymorphic Nucleotide	29967473	T/C
rs9260759	Polymorphic Nucleotide	29967595	T/C
rs4959036	Polymorphic Nucleotide	29968358	G/T
rs4959037	Polymorphic Nucleotide	29968530	T/A
rs12193110	Polymorphic Nucleotide	29969327	T/C
rs12193208	Polymorphic Nucleotide	29969372	T/G
rs2517673	Polymorphic Nucleotide	29969465	T/C
rs4713274	Polymorphic Nucleotide	29969716	C/G
rs2256539	Polymorphic Nucleotide	29969963	C/T
rs2256543	Polymorphic Nucleotide	29970056	T/C
rs3202637	Polymorphic Nucleotide	29970119	G/A
rs1061535	Polymorphic Nucleotide	29970147	A/G
rs2523971	Polymorphic Nucleotide	29970481	T/G
rs12195260	Polymorphic Nucleotide	29970678	A/G
rs2571377	Polymorphic Nucleotide	29970794	T/G
rs17180206	Polymorphic Nucleotide	29970881	C/T
rs2523969	Polymorphic Nucleotide	29971000	A/T
rs2735080	Polymorphic Nucleotide	29971076	T/G
rs2735079	Polymorphic Nucleotide	29971155	A/G
rs9260786	Polymorphic Nucleotide	29971335	C/G
rs2523964	Polymorphic Nucleotide	29971517	A/G
rs2523963	Polymorphic Nucleotide	29971706	T/A
rs17186650	Polymorphic Nucleotide	29971737	A/G
rs2523962	Polymorphic Nucleotide	29971767	A/G
rs2523961	Polymorphic Nucleotide	29971803	T/C
rs9260794	Polymorphic Nucleotide	29971900	A/T
rs435766	Polymorphic Nucleotide	29972075	T/C
rs1264813	Polymorphic Nucleotide	29972123	T/C
rs17180311	Polymorphic Nucleotide	29972225	A/G
rs2256902	Polymorphic Nucleotide	29972595	A/G
rs5009448	Polymorphic Nucleotide	29972711	T/C
rs6929675	Polymorphic Nucleotide	29972727	T/G
rs2844805	Polymorphic Nucleotide	29972902	A/G
rs55702275	Polymorphic Nucleotide	29972920	C/G
rs2256919	Polymorphic Nucleotide	29972973	C/A
rs2256922	Polymorphic Nucleotide	29973037	T/C
rs4959010	Polymorphic Nucleotide	29973166	C/T
rs56289102	Polymorphic Nucleotide	29973234	T/C
rs9260802	Polymorphic Nucleotide	29973287	G/A
rs2571376	Polymorphic Nucleotide	29973407	T/C
rs9295825	Polymorphic Nucleotide	29973654	A/G
rs2523947	Polymorphic Nucleotide	29974096	A/C
rs2523946	Polymorphic Nucleotide	29974166	A/G
rs3823352	Polymorphic Nucleotide	29974256	C/G
rs3823355	Polymorphic Nucleotide	29974306	T/C
rs2844804	Polymorphic Nucleotide	29974349	C/A
1kg_6_30050170	Polymorphic Nucleotide	29974414	T/G
rs3823358	Polymorphic Nucleotide	29974428	A/G
1kg_6_30050821	Polymorphic Nucleotide	29975065	A/C
rs2232238	Polymorphic Nucleotide	29975080	C/T
rs2232239	Polymorphic Nucleotide	29975089	C/T
rs2523943	Polymorphic Nucleotide	29975150	C/A
rs9260830	Polymorphic Nucleotide	29975202	C/G
rs400488	Polymorphic Nucleotide	29975258	T/C
rs6903753	Polymorphic Nucleotide	29975401	G/A
rs1128306	Polymorphic Nucleotide	29975492	A/G
rs2071568	Polymorphic Nucleotide	29975504	A/G
rs66703876	Polymorphic Nucleotide	29975561	T/C
rs17180353	Polymorphic Nucleotide	29975578	T/C
rs2735076	Polymorphic Nucleotide	29975713	T/C
rs2394250	Polymorphic Nucleotide	29975879	T/G
rs2394251	Polymorphic Nucleotide	29975911	G/C
rs3823363	Polymorphic Nucleotide	29975938	T/C
rs2893999	Polymorphic Nucleotide	29976055	C/T
rs2245961	Polymorphic Nucleotide	29976227	C/A
rs3823374	Polymorphic Nucleotide	29976371	A/C
rs3823375	Polymorphic Nucleotide	29976381	C/T
rs3823376	Polymorphic Nucleotide	29976407	T/C
rs3823377	Polymorphic Nucleotide	29976476	A/C
rs2844803	Polymorphic Nucleotide	29976537	T/C
rs3823382	Polymorphic Nucleotide	29977433	T/A
rs2571375	Polymorphic Nucleotide	29977493	C/T
rs3823384	Polymorphic Nucleotide	29977591	G/A
1kg_6_30053363	Polymorphic Nucleotide	29977607	G/C
rs9260860	Polymorphic Nucleotide	29977731	T/C
rs9260861	Polymorphic Nucleotide	29977817	T/C
rs2246198	Polymorphic Nucleotide	29977825	A/G
rs2246199	Polymorphic Nucleotide	29977843	T/C
rs9260862	Polymorphic Nucleotide	29977964	T/C
rs9260863	Polymorphic Nucleotide	29977994	T/G
rs9260864	Polymorphic Nucleotide	29978064	A/G
rs9260865	Polymorphic Nucleotide	29978121	C/T
rs3132685	Polymorphic Nucleotide	29978172	T/C
rs9260866	Polymorphic Nucleotide	29978242	A/G
rs9260869	Polymorphic Nucleotide	29978676	T/C
rs9260873	Polymorphic Nucleotide	29978879	C/T
rs2108691	Polymorphic Nucleotide	29980588	A/C
rs9260914	Polymorphic Nucleotide	29980624	A/G
rs2735069	Polymorphic Nucleotide	29980705	T/G
rs9260915	Polymorphic Nucleotide	29980780	T/C
rs9260918	Polymorphic Nucleotide	29980974	T/C
rs2844802	Polymorphic Nucleotide	29981035	A/T
rs9260919	Polymorphic Nucleotide	29981107	T/C
rs3873291	Polymorphic Nucleotide	29981164	A/G
rs2517810	Polymorphic Nucleotide	29981253	G/C
rs423808	Polymorphic Nucleotide	29981346	A/C
rs410909	Polymorphic Nucleotide	29981391	A/C
rs17180528	Polymorphic Nucleotide	29981565	C/T
rs2571430	Polymorphic Nucleotide	29981671	C/T
rs2246638	Polymorphic Nucleotide	29981720	T/C
rs2246642	Polymorphic Nucleotide	29981741	T/C
1kg_6_30057768	Polymorphic Nucleotide	29982012	A/G
rs2394255	Polymorphic Nucleotide	29982044	G/A
rs401618	Polymorphic Nucleotide	29982433	C/T
rs2735068	Polymorphic Nucleotide	29982806	G/A
rs9260928	Polymorphic Nucleotide	29982891	T/C
rs3891158	Polymorphic Nucleotide	29983056	C/G
rs73725904	Polymorphic Nucleotide	29983062	C/G
rs73428121	Polymorphic Nucleotide	29983202	C/A
rs2517808	Polymorphic Nucleotide	29983234	A/G
rs2735067	Polymorphic Nucleotide	29983329	C/T
rs57035982	Polymorphic Nucleotide	29983427	A/G
rs57680173	Polymorphic Nucleotide	29983517	T/G
rs9260929	Polymorphic Nucleotide	29984005	C/T
rs11757750	Polymorphic Nucleotide	29984385	C/T
rs58867136	Polymorphic Nucleotide	29984776	G/A
1kg_6_30060683	Polymorphic Nucleotide	29984927	T/C
rs17186937	Polymorphic Nucleotide	29985037	C/T
rs17186944	Polymorphic Nucleotide	29985143	T/C
rs17186951	Polymorphic Nucleotide	29985147	A/T
rs11755966	Polymorphic Nucleotide	29985154	A/G
rs11755984	Polymorphic Nucleotide	29985258	A/G
rs11755961	Polymorphic Nucleotide	29985322	T/C
rs11755992	Polymorphic Nucleotide	29985493	G/C
rs2735065	Polymorphic Nucleotide	29985812	T/G
rs73725910	Polymorphic Nucleotide	29985851	A/G
rs73725911	Polymorphic Nucleotide	29985939	C/T
rs5875226	Polymorphic Nucleotide	29986208	I/D
rs12662947	Polymorphic Nucleotide	29986334	C/T
rs12661411	Polymorphic Nucleotide	29986422	T/C
rs12662967	Polymorphic Nucleotide	29986503	C/T
rs4947244	Polymorphic Nucleotide	29986587	G/C
rs73410503	Polymorphic Nucleotide	29986679	A/G
rs34894339	Polymorphic Nucleotide	29986840	G/A
rs35356382	Polymorphic Nucleotide	29986865	T/C
rs35480831	Polymorphic Nucleotide	29986942	T/C
rs17180570	Polymorphic Nucleotide	29987007	C/T
rs17186979	Polymorphic Nucleotide	29987074	G/A
rs3901554	Polymorphic Nucleotide	29987248	G/A
rs73725919	Polymorphic Nucleotide	29987311	T/G
rs5025708	Polymorphic Nucleotide	29987422	G/T
rs17187077	Polymorphic Nucleotide	29987445	C/A
rs17187141	Polymorphic Nucleotide	29987611	C/T
rs73725921	Polymorphic Nucleotide	29987654	A/G
rs17180794	Polymorphic Nucleotide	29987762	C/T
1kg_6_30063999	Polymorphic Nucleotide	29988243	C/T
rs73410524	Polymorphic Nucleotide	29988272	A/G
1kg_6_30064629	Polymorphic Nucleotide	29988873	A/C
rs35697864	Polymorphic Nucleotide	29988954	G/A
rs9260930	Polymorphic Nucleotide	29989176	C/T
rs4959039	Polymorphic Nucleotide	29989292	G/A
rs6457120	Polymorphic Nucleotide	29989301	G/A
rs12664166	Polymorphic Nucleotide	29989508	G/T
rs9260931	Polymorphic Nucleotide	29989731	C/A
rs72843105	Polymorphic Nucleotide	29989855	T/C
rs9260932	Polymorphic Nucleotide	29990025	C/T
rs9260934	Polymorphic Nucleotide	29990205	A/G
rs9260954	Polymorphic Nucleotide	29992158	G/C
rs7749944	Polymorphic Nucleotide	29992223	C/A
rs9260955	Polymorphic Nucleotide	29992260	T/C
1kg_6_30068157	Polymorphic Nucleotide	29992401	G/A
rs16896853	Polymorphic Nucleotide	29992554	A/C
rs9260959	Polymorphic Nucleotide	29993093	T/A
rs9260960	Polymorphic Nucleotide	29993181	G/C
rs9260961	Polymorphic Nucleotide	29993222	T/G
rs9260962	Polymorphic Nucleotide	29993282	T/C
rs1632926	Polymorphic Nucleotide	29993497	G/A
rs9260966	Polymorphic Nucleotide	29993504	A/G
rs9260967	Polymorphic Nucleotide	29993590	A/G
rs9260968	Polymorphic Nucleotide	29993662	A/C
rs2517807	Polymorphic Nucleotide	29993854	T/C
rs9260975	Polymorphic Nucleotide	29993945	T/C
rs9260978	Polymorphic Nucleotide	29994076	T/C
rs9260982	Polymorphic Nucleotide	29994290	A/T
rs9260983	Polymorphic Nucleotide	29994362	C/G
rs9260984	Polymorphic Nucleotide	29994491	A/G
rs9260988	Polymorphic Nucleotide	29994738	C/T
rs73725936	Polymorphic Nucleotide	29994964	A/G
rs9260994	Polymorphic Nucleotide	29995019	G/C
rs6457121	Polymorphic Nucleotide	29995288	G/A
rs6910898	Polymorphic Nucleotide	29995402	C/T
rs6911583	Polymorphic Nucleotide	29995744	C/T
rs9260998	Polymorphic Nucleotide	29995845	G/A
rs58858573	Polymorphic Nucleotide	29995947	A/C
rs9261008	Polymorphic Nucleotide	29996690	C/T
rs9261011	Polymorphic Nucleotide	29997028	A/G
rs9261016	Polymorphic Nucleotide	29997529	T/C
rs6911279	Polymorphic Nucleotide	29997567	G/A
rs6912080	Polymorphic Nucleotide	29997786	T/G
rs9261020	Polymorphic Nucleotide	29997894	T/C
rs6912154	Polymorphic Nucleotide	29998004	T/C
rs9261023	Polymorphic Nucleotide	29998064	T/C
rs9261026	Polymorphic Nucleotide	29998196	T/C
rs9261035	Polymorphic Nucleotide	29998398	A/G
rs9261036	Polymorphic Nucleotide	29998524	A/G
rs9261037	Polymorphic Nucleotide	29998688	G/A
rs6941318	Polymorphic Nucleotide	29999073	C/T
rs12210359	Polymorphic Nucleotide	29999119	T/C
rs58226366	Polymorphic Nucleotide	29999227	C/G
rs17180940	Polymorphic Nucleotide	29999361	T/G
rs9261048	Polymorphic Nucleotide	29999412	T/C
rs6903621	Polymorphic Nucleotide	29999709	C/T
rs6923856	Polymorphic Nucleotide	29999752	T/C
rs73412455	Polymorphic Nucleotide	29999890	A/G
rs6904120	Polymorphic Nucleotide	29999965	C/T
rs9261056	Polymorphic Nucleotide	30000022	G/C
rs9261058	Polymorphic Nucleotide	30000213	A/G
rs9261059	Polymorphic Nucleotide	30000222	C/T
rs12664967	Polymorphic Nucleotide	30000403	G/C
rs356960	Polymorphic Nucleotide	30000498	T/C
rs9261079	Polymorphic Nucleotide	30000987	A/G
rs9261080	Polymorphic Nucleotide	30001210	G/A
rs9261081	Polymorphic Nucleotide	30001263	C/T
rs72502509	Polymorphic Nucleotide	30001413	T/C
rs9261084	Polymorphic Nucleotide	30001446	T/C
rs9261085	Polymorphic Nucleotide	30001736	C/T
rs9261086	Polymorphic Nucleotide	30001819	T/A
rs9261089	Polymorphic Nucleotide	30002041	C/T
rs9261090	Polymorphic Nucleotide	30002152	T/C
rs9261091	Polymorphic Nucleotide	30002196	T/G
rs55945512	Polymorphic Nucleotide	30002262	T/A
rs11760176	Polymorphic Nucleotide	30002650	T/C
rs7758512	Polymorphic Nucleotide	30002812	G/T
rs9261093	Polymorphic Nucleotide	30002908	C/T
rs189605	Polymorphic Nucleotide	30003235	G/A
rs6905157	Polymorphic Nucleotide	30003771	G/A
rs58161072	Polymorphic Nucleotide	30003797	T/C
rs9261100	Polymorphic Nucleotide	30004272	C/T
rs356966	Polymorphic Nucleotide	30005207	A/G
rs9261103	Polymorphic Nucleotide	30005358	C/T
rs11965524	Polymorphic Nucleotide	30005410	A/T
rs2286405	Polymorphic Nucleotide	30005615	G/A
rs9393986	Polymorphic Nucleotide	30005749	C/T
rs2286404	Polymorphic Nucleotide	30005843	C/T
rs356967	Polymorphic Nucleotide	30006133	T/C
rs4313034	Polymorphic Nucleotide	30006148	C/T
rs7768179	Polymorphic Nucleotide	30006201	G/A
rs7768931	Polymorphic Nucleotide	30006377	A/G
rs9261105	Polymorphic Nucleotide	30006723	G/A
rs28400886	Polymorphic Nucleotide	30006898	A/G
rs356968	Polymorphic Nucleotide	30007270	A/C
rs6940082	Polymorphic Nucleotide	30007318	C/G
rs2240619	Polymorphic Nucleotide	30007676	T/G
rs73414465	Polymorphic Nucleotide	30007942	C/T
rs73725953	Polymorphic Nucleotide	30007998	C/A
rs3765604	Polymorphic Nucleotide	30008247	G/C
rs2275853	Polymorphic Nucleotide	30009291	G/C
rs356969	Polymorphic Nucleotide	30009368	C/G
rs9261115	Polymorphic Nucleotide	30010196	C/G
rs12661053	Polymorphic Nucleotide	30010250	T/C
rs4713281	Polymorphic Nucleotide	30010575	A/G
rs356970	Polymorphic Nucleotide	30010749	C/T
rs9261117	Polymorphic Nucleotide	30010876	C/G
rs9261119	Polymorphic Nucleotide	30011535	A/G
rs9261127	Polymorphic Nucleotide	30011612	C/T
rs9261129	Polymorphic Nucleotide	30011802	C/T
rs11753431	Polymorphic Nucleotide	30011866	A/G
rs356971	Polymorphic Nucleotide	30012020	C/A
rs3734835	Polymorphic Nucleotide	30012049	C/T
rs73725957	Polymorphic Nucleotide	30012239	G/T
rs3734836	Polymorphic Nucleotide	30012296	C/T
rs11753960	Polymorphic Nucleotide	30012463	T/C
rs9261132	Polymorphic Nucleotide	30013286	C/T
rs9261133	Polymorphic Nucleotide	30013410	C/T
rs9261136	Polymorphic Nucleotide	30013650	C/T
rs9261138	Polymorphic Nucleotide	30013738	T/C
rs11759388	Polymorphic Nucleotide	30013956	G/A
rs16896044	Polymorphic Nucleotide	30013973	A/G
rs62388749	Polymorphic Nucleotide	30014264	C/G
rs11965585	Polymorphic Nucleotide	30014652	A/G
rs11965659	Polymorphic Nucleotide	30014986	C/G
rs6457126	Polymorphic Nucleotide	30015262	T/C
rs356956	Polymorphic Nucleotide	30015367	A/T
rs356955	Polymorphic Nucleotide	30015448	T/C
rs356954	Polymorphic Nucleotide	30015761	G/A
rs9261142	Polymorphic Nucleotide	30015938	C/A
rs9357092	Polymorphic Nucleotide	30016475	A/G
rs73725962	Polymorphic Nucleotide	30017066	A/C
rs9261145	Polymorphic Nucleotide	30017088	T/C
rs9261146	Polymorphic Nucleotide	30017548	G/A
rs9261147	Polymorphic Nucleotide	30017711	G/A
rs56073777	Polymorphic Nucleotide	30017715	T/G
rs9348835	Polymorphic Nucleotide	30017853	G/A
rs6926792	Polymorphic Nucleotide	30018072	A/G
rs6931672	Polymorphic Nucleotide	30018365	A/G
rs56344665	Polymorphic Nucleotide	30018633	C/T
rs6931776	Polymorphic Nucleotide	30018650	G/A
rs6932091	Polymorphic Nucleotide	30018724	T/C
rs165256	Polymorphic Nucleotide	30018907	C/T
rs9261149	Polymorphic Nucleotide	30019343	C/T
1kg_6_30095101	Polymorphic Nucleotide	30019345	C/T
rs4711206	Polymorphic Nucleotide	30019407	A/G
rs3869065	Polymorphic Nucleotide	30019697	C/G
rs9261151	Polymorphic Nucleotide	30019961	A/G
rs3893530	Polymorphic Nucleotide	30020622	A/G
rs3891157	Polymorphic Nucleotide	30020662	C/A
rs3129012	Polymorphic Nucleotide	30020865	T/C
rs3891156	Polymorphic Nucleotide	30020963	A/G
rs6928966	Polymorphic Nucleotide	30021187	C/T
rs17193851	Polymorphic Nucleotide	30021411	C/T
rs10947045	Polymorphic Nucleotide	30021912	T/C
rs165255	Polymorphic Nucleotide	30021918	G/C
rs9261156	Polymorphic Nucleotide	30023761	T/G
rs73416498	Polymorphic Nucleotide	30023796	A/G
rs6919438	Polymorphic Nucleotide	30023872	G/A
rs6919617	Polymorphic Nucleotide	30023922	G/A
rs6920254	Polymorphic Nucleotide	30024021	A/G
rs259926	Polymorphic Nucleotide	30024090	T/C
1kg_6_30099906	Polymorphic Nucleotide	30024150	A/G
rs1150743	Polymorphic Nucleotide	30024484	A/G
rs6925061	Polymorphic Nucleotide	30024509	T/C
rs73416501	Polymorphic Nucleotide	30024837	A/G
rs259925	Polymorphic Nucleotide	30024960	A/G
rs259924	Polymorphic Nucleotide	30024988	G/A
rs9261159	Polymorphic Nucleotide	30025196	A/G
rs9261160	Polymorphic Nucleotide	30025309	C/T
rs166325	Polymorphic Nucleotide	30025419	G/C
rs9261171	Polymorphic Nucleotide	30028344	G/A
rs3094145	Polymorphic Nucleotide	30028478	C/T
rs7746866	Polymorphic Nucleotide	30030405	C/T
rs9261179	Polymorphic Nucleotide	30030483	T/C
rs9261180	Polymorphic Nucleotide	30030874	C/G
rs9261181	Polymorphic Nucleotide	30031095	A/G
rs9261185	Polymorphic Nucleotide	30031474	G/A
rs9261190	Polymorphic Nucleotide	30032937	G/A
rs17187523	Polymorphic Nucleotide	30032946	T/C
rs10947046	Polymorphic Nucleotide	30033196	G/T
rs62388754	Polymorphic Nucleotide	30033926	T/C
rs259928	Polymorphic Nucleotide	30033993	C/T
rs9261191	Polymorphic Nucleotide	30034173	A/G
rs259929	Polymorphic Nucleotide	30034275	C/T
rs9261193	Polymorphic Nucleotide	30034396	C/T
rs3121594	Polymorphic Nucleotide	30034664	G/C
rs3121593	Polymorphic Nucleotide	30035016	C/G
rs166327	Polymorphic Nucleotide	30035104	G/A
rs9261198	Polymorphic Nucleotide	30035165	A/G
rs9261199	Polymorphic Nucleotide	30035333	G/A
rs9261200	Polymorphic Nucleotide	30035528	A/G
rs3869066	Polymorphic Nucleotide	30035987	G/A
rs3869067	Polymorphic Nucleotide	30036020	G/A
rs3869068	Polymorphic Nucleotide	30036275	A/G
rs259930	Polymorphic Nucleotide	30036409	C/G
rs9261201	Polymorphic Nucleotide	30036482	G/A
rs259931	Polymorphic Nucleotide	30036594	T/A
rs58314476	Polymorphic Nucleotide	30036921	G/A
rs259933	Polymorphic Nucleotide	30037528	A/G
rs9261205	Polymorphic Nucleotide	30037534	C/T
rs4711207	Polymorphic Nucleotide	30037977	A/C
rs9261207	Polymorphic Nucleotide	30038705	C/T
rs9405044	Polymorphic Nucleotide	30038988	A/G
rs62388755	Polymorphic Nucleotide	30039028	A/G
rs259934	Polymorphic Nucleotide	30039099	T/C
rs259935	Polymorphic Nucleotide	30039274	T/C
rs73420439	Polymorphic Nucleotide	30039339	C/T
rs259937	Polymorphic Nucleotide	30039716	G/A
rs10947047	Polymorphic Nucleotide	30039934	A/G
rs11962771	Polymorphic Nucleotide	30040207	A/G
rs259938	Polymorphic Nucleotide	30040226	C/G
rs6915205	Polymorphic Nucleotide	30040266	T/C
rs3910312	Polymorphic Nucleotide	30040969	G/T
rs9261211	Polymorphic Nucleotide	30041043	T/G
rs9261212	Polymorphic Nucleotide	30041219	C/T
rs9261214	Polymorphic Nucleotide	30041832	G/A
rs12664794	Polymorphic Nucleotide	30041887	G/A
rs9261215	Polymorphic Nucleotide	30042002	C/A
rs9261216	Polymorphic Nucleotide	30042362	G/A
rs9380150	Polymorphic Nucleotide	30042715	C/T
rs9261217	Polymorphic Nucleotide	30042731	C/T
rs60477028	Polymorphic Nucleotide	30043113	C/T
rs2855593	Polymorphic Nucleotide	30043180	T/C
rs9261218	Polymorphic Nucleotide	30043498	A/G
rs9261219	Polymorphic Nucleotide	30043674	A/G
rs259939	Polymorphic Nucleotide	30043804	G/A
rs11965452	Polymorphic Nucleotide	30044025	A/C
rs9261220	Polymorphic Nucleotide	30044086	T/G
rs259940	Polymorphic Nucleotide	30044157	C/T
rs6940552	Polymorphic Nucleotide	30044563	A/G
rs72843139	Polymorphic Nucleotide	30044847	A/G
rs62388756	Polymorphic Nucleotide	30044983	G/A
rs9261223	Polymorphic Nucleotide	30045995	C/T
rs9261224	Polymorphic Nucleotide	30046110	T/C
rs9261226	Polymorphic Nucleotide	30046680	T/C
rs9261227	Polymorphic Nucleotide	30046890	C/T
rs259942	Polymorphic Nucleotide	30047390	A/G
rs259943	Polymorphic Nucleotide	30047553	C/T
rs7766469	Polymorphic Nucleotide	30047817	T/G
rs9261232	Polymorphic Nucleotide	30047950	T/G
rs3134879	Polymorphic Nucleotide	30048128	G/A
rs6457138	Polymorphic Nucleotide	30048520	C/A
rs6457139	Polymorphic Nucleotide	30048604	G/T
rs7771476	Polymorphic Nucleotide	30048796	G/A
rs174220	Polymorphic Nucleotide	30049979	G/A
rs9261243	Polymorphic Nucleotide	30049982	C/T
rs259945	Polymorphic Nucleotide	30051429	T/A
rs9261249	Polymorphic Nucleotide	30051867	A/C
rs9261251	Polymorphic Nucleotide	30051992	A/T
rs259946	Polymorphic Nucleotide	30052268	A/G
rs259948	Polymorphic Nucleotide	30053972	T/C
rs9261256	Polymorphic Nucleotide	30054164	G/C
rs7761314	Polymorphic Nucleotide	30054376	T/C
rs9261257	Polymorphic Nucleotide	30054648	A/G
rs259949	Polymorphic Nucleotide	30054801	A/G
rs62390160	Polymorphic Nucleotide	30054821	C/T
1kg_6_30130736	Polymorphic Nucleotide	30054980	C/T
rs9261258	Polymorphic Nucleotide	30055031	A/G
rs9261260	Polymorphic Nucleotide	30055575	G/T
rs3869070	Polymorphic Nucleotide	30056091	C/T
1kg_6_30132242	Polymorphic Nucleotide	30056486	T/C
rs9261261	Polymorphic Nucleotide	30056588	G/A
rs6928431	Polymorphic Nucleotide	30056607	A/T
rs9261262	Polymorphic Nucleotide	30056617	T/C
rs9366752	Polymorphic Nucleotide	30056900	T/C
rs9261263	Polymorphic Nucleotide	30056972	G/C
rs6911724	Polymorphic Nucleotide	30057402	A/G
rs9261264	Polymorphic Nucleotide	30057433	C/T
rs6911634	Polymorphic Nucleotide	30057508	T/C
rs259919	Polymorphic Nucleotide	30057726	T/C
rs17193886	Polymorphic Nucleotide	30057872	C/T
rs259920	Polymorphic Nucleotide	30057982	A/G
rs6917477	Polymorphic Nucleotide	30058207	C/G
rs16896944	Polymorphic Nucleotide	30058369	C/T
rs17187553	Polymorphic Nucleotide	30058387	C/T
rs12208867	Polymorphic Nucleotide	30058459	A/G
rs10484549	Polymorphic Nucleotide	30058513	C/T
rs9261265	Polymorphic Nucleotide	30058573	C/T
1kg_6_30134410	Polymorphic Nucleotide	30058654	A/C
rs62390162	Polymorphic Nucleotide	30058991	T/C
rs3757327	Polymorphic Nucleotide	30059636	A/G
rs3132130	Polymorphic Nucleotide	30059675	C/G
rs3132129	Polymorphic Nucleotide	30060083	T/C
rs3757328	Polymorphic Nucleotide	30060575	A/G
rs3757329	Polymorphic Nucleotide	30060647	C/A
rs3757332	Polymorphic Nucleotide	30060700	C/T
rs9261266	Polymorphic Nucleotide	30060775	T/C
rs3757333	Polymorphic Nucleotide	30060829	A/C
rs9295829	Polymorphic Nucleotide	30061023	G/A
rs7769930	Polymorphic Nucleotide	30061030	C/A
rs1150742	Polymorphic Nucleotide	30061054	G/A
rs7770505	Polymorphic Nucleotide	30061136	A/G
rs7770557	Polymorphic Nucleotide	30061332	G/C
rs16896958	Polymorphic Nucleotide	30061482	G/C
rs17187658	Polymorphic Nucleotide	30061566	T/G
rs10745	Polymorphic Nucleotide	30062280	A/G
rs9261269	Polymorphic Nucleotide	30062337	A/G
rs9261270	Polymorphic Nucleotide	30062358	A/G
rs9261271	Polymorphic Nucleotide	30062412	A/T
rs1150740	Polymorphic Nucleotide	30062912	T/G
rs9261274	Polymorphic Nucleotide	30063012	T/C
rs9261275	Polymorphic Nucleotide	30063151	T/C
rs9261276	Polymorphic Nucleotide	30063282	T/C
rs9261277	Polymorphic Nucleotide	30063314	C/T
rs1150739	Polymorphic Nucleotide	30063568	G/A
rs9261278	Polymorphic Nucleotide	30063585	T/C
rs56270681	Polymorphic Nucleotide	30063679	A/G
rs11752321	Polymorphic Nucleotide	30064542	C/G
rs1048412	Polymorphic Nucleotide	30064718	G/A
rs8321	Polymorphic Nucleotide	30064745	G/T
rs3188482	Polymorphic Nucleotide	30064896	G/A
rs16896970	Polymorphic Nucleotide	30065140	G/A
rs3121595	Polymorphic Nucleotide	30065695	C/T
rs3807030	Polymorphic Nucleotide	30065913	T/G
rs3807031	Polymorphic Nucleotide	30066107	A/C
rs9261280	Polymorphic Nucleotide	30066407	C/T
1kg_6_30142268	Polymorphic Nucleotide	30066512	C/T
rs1150738	Polymorphic Nucleotide	30067312	A/C
rs9261281	Polymorphic Nucleotide	30067564	A/G
rs11755907	Polymorphic Nucleotide	30067730	T/A
rs9261284	Polymorphic Nucleotide	30068028	A/T
rs9261285	Polymorphic Nucleotide	30068306	A/C
rs9261286	Polymorphic Nucleotide	30068492	G/A
rs17187693	Polymorphic Nucleotide	30068556	C/G
rs2074482	Polymorphic Nucleotide	30068694	T/G
rs17187707	Polymorphic Nucleotide	30068751	G/A
rs9261287	Polymorphic Nucleotide	30068793	G/A
rs9261288	Polymorphic Nucleotide	30069576	T/C
rs9261289	Polymorphic Nucleotide	30069839	A/C
rs1051133	Polymorphic Nucleotide	30070131	T/A
rs6539	Polymorphic Nucleotide	30070213	C/T
rs2021163	Polymorphic Nucleotide	30070606	C/G
rs9261290	Polymorphic Nucleotide	30070870	C/T
rs73728107	Polymorphic Nucleotide	30071046	G/A
rs9261292	Polymorphic Nucleotide	30071053	G/C
rs2301753	Polymorphic Nucleotide	30071463	A/C
rs2301751	Polymorphic Nucleotide	30071707	A/G
1kg_6_30147546	Polymorphic Nucleotide	30071790	A/T
rs9261294	Polymorphic Nucleotide	30071864	G/A
rs9261296	Polymorphic Nucleotide	30071975	A/T
rs11753939	Polymorphic Nucleotide	30071990	C/G
rs9261297	Polymorphic Nucleotide	30072068	A/G
rs9261298	Polymorphic Nucleotide	30072124	A/G
rs9261299	Polymorphic Nucleotide	30072231	G/T
rs9393989	Polymorphic Nucleotide	30072307	A/G
rs9261300	Polymorphic Nucleotide	30072408	T/C
rs10947050	Polymorphic Nucleotide	30072514	T/C
1kg_6_30148376	Polymorphic Nucleotide	30072620	T/C
rs12200084	Polymorphic Nucleotide	30072826	A/G
rs2074480	Polymorphic Nucleotide	30073033	G/T
rs2074479	Polymorphic Nucleotide	30073232	C/T
rs62390181	Polymorphic Nucleotide	30073259	A/G
rs11965379	Polymorphic Nucleotide	30073732	T/C
rs9261301	Polymorphic Nucleotide	30073782	G/A
rs1264714	Polymorphic Nucleotide	30074432	T/G
rs9261302	Polymorphic Nucleotide	30074572	A/G
rs60940958	Polymorphic Nucleotide	30074739	G/A
rs9261303	Polymorphic Nucleotide	30074891	C/T
rs2285805	Polymorphic Nucleotide	30075084	C/G
rs1150736	Polymorphic Nucleotide	30075178	T/C
rs11758516	Polymorphic Nucleotide	30075709	C/T
rs3807034	Polymorphic Nucleotide	30076215	C/T
rs3132682	Polymorphic Nucleotide	30076611	G/C
rs3807035	Polymorphic Nucleotide	30077050	T/C
rs3807036	Polymorphic Nucleotide	30077137	A/G
rs9295830	Polymorphic Nucleotide	30077209	T/C
rs1150735	Polymorphic Nucleotide	30077422	T/C
rs17187735	Polymorphic Nucleotide	30077620	C/T
1kg_6_30153470	Polymorphic Nucleotide	30077714	G/A
1kg_6_30153474	Polymorphic Nucleotide	30077718	C/T
rs1150734	Polymorphic Nucleotide	30077933	C/T
rs9261306	Polymorphic Nucleotide	30077954	C/T
1kg_6_30153825	Polymorphic Nucleotide	30078069	T/C
1kg_6_30153861	Polymorphic Nucleotide	30078105	T/G
rs9261309	Polymorphic Nucleotide	30078181	G/A
rs2394734	Polymorphic Nucleotide	30078469	A/G
1kg_6_30154271	Polymorphic Nucleotide	30078515	A/G
rs73728115	Polymorphic Nucleotide	30078722	T/C
rs9261312	Polymorphic Nucleotide	30078763	C/T
rs9261313	Polymorphic Nucleotide	30078975	A/C
1kg_6_30154757	Polymorphic Nucleotide	30079001	G/A
1kg_6_30154827	Polymorphic Nucleotide	30079071	T/C
1kg_6_30154918	Polymorphic Nucleotide	30079162	A/G
1kg_6_30155153	Polymorphic Nucleotide	30079397	G/T
rs4711209	Polymorphic Nucleotide	30079626	A/G
rs9261315	Polymorphic Nucleotide	30079726	T/G
1kg_6_30155591	Polymorphic Nucleotide	30079835	A/G
rs9261316	Polymorphic Nucleotide	30080060	A/G
rs7382061	Polymorphic Nucleotide	30080188	T/C
1kg_6_30155999	Polymorphic Nucleotide	30080243	A/G
rs9261317	Polymorphic Nucleotide	30080528	T/A
rs2057728	Polymorphic Nucleotide	30086980	T/C
1kg_6_30162826	Polymorphic Nucleotide	30087070	G/T
1kg_6_30163158	Polymorphic Nucleotide	30087402	T/C
rs6909253	Polymorphic Nucleotide	30087866	G/T
rs9261360	Polymorphic Nucleotide	30087890	T/C
rs6909437	Polymorphic Nucleotide	30088022	C/T
rs9261361	Polymorphic Nucleotide	30088156	G/A
rs1264709	Polymorphic Nucleotide	30088699	A/T
rs7770520	Polymorphic Nucleotide	30089060	G/A
rs7771071	Polymorphic Nucleotide	30089132	T/G
rs9261364	Polymorphic Nucleotide	30089208	G/A
rs1264708	Polymorphic Nucleotide	30089377	C/T
1kg_6_30165523	Polymorphic Nucleotide	30089767	T/C
rs9261365	Polymorphic Nucleotide	30089898	T/C
rs11965797	Polymorphic Nucleotide	30089986	T/C
rs9261366	Polymorphic Nucleotide	30090306	T/C
rs9261367	Polymorphic Nucleotide	30090464	A/T
rs9261368	Polymorphic Nucleotide	30090778	A/G
rs9261369	Polymorphic Nucleotide	30090828	A/G
rs9261370	Polymorphic Nucleotide	30091179	G/A
rs9261371	Polymorphic Nucleotide	30091211	T/C
rs9261372	Polymorphic Nucleotide	30091278	G/C
rs9261373	Polymorphic Nucleotide	30091360	G/T
rs9261374	Polymorphic Nucleotide	30091496	C/T
rs9261375	Polymorphic Nucleotide	30091674	G/A
rs9261376	Polymorphic Nucleotide	30091815	G/C
rs12663724	Polymorphic Nucleotide	30091839	A/G
rs9261377	Polymorphic Nucleotide	30092042	C/T
rs9261378	Polymorphic Nucleotide	30092070	G/T
rs9261380	Polymorphic Nucleotide	30092190	A/T
rs9261381	Polymorphic Nucleotide	30092225	A/G
rs3132681	Polymorphic Nucleotide	30092264	A/C
1kg_6_30168233	Polymorphic Nucleotide	30092477	T/C
1kg_6_30168610	Polymorphic Nucleotide	30092854	C/G
rs7753935	Polymorphic Nucleotide	30093006	A/C
rs11967911	Polymorphic Nucleotide	30093175	A/G
rs17187805	Polymorphic Nucleotide	30093425	A/G
rs9261386	Polymorphic Nucleotide	30093516	A/G
rs9261387	Polymorphic Nucleotide	30093584	T/C
rs9261388	Polymorphic Nucleotide	30093723	T/C
rs17194174	Polymorphic Nucleotide	30094133	A/G
1kg_6_30169943	Polymorphic Nucleotide	30094187	A/G
rs6923832	Polymorphic Nucleotide	30094281	A/G
1kg_6_30170236	Polymorphic Nucleotide	30094480	T/C
rs12661731	Polymorphic Nucleotide	30094568	T/A
rs28780078	Polymorphic Nucleotide	30094873	A/G
1kg_6_30171065	Polymorphic Nucleotide	30095309	T/C
rs1264707	Polymorphic Nucleotide	30095310	A/G
rs6457144	Polymorphic Nucleotide	30095591	T/A
rs7765810	Polymorphic Nucleotide	30095719	A/C
rs1264706	Polymorphic Nucleotide	30095875	C/G
rs1264705	Polymorphic Nucleotide	30095897	C/G
rs7741418	Polymorphic Nucleotide	30095956	T/C
rs9261394	Polymorphic Nucleotide	30096785	A/G
rs17194188	Polymorphic Nucleotide	30096925	T/C
1kg_6_30173096	Polymorphic Nucleotide	30097340	A/G
rs1156534	Polymorphic Nucleotide	30097375	G/A
rs17187847	Polymorphic Nucleotide	30097425	G/C
rs9261395	Polymorphic Nucleotide	30097521	A/C
rs1264704	Polymorphic Nucleotide	30097542	T/C
rs17194209	Polymorphic Nucleotide	30097609	T/C
rs1264703	Polymorphic Nucleotide	30097639	C/G
rs1264702	Polymorphic Nucleotide	30097798	G/A
rs916570	Polymorphic Nucleotide	30098254	C/T
rs916569	Polymorphic Nucleotide	30098320	A/G
rs1264701	Polymorphic Nucleotide	30098581	A/C
rs1264698	Polymorphic Nucleotide	30099400	C/A
1kg_6_30175406	Polymorphic Nucleotide	30099650	T/C
rs1264697	Polymorphic Nucleotide	30099791	C/G
rs7763159	Polymorphic Nucleotide	30099904	A/G
rs1264696	Polymorphic Nucleotide	30100057	A/G
rs1264695	Polymorphic Nucleotide	30100115	C/T
rs9261401	Polymorphic Nucleotide	30100372	C/T
rs12212039	Polymorphic Nucleotide	30100418	T/C
1kg_6_30176451	Polymorphic Nucleotide	30100695	A/G
rs13214608	Polymorphic Nucleotide	30100836	A/G
rs17839989	Polymorphic Nucleotide	30101344	C/T
rs9261402	Polymorphic Nucleotide	30101360	C/T
rs9261403	Polymorphic Nucleotide	30101748	T/G
rs1108052	Polymorphic Nucleotide	30102018	C/A
rs2072110	Polymorphic Nucleotide	30102401	C/T
rs2072109	Polymorphic Nucleotide	30102498	G/C
rs2240071	Polymorphic Nucleotide	30103155	C/G
rs1110446	Polymorphic Nucleotide	30103160	A/G
rs2240070	Polymorphic Nucleotide	30103333	A/G
rs1116222	Polymorphic Nucleotide	30103502	C/A
rs17187896	Polymorphic Nucleotide	30103530	A/G
rs1116221	Polymorphic Nucleotide	30103553	A/G
rs17194258	Polymorphic Nucleotide	30103580	A/G
rs11964542	Polymorphic Nucleotide	30103983	C/T
rs2844796	Polymorphic Nucleotide	30104734	A/G
rs2248289	Polymorphic Nucleotide	30104944	G/A
rs6915431	Polymorphic Nucleotide	30105422	T/C
rs6915823	Polymorphic Nucleotide	30105653	T/C
rs7767188	Polymorphic Nucleotide	30105999	A/G
rs2844795	Polymorphic Nucleotide	30106070	G/A
rs9261407	Polymorphic Nucleotide	30106251	T/C
1kg_6_30182065	Polymorphic Nucleotide	30106309	A/C
rs2517600	Polymorphic Nucleotide	30106386	T/C
rs7767857	Polymorphic Nucleotide	30106421	A/G
1kg_6_30182289	Polymorphic Nucleotide	30106533	G/C
rs62390186	Polymorphic Nucleotide	30106665	A/T
rs28780083	Polymorphic Nucleotide	30106780	G/A
rs71742404	Polymorphic Nucleotide	30107124	C/T
rs2523993	Polymorphic Nucleotide	30107290	A/G
rs2523992	Polymorphic Nucleotide	30107326	C/A
rs3815096	Polymorphic Nucleotide	30107328	T/C
rs2023473	Polymorphic Nucleotide	30107836	G/A
rs2240069	Polymorphic Nucleotide	30107864	T/C
rs2523991	Polymorphic Nucleotide	30107869	T/C
rs3132679	Polymorphic Nucleotide	30108066	A/G
rs2023472	Polymorphic Nucleotide	30108087	T/C
rs28400887	Polymorphic Nucleotide	30108126	T/C
rs3132121	Polymorphic Nucleotide	30108239	C/T
rs56401275	Polymorphic Nucleotide	30108582	G/A
1kg_6_30184404	Polymorphic Nucleotide	30108648	A/C
rs3132123	Polymorphic Nucleotide	30108649	G/A
rs2240068	Polymorphic Nucleotide	30108853	T/G
rs9261418	Polymorphic Nucleotide	30108883	A/G
rs2844794	Polymorphic Nucleotide	30108951	C/T
rs2074483	Polymorphic Nucleotide	30108978	T/C
imm_6_30184807	Polymorphic Nucleotide	30109051	T/A
rs2523990	Polymorphic Nucleotide	30109452	T/C
rs4959041	Polymorphic Nucleotide	30110190	C/T
1kg_6_30186180	Polymorphic Nucleotide	30110424	T/C
rs2523989	Polymorphic Nucleotide	30110498	A/G
rs2239529	Polymorphic Nucleotide	30110553	T/C
rs2523988	Polymorphic Nucleotide	30111352	C/T
rs2249099	Polymorphic Nucleotide	30111530	T/G
rs4959042	Polymorphic Nucleotide	30112116	C/T
rs2523987	Polymorphic Nucleotide	30112216	G/T
rs3734837	Polymorphic Nucleotide	30112259	A/G
rs3734838	Polymorphic Nucleotide	30112454	A/G
rs2517598	Polymorphic Nucleotide	30112497	A/G
rs2844793	Polymorphic Nucleotide	30112719	T/C
rs17187917	Polymorphic Nucleotide	30112866	A/G
rs9261424	Polymorphic Nucleotide	30113217	C/G
rs9261425	Polymorphic Nucleotide	30113331	T/C
rs17194293	Polymorphic Nucleotide	30113332	A/G
rs2517597	Polymorphic Nucleotide	30113412	A/G
rs2523986	Polymorphic Nucleotide	30113469	T/C
rs2523985	Polymorphic Nucleotide	30113557	C/T
rs62390201	Polymorphic Nucleotide	30113853	A/G
rs62390202	Polymorphic Nucleotide	30113902	A/C
rs28780084	Polymorphic Nucleotide	30113965	C/T
rs2523984	Polymorphic Nucleotide	30114226	A/G
rs2523983	Polymorphic Nucleotide	30114444	A/C
rs2245420	Polymorphic Nucleotide	30114911	C/G
rs2523981	Polymorphic Nucleotide	30115405	T/C
rs2523980	Polymorphic Nucleotide	30115728	G/A
rs2523978	Polymorphic Nucleotide	30115931	T/C
rs2517596	Polymorphic Nucleotide	30116078	C/G
rs2523976	Polymorphic Nucleotide	30116919	A/T
rs1015466	Polymorphic Nucleotide	30118139	T/A
rs1015465	Polymorphic Nucleotide	30118563	G/A
rs9261431	Polymorphic Nucleotide	30118645	C/G
1kg_6_30195414	Polymorphic Nucleotide	30119658	G/C
rs9261434	Polymorphic Nucleotide	30119999	G/C
rs2517593	Polymorphic Nucleotide	30120697	C/G
rs9261438	Polymorphic Nucleotide	30121503	T/C
rs2523974	Polymorphic Nucleotide	30121651	G/T
1kg_6_30197658	Polymorphic Nucleotide	30121902	T/C
1kg_6_30197785	Polymorphic Nucleotide	30122029	A/G
1kg_6_30198396	Polymorphic Nucleotide	30122640	A/G
1kg_6_30198541	Polymorphic Nucleotide	30122785	G/T
1kg_6_30198612	Polymorphic Nucleotide	30122856	A/T
1kg_6_30198722	Polymorphic Nucleotide	30122966	T/C
rs9261440	Polymorphic Nucleotide	30123043	C/T
1kg_6_30199383	Polymorphic Nucleotide	30123627	A/G
rs9261441	Polymorphic Nucleotide	30123981	A/G
1kg_6_30200021	Polymorphic Nucleotide	30124265	C/T
rs60471614	Polymorphic Nucleotide	30124342	G/T
rs1419675	Polymorphic Nucleotide	30124930	C/A
rs1419674	Polymorphic Nucleotide	30125158	A/C
rs2517592	Polymorphic Nucleotide	30125360	A/G
rs9261442	Polymorphic Nucleotide	30125967	G/A
1kg_6_30201749	Polymorphic Nucleotide	30125993	T/G
rs2844790	Polymorphic Nucleotide	30126336	C/G
rs9261443	Polymorphic Nucleotide	30126538	G/A
rs9261444	Polymorphic Nucleotide	30126834	T/C
rs9261445	Polymorphic Nucleotide	30127011	T/G
rs9261446	Polymorphic Nucleotide	30127063	A/G
rs9261447	Polymorphic Nucleotide	30127425	C/T
rs9261448	Polymorphic Nucleotide	30127552	C/T
rs10947056	Polymorphic Nucleotide	30127826	G/C
rs1419673	Polymorphic Nucleotide	30128940	C/T
rs1419672	Polymorphic Nucleotide	30128995	A/C
1kg_6_30205059	Polymorphic Nucleotide	30129303	T/A
rs1419671	Polymorphic Nucleotide	30129393	T/A
1kg_6_30205468	Polymorphic Nucleotide	30129712	T/C
1kg_6_30205578	Polymorphic Nucleotide	30129822	A/C
rs9261451	Polymorphic Nucleotide	30130143	G/T
rs739784	Polymorphic Nucleotide	30130358	G/C
rs757263	Polymorphic Nucleotide	30130546	T/C
rs3888580	Polymorphic Nucleotide	30130612	A/G
rs1076229	Polymorphic Nucleotide	30130832	G/A
1kg_6_30206873	Polymorphic Nucleotide	30131117	T/C
1kg_6_30206983	Polymorphic Nucleotide	30131227	C/T
1kg_6_30207317	Polymorphic Nucleotide	30131561	A/G
rs9261453	Polymorphic Nucleotide	30132171	G/A
rs9261455	Polymorphic Nucleotide	30132219	G/T
rs9261456	Polymorphic Nucleotide	30132263	T/C
rs9261457	Polymorphic Nucleotide	30132444	G/A
1kg_6_30208473	Polymorphic Nucleotide	30132717	T/C
rs9261458	Polymorphic Nucleotide	30132793	T/A
1kg_6_30209544	Polymorphic Nucleotide	30133788	G/A
rs1362104	Polymorphic Nucleotide	30133879	T/C
rs9261461	Polymorphic Nucleotide	30134173	G/T
rs9261463	Polymorphic Nucleotide	30134287	C/G
rs2523995	Polymorphic Nucleotide	30134407	A/G
rs4713293	Polymorphic Nucleotide	30134638	G/A
rs2517591	Polymorphic Nucleotide	30135272	A/T
rs1541269	Polymorphic Nucleotide	30135583	T/C
rs1541268	Polymorphic Nucleotide	30135617	C/T
1kg_6_30211382	Polymorphic Nucleotide	30135626	C/A
rs1541267	Polymorphic Nucleotide	30135794	C/T
rs9261466	Polymorphic Nucleotide	30136063	T/C
rs9261467	Polymorphic Nucleotide	30136121	G/A
rs2021723	Polymorphic Nucleotide	30136146	T/C
rs17194363	Polymorphic Nucleotide	30136166	C/G
1kg_6_30212353	Polymorphic Nucleotide	30136597	C/T
rs9261468	Polymorphic Nucleotide	30136703	G/A
rs2021731	Polymorphic Nucleotide	30136820	A/C
rs2857458	Polymorphic Nucleotide	30137006	G/A
rs9261470	Polymorphic Nucleotide	30137031	A/G
1kg_6_30213188	Polymorphic Nucleotide	30137432	A/T
rs9261471	Polymorphic Nucleotide	30137572	C/T
rs9261472	Polymorphic Nucleotide	30137614	C/T
rs9261473	Polymorphic Nucleotide	30137767	A/C
rs2107202	Polymorphic Nucleotide	30137966	A/G
rs2857435	Polymorphic Nucleotide	30138247	T/A
rs2857436	Polymorphic Nucleotide	30138293	T/C
rs2857438	Polymorphic Nucleotide	30138425	A/G
rs2857439	Polymorphic Nucleotide	30138519	A/G
1kg_6_30214416	Polymorphic Nucleotide	30138660	G/A
rs2857440	Polymorphic Nucleotide	30138716	C/T
1kg_6_30214757	Polymorphic Nucleotide	30139001	A/G
rs71561355	Polymorphic Nucleotide	30139198	C/A
rs9261484	Polymorphic Nucleotide	30140906	T/C
rs9261485	Polymorphic Nucleotide	30140974	A/G
1kg_6_30217172	Polymorphic Nucleotide	30141416	A/G
rs9261487	Polymorphic Nucleotide	30141430	A/C
rs9261488	Polymorphic Nucleotide	30141635	T/C
rs9261489	Polymorphic Nucleotide	30141705	G/A
rs28780087	Polymorphic Nucleotide	30141996	A/G
rs9261490	Polymorphic Nucleotide	30142054	C/T
rs9261491	Polymorphic Nucleotide	30142084	C/A
rs9261492	Polymorphic Nucleotide	30142281	A/G
rs9261493	Polymorphic Nucleotide	30142560	A/C
1kg_6_30218405	Polymorphic Nucleotide	30142649	T/G
1kg_6_30218494	Polymorphic Nucleotide	30142738	A/G
rs9261494	Polymorphic Nucleotide	30142747	C/T
rs9261495	Polymorphic Nucleotide	30143103	A/G
rs9261496	Polymorphic Nucleotide	30143237	T/C
rs9261497	Polymorphic Nucleotide	30143319	T/A
rs61043470	Polymorphic Nucleotide	30143407	A/G
rs9261498	Polymorphic Nucleotide	30143574	T/C
rs9261499	Polymorphic Nucleotide	30143701	C/T
rs9261501	Polymorphic Nucleotide	30143749	T/C
rs9261502	Polymorphic Nucleotide	30143833	T/A
rs9261503	Polymorphic Nucleotide	30144086	A/G
rs9261504	Polymorphic Nucleotide	30144155	T/C
rs17188015	Polymorphic Nucleotide	30144420	T/C
rs9261505	Polymorphic Nucleotide	30144631	G/A
rs9261506	Polymorphic Nucleotide	30144846	A/G
rs9261507	Polymorphic Nucleotide	30144850	A/G
rs9261508	Polymorphic Nucleotide	30144927	C/T
rs2844789	Polymorphic Nucleotide	30145018	T/C
rs9261509	Polymorphic Nucleotide	30145129	C/T
rs9261511	Polymorphic Nucleotide	30145468	A/C
rs3815086	Polymorphic Nucleotide	30145567	T/C
rs3815085	Polymorphic Nucleotide	30145640	T/C
rs3815084	Polymorphic Nucleotide	30145650	T/G
rs1541324	Polymorphic Nucleotide	30145694	T/C
rs12202131	Polymorphic Nucleotide	30145773	A/T
1kg_6_30221709	Polymorphic Nucleotide	30145953	A/C
rs6917420	Polymorphic Nucleotide	30146139	A/C
rs3815082	Polymorphic Nucleotide	30146178	G/A
rs3815081	Polymorphic Nucleotide	30146297	C/T
rs3815080	Polymorphic Nucleotide	30146324	T/C
rs4959011	Polymorphic Nucleotide	30146846	A/T
rs4959044	Polymorphic Nucleotide	30146889	T/C
rs4959012	Polymorphic Nucleotide	30147068	C/T
rs757262	Polymorphic Nucleotide	30147178	A/G
rs757261	Polymorphic Nucleotide	30147286	T/C
rs757260	Polymorphic Nucleotide	30147427	A/G
6_30223299	Polymorphic Nucleotide	30147543	T/G
rs9261513	Polymorphic Nucleotide	30147707	G/A
rs757259	Polymorphic Nucleotide	30147765	T/C
rs17188050	Polymorphic Nucleotide	30147996	T/C
rs28780089	Polymorphic Nucleotide	30148169	A/G
rs1573299	Polymorphic Nucleotide	30148188	T/C
rs3132676	Polymorphic Nucleotide	30148301	T/C
rs1573298	Polymorphic Nucleotide	30148383	C/G
1kg_6_30224243	Polymorphic Nucleotide	30148487	G/C
1kg_6_30224936	Polymorphic Nucleotide	30149180	G/A
rs9261519	Polymorphic Nucleotide	30149324	C/T
rs9261520	Polymorphic Nucleotide	30149447	T/C
rs9468691	Polymorphic Nucleotide	30150129	C/T
rs9261523	Polymorphic Nucleotide	30150136	A/C
rs9261524	Polymorphic Nucleotide	30150144	A/T
rs9261525	Polymorphic Nucleotide	30150351	C/T
rs1557611	Polymorphic Nucleotide	30150583	A/G
rs1557609	Polymorphic Nucleotide	30150712	C/T
rs1557608	Polymorphic Nucleotide	30150805	C/A
rs1557607	Polymorphic Nucleotide	30150860	G/A
rs4392759	Polymorphic Nucleotide	30150930	A/G
1kg_6_30227055	Polymorphic Nucleotide	30151299	T/C
1kg_6_30227116	Polymorphic Nucleotide	30151360	A/G
1kg_6_30227176	Polymorphic Nucleotide	30151420	A/T
rs9261526	Polymorphic Nucleotide	30151498	A/G
rs9261527	Polymorphic Nucleotide	30151615	A/G
rs9261528	Polymorphic Nucleotide	30151652	G/T
rs9468692	Polymorphic Nucleotide	30152113	T/G
rs9261530	Polymorphic Nucleotide	30152387	C/G
rs9261531	Polymorphic Nucleotide	30152491	T/C
rs2257914	Polymorphic Nucleotide	30152786	A/C
rs2857433	Polymorphic Nucleotide	30152856	G/T
rs9468693	Polymorphic Nucleotide	30152860	C/T
rs2285795	Polymorphic Nucleotide	30153135	T/C
rs9261532	Polymorphic Nucleotide	30153168	G/T
rs2517655	Polymorphic Nucleotide	30153271	A/G
rs2508030	Polymorphic Nucleotide	30153319	T/C
rs2517653	Polymorphic Nucleotide	30153408	T/C
rs11760001	Polymorphic Nucleotide	30153466	G/T
rs9261533	Polymorphic Nucleotide	30153481	C/T
rs2022065	Polymorphic Nucleotide	30153683	A/G
rs12210298	Polymorphic Nucleotide	30153748	A/G
rs3734840	Polymorphic Nucleotide	30153828	C/T
rs3094134	Polymorphic Nucleotide	30154377	T/C
1kg_6_30230372	Polymorphic Nucleotide	30154616	A/G
rs2517645	Polymorphic Nucleotide	30154846	G/A
rs2523735	Polymorphic Nucleotide	30154880	C/G
rs34018127	Polymorphic Nucleotide	30155201	A/G
1kg_6_30231722	Polymorphic Nucleotide	30155966	A/G
1kg_6_30231824	Polymorphic Nucleotide	30156068	T/A
1kg_6_30231891	Polymorphic Nucleotide	30156135	A/G
1kg_6_30232676	Polymorphic Nucleotide	30156920	T/A
rs1967	Polymorphic Nucleotide	30157760	T/C
rs1970	Polymorphic Nucleotide	30157766	T/C
rs61735038	Polymorphic Nucleotide	30158400	A/G
rs61737424	Polymorphic Nucleotide	30158508	T/C
1kg_6_30234403	Polymorphic Nucleotide	30158647	G/A
1kg_6_30234601	Polymorphic Nucleotide	30158845	T/G
rs9261535	Polymorphic Nucleotide	30159546	A/G
rs1573296	Polymorphic Nucleotide	30160028	C/T
rs1318638	Polymorphic Nucleotide	30160096	T/C
rs12212092	Polymorphic Nucleotide	30160665	T/C
rs2157678	Polymorphic Nucleotide	30161172	A/C
rs2523734	Polymorphic Nucleotide	30161899	G/T
rs17188113	Polymorphic Nucleotide	30163346	G/T
rs9261536	Polymorphic Nucleotide	30163572	T/C
rs2523733	Polymorphic Nucleotide	30163738	T/G
rs11961941	Polymorphic Nucleotide	30163750	T/G
rs17194474	Polymorphic Nucleotide	30163934	C/G
rs2074477	Polymorphic Nucleotide	30164258	T/C
rs41272587	Polymorphic Nucleotide	30164323	C/G
rs56307380	Polymorphic Nucleotide	30164668	A/C
1kg_6_30240433	Polymorphic Nucleotide	30164677	C/G
[truncated: 6,963 more rows]
