# Supplementary material for: Immune and spermatogenesis-related loci are involved in the development of extreme patterns of male infertility
Source: Commun Biol. 2022 Nov 10;5:1220. doi: 10.1038/s42003-022-04192-0 (PMC9649734; doi:10.1038/s42003-022-04192-0)
Supplement: Supplementary file 5 — Supplementary Data 2 [file 42003_2022_4192_MOESM5_ESM.xlsx]

## Sheet: Supplementary_Data_02
Supplementary Data 2. List of all SNPs, amino acid variants, and HLA classical alleles associated at the 5% significance level with Sertoli-cell only phenotype without conditioning in the meta-analysis by the inverse variance method. The results of the analysis of each independent cohort, the combined analysis by logistic regression, and the condition analysis are also shown. The marker nomenclat…
					IBERIAN					GERMANY					META-ANALYSIS - inverse variance					META-ANALYSIS - logistic regression (unconditioned)			META-ANALYSIS - logistic regression (condtioned to DRβ1 Ser13)
Variation	Position in Chr 6 (GRCh38)	Ref	Alt		Freq Ref (cases)	Freq Ref (controls)	P-value	OR [95% CI]		Freq Ref (cases)	Freq Ref (controls)	P-value	OR [95% CI]		P-value	OR [95% CI]	Q	I2		P-value	OR [95% CI]		P-value	OR [95% CI]
AA_DRB1_13_32584354_S	32584354	P	A		0.5962	0.3963	3.043e-08	2.33 [1.73-3.15]		0.4364	0.3566	0.0238	1.39 [1.05-1.86]		4.617e-08	1.78 [1.45-2.19]	0.0148	83.16		1.322e-08	1.80 [1.47-2.21]		NA	NA
SNP_DRB1_32584354_G	32584354	P	A		0.5962	0.3963	3.043e-08	2.33 [1.73-3.15]		0.4364	0.3566	0.0238	1.39 [1.05-1.86]		4.617e-08	1.78 [1.45-2.19]	0.0148	83.16		1.322e-08	1.80 [1.47-2.21]		NA	NA
AA_DRB1_13_32584354_SH	32584354	A	P		0.351	0.4742	0.0003915	0.57 [0.42-0.78]		0.3455	0.4919	8.909e-05	0.55 [0.41-0.74]		1.28e-07	0.56 [0.46-0.70]	0.8633	0		9.88e-08	0.56 [0.46-0.70]		0.07041	0.75 [0.54-1.03]
SNP_DRB1_32589646	32589646	T	G		0.625	0.4362	1.299e-07	2.29 [1.68-3.12]		0.4545	0.388	0.06232	1.31 [0.99-1.75]		7.11e-07	1.70 [1.38-2.10]	0.0095	85.13		1.895e-07	1.73 [1.41-2.12]		0.7374	0.89 [0.46-1.73]
HLA_DRB1_13	32584287	P	A		0.2308	0.1305	3.855e-05	2.19 [1.51-3.17]		0.1864	0.118	0.004473	1.74 [1.19-2.56]		8.068e-07	1.96 [1.50-2.56]	0.4066	0		9.896e-07	1.93 [1.48-2.51]		0.02667	1.41 [1.04-1.90]
AA_DRB1_233_32580249_R	32580249	P	A		0.5962	0.4026	6.452e-08	2.31 [1.71-3.14]		0.4273	0.368	0.09492	1.28 [0.96-1.70]		8.794e-07	1.69 [1.37-2.08]	0.0051	87.24		2.557e-07	1.71 [1.39-2.10]		0.6799	0.89 [0.50-1.56]
SNP_DRB1_32580249	32580249	C	G		0.5962	0.4026	6.452e-08	2.31 [1.71-3.14]		0.4273	0.3685	0.09735	1.27 [0.96-1.69]		9.147e-07	1.68 [1.37-2.07]	0.005	87.3		2.686e-07	1.71 [1.39-2.09]		0.6545	0.88 [0.50-1.55]
SNP_DRB1_32581675	32581675	G	C		0.6346	0.4513	2.65e-07	2.24 [1.65-3.04]		0.4682	0.4085	0.1081	1.27 [0.95-1.69]		2.57e-06	1.66 [1.34-2.04]	0.0084	85.61		7.518e-07	1.68 [1.37-2.07]		0.5889	0.86 [0.49-1.50]
AA_DRB1_149_32581676_H	32581676	P	A		0.6346	0.4513	2.65e-07	2.24 [1.65-3.04]		0.4682	0.4085	0.1081	1.27 [0.95-1.69]		2.57e-06	1.66 [1.34-2.04]	0.0084	85.61		7.518e-07	1.68 [1.37-2.07]		0.5889	0.86 [0.49-1.50]
AA_DRB1_149_32581676_Q	32581676	A	P		0.6346	0.4513	2.65e-07	2.24 [1.65-3.04]		0.4682	0.4085	0.1081	1.27 [0.95-1.69]		2.57e-06	1.66 [1.34-2.04]	0.0084	85.61		7.518e-07	1.68 [1.37-2.07]		0.5889	0.86 [0.49-1.50]
SNP_DRB1_32581720	32581720	A	G		0.6346	0.4513	2.65e-07	2.24 [1.65-3.04]		0.4682	0.4085	0.1081	1.27 [0.95-1.69]		2.57e-06	1.66 [1.34-2.04]	0.0084	85.61		7.518e-07	1.68 [1.37-2.07]		0.5889	0.86 [0.49-1.50]
AA_DRB1_13_32584354_SG	32584354	P	A		0.6346	0.4513	2.65e-07	2.24 [1.65-3.04]		0.4682	0.4085	0.1081	1.27 [0.95-1.69]		2.57e-06	1.66 [1.34-2.04]	0.0084	85.61		7.518e-07	1.68 [1.37-2.07]		0.5889	0.86 [0.49-1.50]
AA_DRB1_12_32584357	32584357	T	K		0.6346	0.4513	2.65e-07	2.24 [1.65-3.04]		0.4682	0.4085	0.1081	1.27 [0.95-1.69]		2.57e-06	1.66 [1.34-2.04]	0.0084	85.61		7.518e-07	1.68 [1.37-2.07]		0.5889	0.86 [0.49-1.50]
SNP_DRB1_32584357	32584357	G	T		0.6346	0.4513	2.65e-07	2.24 [1.65-3.04]		0.4682	0.4085	0.1081	1.27 [0.95-1.69]		2.57e-06	1.66 [1.34-2.04]	0.0084	85.61		7.518e-07	1.68 [1.37-2.07]		0.5889	0.86 [0.49-1.50]
AA_DRB1_11_32584360_S	32584360	P	A		0.6346	0.4513	2.65e-07	2.24 [1.65-3.04]		0.4682	0.4085	0.1081	1.27 [0.95-1.69]		2.57e-06	1.66 [1.34-2.04]	0.0084	85.61		7.518e-07	1.68 [1.37-2.07]		0.5889	0.86 [0.49-1.50]
SNP_DRB1_32584361_A	32584361	P	A		0.6346	0.4513	2.65e-07	2.24 [1.65-3.04]		0.4682	0.4085	0.1081	1.27 [0.95-1.69]		2.57e-06	1.66 [1.34-2.04]	0.0084	85.61		7.518e-07	1.68 [1.37-2.07]		0.5889	0.86 [0.49-1.50]
SNP_DRB1_32584362	32584362	G	C		0.6346	0.4513	2.65e-07	2.24 [1.65-3.04]		0.4682	0.4085	0.1081	1.27 [0.95-1.69]		2.57e-06	1.66 [1.34-2.04]	0.0084	85.61		7.518e-07	1.68 [1.37-2.07]		0.5889	0.86 [0.49-1.50]
AA_DRB1_10_32584363_Y	32584363	P	A		0.6346	0.4513	2.65e-07	2.24 [1.65-3.04]		0.4682	0.4085	0.1081	1.27 [0.95-1.69]		2.57e-06	1.66 [1.34-2.04]	0.0084	85.61		7.518e-07	1.68 [1.37-2.07]		0.5889	0.86 [0.49-1.50]
SNP_DRB1_32584364_A	32584364	P	A		0.6346	0.4513	2.65e-07	2.24 [1.65-3.04]		0.4682	0.4085	0.1081	1.27 [0.95-1.69]		2.57e-06	1.66 [1.34-2.04]	0.0084	85.61		7.518e-07	1.68 [1.37-2.07]		0.5889	0.86 [0.49-1.50]
AA_DRB1_11_32584360_SD	32584360	P	A		0.6442	0.462	3.514e-07	2.22 [1.63-3.02]		0.4818	0.4199	0.09925	1.28 [0.96-1.70]		2.696e-06	1.66 [1.34-2.04]	0.0099	84.97		8.566e-07	1.68 [1.37-2.06]		0.7775	0.93 [0.57-1.52]
SNP_DQB1_32666554_CG	32666554	A	P		0.5048	0.3447	1.435e-06	2.12 [1.56-2.87]		0.3955	0.3274	0.05861	1.32 [0.99-1.76]		2.779e-06	1.65 [1.34-2.03]	0.0276	79.39		1.57e-06	1.65 [1.35-2.03]		0.06016	1.27 [0.99-1.63]
AA_DRB1_13_32584354_SHF	32584354	A	P		0.2308	0.3384	0.001281	0.57 [0.40-0.80]		0.2409	0.3598	0.000716	0.57 [0.41-0.79]		2.992e-06	0.57 [0.45-0.72]	0.9942	0		1.975e-06	0.56 [0.44-0.71]		0.03804	0.74 [0.55-0.98]
AA_DRB1_13_32584354_SHG	32584354	A	P		0.3125	0.4192	0.001419	0.60 [0.44-0.82]		0.3136	0.4399	0.0007032	0.59 [0.44-0.80]		3.263e-06	0.59 [0.48-0.74]	0.958	0		2.641e-06	0.59 [0.48-0.74]		0.1834	0.82 [0.61-1.10]
AA_DRB1_233_32580249_T	32580249	A	P		0.625	0.4469	5.719e-07	2.17 [1.60-2.94]		0.4636	0.4037	0.1032	1.27 [0.95-1.70]		3.727e-06	1.64 [1.33-2.02]	0.0124	84		1.252e-06	1.66 [1.35-2.04]		0.3338	0.74 [0.40-1.36]
AA_DRB1_-16_32589702_V	32589702	P	A		0.5817	0.4036	4.845e-07	2.18 [1.61-2.96]		0.4318	0.3766	0.1214	1.26 [0.94-1.67]		4.576e-06	1.63 [1.32-2.01]	0.0094	85.16		1.392e-06	1.66 [1.35-2.03]		0.6482	0.90 [0.58-1.41]
AA_DRB1_-25_32589729_R	32589729	P	A		0.5817	0.4036	4.845e-07	2.18 [1.61-2.96]		0.4318	0.3766	0.1214	1.26 [0.94-1.67]		4.576e-06	1.63 [1.32-2.01]	0.0094	85.16		1.392e-06	1.66 [1.35-2.03]		0.6482	0.90 [0.58-1.41]
AA_DRB1_71_32584180_E	32584180	P	A		0.2692	0.1689	0.0002204	1.95 [1.37-2.78]		0.1909	0.1266	0.009139	1.66 [1.13-2.42]		7.47e-06	1.81 [1.40-2.34]	0.5406	0		7.606e-06	1.79 [1.39-2.31]		0.03546	1.35 [1.02-1.79]
SNP_DQB1_32665000	32665000	T	C		0.2163	0.1198	6.254e-05	2.18 [1.49-3.19]		0.1727	0.1169	0.02101	1.58 [1.07-2.34]		7.652e-06	1.86 [1.42-2.45]	0.2496	24.55		9.423e-06	1.83 [1.40-2.40]		0.04007	1.36 [1.01-1.84]
SNP_DRB1_32581771	32581771	A	G		0.6346	0.464	1.41e-06	2.13 [1.57-2.89]		0.4727	0.414	0.1135	1.26 [0.95-1.69]		8.028e-06	1.62 [1.31-1.99]	0.0157	82.86		2.563e-06	1.64 [1.34-2.02]		0.3682	0.78 [0.46-1.34]
AA_DRB1_10_32584363_Q	32584363	A	P		0.6346	0.464	1.41e-06	2.13 [1.57-2.89]		0.4727	0.414	0.1135	1.26 [0.95-1.69]		8.028e-06	1.62 [1.31-1.99]	0.0157	82.86		2.563e-06	1.64 [1.34-2.02]		0.3682	0.78 [0.46-1.34]
SNP_DRB1_32584364_G	32584364	A	P		0.6346	0.464	1.41e-06	2.13 [1.57-2.89]		0.4727	0.414	0.1135	1.26 [0.95-1.69]		8.028e-06	1.62 [1.31-1.99]	0.0157	82.86		2.563e-06	1.64 [1.34-2.02]		0.3682	0.78 [0.46-1.34]
AA_DRB1_-16_32589702_A	32589702	A	P		0.6346	0.464	1.41e-06	2.13 [1.57-2.89]		0.4727	0.414	0.1135	1.26 [0.95-1.69]		8.028e-06	1.62 [1.31-1.99]	0.0157	82.86		2.563e-06	1.64 [1.34-2.02]		0.3682	0.78 [0.46-1.34]
SNP_DRB1_32589702	32589702	A	G		0.6346	0.464	1.41e-06	2.13 [1.57-2.89]		0.4727	0.414	0.1135	1.26 [0.95-1.69]		8.028e-06	1.62 [1.31-1.99]	0.0157	82.86		2.563e-06	1.64 [1.34-2.02]		0.3682	0.78 [0.46-1.34]
AA_DRB1_-25_32589729_K	32589729	A	P		0.6346	0.464	1.41e-06	2.13 [1.57-2.89]		0.4727	0.414	0.1135	1.26 [0.95-1.69]		8.028e-06	1.62 [1.31-1.99]	0.0157	82.86		2.563e-06	1.64 [1.34-2.02]		0.3682	0.78 [0.46-1.34]
SNP_DRB1_32589729	32589729	C	T		0.6346	0.464	1.41e-06	2.13 [1.57-2.89]		0.4727	0.414	0.1135	1.26 [0.95-1.69]		8.028e-06	1.62 [1.31-1.99]	0.0157	82.86		2.563e-06	1.64 [1.34-2.02]		0.3682	0.78 [0.46-1.34]
AA_DRB1_11_32584360_SVD	32584360	A	P		0.3029	0.3958	0.004982	0.63 [0.46-0.87]		0.2955	0.4232	0.0005811	0.58 [0.43-0.79]		9.712e-06	0.61 [0.49-0.76]	0.6973	0		7.674e-06	0.61 [0.49-0.75]		0.2333	0.84 [0.62-1.12]
AA_DRB1_9_32584366_W	32584366	P	A		0.3029	0.3958	0.004982	0.63 [0.46-0.87]		0.2955	0.4232	0.0005811	0.58 [0.43-0.79]		9.712e-06	0.61 [0.49-0.76]	0.6973	0		7.674e-06	0.61 [0.49-0.75]		0.2333	0.84 [0.62-1.12]
SNP_DRB1_32584366	32584366	C	T		0.3029	0.3958	0.004982	0.63 [0.46-0.87]		0.2955	0.4232	0.0005811	0.58 [0.43-0.79]		9.712e-06	0.61 [0.49-0.76]	0.6973	0		7.674e-06	0.61 [0.49-0.75]		0.2333	0.84 [0.62-1.12]
SNP_DRB1_32584367_A	32584367	P	A		0.3029	0.3958	0.004982	0.63 [0.46-0.87]		0.2955	0.4232	0.0005811	0.58 [0.43-0.79]		9.712e-06	0.61 [0.49-0.76]	0.6973	0		7.674e-06	0.61 [0.49-0.75]		0.2333	0.84 [0.62-1.12]
AA_DRB1_140_32581703_A	32581703	P	A		0.3125	0.4065	0.004318	0.63 [0.46-0.87]		0.3091	0.4345	0.0006977	0.59 [0.43-0.80]		9.816e-06	0.61 [0.49-0.76]	0.7583	0		7.43e-06	0.61 [0.49-0.75]		0.2797	0.85 [0.63-1.14]
AA_DRB1_140_32581703_T	32581703	A	P		0.3125	0.4065	0.004318	0.63 [0.46-0.87]		0.3091	0.4345	0.0006977	0.59 [0.43-0.80]		9.816e-06	0.61 [0.49-0.76]	0.7583	0		7.43e-06	0.61 [0.49-0.75]		0.2797	0.85 [0.63-1.14]
SNP_DRB1_32581704	32581704	C	T		0.3125	0.4065	0.004318	0.63 [0.46-0.87]		0.3091	0.4345	0.0006977	0.59 [0.43-0.80]		9.816e-06	0.61 [0.49-0.76]	0.7583	0		7.43e-06	0.61 [0.49-0.75]		0.2797	0.85 [0.63-1.14]
AA_DRB1_11_32584360_SV	32584360	A	P		0.3125	0.4065	0.004318	0.63 [0.46-0.87]		0.3091	0.4345	0.0006977	0.59 [0.43-0.80]		9.816e-06	0.61 [0.49-0.76]	0.7583	0		7.43e-06	0.61 [0.49-0.75]		0.2797	0.85 [0.63-1.14]
AA_DRB1_9_32584366_E	32584366	A	P		0.3125	0.4065	0.004318	0.63 [0.46-0.87]		0.3091	0.4345	0.0006977	0.59 [0.43-0.80]		9.816e-06	0.61 [0.49-0.76]	0.7583	0		7.43e-06	0.61 [0.49-0.75]		0.2797	0.85 [0.63-1.14]
SNP_DRB1_32584367_C	32584367	A	P		0.3125	0.4065	0.004318	0.63 [0.46-0.87]		0.3091	0.4345	0.0006977	0.59 [0.43-0.80]		9.816e-06	0.61 [0.49-0.76]	0.7583	0		7.43e-06	0.61 [0.49-0.75]		0.2797	0.85 [0.63-1.14]
AA_DRB1_71_32584180_KE	32584180	P	A		0.4327	0.352	0.01357	1.47 [1.08-1.99]		0.4773	0.3447	0.000196	1.72 [1.29-2.28]		1.051e-05	1.60 [1.30-1.97]	0.4639	0		1.182e-05	1.58 [1.29-1.94]		0.1506	1.20 [0.94-1.53]
SNP_DRB1_32584180_T	32584180	P	A		0.4327	0.352	0.01357	1.47 [1.08-1.99]		0.4773	0.3447	0.000196	1.72 [1.29-2.28]		1.051e-05	1.60 [1.30-1.97]	0.4639	0		1.182e-05	1.58 [1.29-1.94]		0.1506	1.20 [0.94-1.53]
AA_DRB1_13_32584354_SF	32584354	A	P		0.2837	0.4679	4.213e-07	0.43 [0.31-0.60]		0.4591	0.5114	0.1563	0.81 [0.61-1.08]		1.113e-05	0.62 [0.50-0.77]	0.004	87.95		2.295e-06	0.60 [0.49-0.74]		0.5276	0.90 [0.64-1.26]
SNP_DRB1_32584354_GA	32584354	A	P		0.2837	0.4679	4.213e-07	0.43 [0.31-0.60]		0.4591	0.5114	0.1563	0.81 [0.61-1.08]		1.113e-05	0.62 [0.50-0.77]	0.004	87.95		2.295e-06	0.60 [0.49-0.74]		0.5276	0.90 [0.64-1.26]
SNP_DRB1_32584221	32584221	G	A		0.2692	0.3817	0.0006292	0.56 [0.40-0.78]		0.2818	0.3793	0.006132	0.64 [0.47-0.88]		1.452e-05	0.60 [0.48-0.76]	0.5261	0		9.575e-06	0.60 [0.48-0.75]		0.09888	0.79 [0.60-1.05]
AA_DRB1_37_32584282_NY	32584282	A	P		0.351	0.445	0.006244	0.65 [0.48-0.89]		0.3409	0.4675	0.0007339	0.60 [0.45-0.81]		1.5e-05	0.62 [0.50-0.77]	0.699	0		1.442e-05	0.63 [0.51-0.77]		0.2245	0.85 [0.65-1.11]
SNP_DRB1_32584282_T	32584282	A	P		0.351	0.445	0.006244	0.65 [0.48-0.89]		0.3409	0.4675	0.0007339	0.60 [0.45-0.81]		1.5e-05	0.62 [0.50-0.77]	0.699	0		1.442e-05	0.63 [0.51-0.77]		0.2245	0.85 [0.65-1.11]
AA_DRB1_37_32584282_SF	32584282	P	A		0.3317	0.4299	0.004089	0.63 [0.46-0.87]		0.3318	0.4491	0.001616	0.62 [0.46-0.83]		2.015e-05	0.63 [0.50-0.78]	0.9116	0		1.957e-05	0.63 [0.51-0.78]		0.2013	0.84 [0.65-1.10]
rs9271858	32627446	A	G		0.274	0.4572	4.381e-07	0.43 [0.31-0.60]		0.4636	0.5049	0.2525	0.85 [0.64-1.13]		3.002e-05	0.63 [0.51-0.78]	0.0022	89.38		5.595e-06	0.62 [0.50-0.76]		0.6019	0.92 [0.66-1.27]
rs9272143	32633026	T	C		0.274	0.4572	4.381e-07	0.43 [0.31-0.60]		0.4636	0.5049	0.2525	0.85 [0.64-1.13]		3.002e-05	0.63 [0.51-0.78]	0.0022	89.38		5.595e-06	0.62 [0.50-0.76]		0.6019	0.92 [0.66-1.27]
SNP_DRB1_32584185	32584185	T	C		0.4904	0.3457	2.387e-05	1.92 [1.42-2.59]		0.3545	0.3025	0.1123	1.28 [0.94-1.74]		3.738e-05	1.57 [1.27-1.95]	0.0662	70.37		2.703e-05	1.57 [1.27-1.93]		0.1283	1.21 [0.95-1.54]
AA_DRB1_13_32584354_SHY	32584354	A	P		0.2163	0.298	0.01161	0.64 [0.45-0.90]		0.25	0.362	0.001149	0.59 [0.43-0.81]		4.108e-05	0.61 [0.48-0.77]	0.725	0		3.135e-05	0.61 [0.48-0.77]		0.1792	0.82 [0.62-1.09]
SNP_DRB1_32584354_GT	32584354	A	P		0.2163	0.298	0.01161	0.64 [0.45-0.90]		0.25	0.362	0.001149	0.59 [0.43-0.81]		4.108e-05	0.61 [0.48-0.77]	0.725	0		3.135e-05	0.61 [0.48-0.77]		0.1792	0.82 [0.62-1.09]
AA_DRB1_13_32584354_RY	32584354	P	A		0.1923	0.2833	0.003851	0.58 [0.41-0.84]		0.2091	0.3079	0.003697	0.60 [0.42-0.84]		4.207e-05	0.59 [0.46-0.76]	0.9398	0		2.868e-05	0.59 [0.46-0.75]		0.0777	0.77 [0.58-1.03]
AA_DRB1_11_32584360_PG	32584360	P	A		0.1923	0.2833	0.003851	0.58 [0.41-0.84]		0.2091	0.3079	0.003697	0.60 [0.42-0.84]		4.207e-05	0.59 [0.46-0.76]	0.9398	0		2.868e-05	0.59 [0.46-0.75]		0.0777	0.77 [0.58-1.03]
SNP_DRB1_32584370	32584370	G	A		0.1923	0.2833	0.003851	0.58 [0.41-0.84]		0.2091	0.3079	0.003697	0.60 [0.42-0.84]		4.207e-05	0.59 [0.46-0.76]	0.9398	0		2.868e-05	0.59 [0.46-0.75]		0.0777	0.77 [0.58-1.03]
AA_DRB1_11_32584360_SVL	32584360	A	P		0.2019	0.2941	0.003555	0.59 [0.41-0.84]		0.2227	0.3193	0.004696	0.61 [0.43-0.86]		4.956e-05	0.60 [0.47-0.77]	0.8753	0		3.174e-05	0.59 [0.46-0.76]		0.1007	0.79 [0.59-1.05]
AA_DRB1_11_32584360_SLD	32584360	A	P		0.2452	0.4255	4.67e-07	0.42 [0.30-0.59]		0.4318	0.4648	0.4073	0.88 [0.66-1.18]		9.414e-05	0.64 [0.52-0.80]	0.001	90.77		1.572e-05	0.62 [0.50-0.77]		0.6131	0.92 [0.67-1.26]
rs2394180	29837422	C	T		0.2788	0.1592	3.366e-05	2.00 [1.44-2.78]		0.1318	0.112	0.3077	1.25 [0.82-1.90]		9.568e-05	1.68 [1.29-2.17]	0.0829	66.75		0.0001687	1.63 [1.26-2.10]		0.0003227	1.60 [1.24-2.07]
AA_DRB1_13_32584354_SY	32584354	A	P		0.2692	0.4275	1.621e-05	0.50 [0.36-0.68]		0.4682	0.5135	0.1715	0.82 [0.62-1.09]		9.82e-05	0.66 [0.53-0.81]	0.0213	81.13		3.277e-05	0.64 [0.52-0.79]		0.8173	1.04 [0.74-1.46]
AA_DRB1_11_32584360_SL	32584360	A	P		0.2548	0.4362	4.174e-07	0.42 [0.30-0.59]		0.4455	0.4762	0.4353	0.89 [0.67-1.19]		9.829e-05	0.65 [0.52-0.81]	0.0009	90.95		1.592e-05	0.63 [0.51-0.78]		0.7077	0.94 [0.68-1.30]
SNP_A_29944817	29944817	T	C		0.2837	0.1733	8.259e-05	1.94 [1.40-2.71]		0.1591	0.1331	0.2293	1.27 [0.86-1.88]		0.0001535	1.63 [1.27-2.10]	0.1049	61.97		0.0003366	1.57 [1.23-2.02]		0.0003811	1.57 [1.23-2.02]
rs3188482	30064896	G	A		0.1587	0.06816	7.856e-05	2.36 [1.54-3.62]		0.05909	0.04545	0.3465	1.34 [0.73-2.48]		0.0001583	1.96 [1.38-2.79]	0.1377	54.62		0.0001095	1.95 [1.39-2.73]		4.687e-05	2.04 [1.45-2.88]
AA_DRB1_13_32584354_RG	32584354	P	A		0.09615	0.1621	0.01409	0.55 [0.34-0.88]		0.1455	0.23	0.004174	0.56 [0.38-0.83]		0.0001622	0.55 [0.41-0.75]	0.9291	0		0.0001062	0.55 [0.40-0.74]		0.04365	0.71 [0.51-0.99]
SNP_DRB1_32584354_C	32584354	P	A		0.09615	0.1621	0.01409	0.55 [0.34-0.88]		0.1455	0.23	0.004174	0.56 [0.38-0.83]		0.0001622	0.55 [0.41-0.75]	0.9291	0		0.0001062	0.55 [0.40-0.74]		0.04365	0.71 [0.51-0.99]
SNP_DRB1_32584355_AG	32584355	A	P		0.09615	0.1621	0.01409	0.55 [0.34-0.88]		0.1455	0.23	0.004174	0.56 [0.38-0.83]		0.0001622	0.55 [0.41-0.75]	0.9291	0		0.0001062	0.55 [0.40-0.74]		0.04365	0.71 [0.51-0.99]
rs9272105	32632222	G	A		0.2548	0.4245	1.885e-06	0.44 [0.32-0.62]		0.4409	0.4735	0.4034	0.88 [0.66-1.18]		0.0001674	0.66 [0.53-0.82]	0.0024	89.16		3.163e-05	0.64 [0.51-0.79]		0.7654	0.95 [0.70-1.30]
rs11753629	29814554	A	G		0.274	0.1558	3.375e-05	2.02 [1.45-2.82]		0.1182	0.1044	0.4814	1.17 [0.75-1.83]		0.000184	1.66 [1.27-2.17]	0.0544	72.97		0.0002912	1.62 [1.25-2.10]		0.0005784	1.59 [1.22-2.06]
rs3763326	32445780	C	T		0.08654	0.05015	0.02248	1.88 [1.09-3.23]		0.07273	0.0303	0.002471	2.54 [1.39-4.64]		0.0001999	2.15 [1.44-3.22]	0.467	0		0.0002365	2.11 [1.42-3.15]		0.03633	1.56 [1.03-2.36]
SNP_DQB1_32666523_x	32666523	P	A		0.2452	0.1646	0.002569	1.70 [1.21-2.41]		0.2091	0.1483	0.02692	1.50 [1.05-2.14]		0.0002127	1.60 [1.25-2.05]	0.6103	0		0.0001784	1.60 [1.25-2.05]		0.1941	1.20 [0.91-1.57]
SNP_DQB1_32666524_x	32666524	P	A		0.2452	0.1646	0.002569	1.70 [1.21-2.41]		0.2091	0.1483	0.02692	1.50 [1.05-2.14]		0.0002127	1.60 [1.25-2.05]	0.6103	0		0.0001784	1.60 [1.25-2.05]		0.1941	1.20 [0.91-1.57]
SNP_DQB1_32666525_x	32666525	P	A		0.2452	0.1646	0.002569	1.70 [1.21-2.41]		0.2091	0.1483	0.02692	1.50 [1.05-2.14]		0.0002127	1.60 [1.25-2.05]	0.6103	0		0.0001784	1.60 [1.25-2.05]		0.1941	1.20 [0.91-1.57]
SNP_DQB1_32666526_x	32666526	P	A		0.2452	0.1646	0.002569	1.70 [1.21-2.41]		0.2091	0.1483	0.02692	1.50 [1.05-2.14]		0.0002127	1.60 [1.25-2.05]	0.6103	0		0.0001784	1.60 [1.25-2.05]		0.1941	1.20 [0.91-1.57]
SNP_DQB1_32666529_x	32666529	P	A		0.2452	0.1646	0.002569	1.70 [1.21-2.41]		0.2091	0.1483	0.02692	1.50 [1.05-2.14]		0.0002127	1.60 [1.25-2.05]	0.6103	0		0.0001784	1.60 [1.25-2.05]		0.1941	1.20 [0.91-1.57]
SNP_DQB1_32666536_x	32666536	P	A		0.2452	0.1646	0.002569	1.70 [1.21-2.41]		0.2091	0.1483	0.02692	1.50 [1.05-2.14]		0.0002127	1.60 [1.25-2.05]	0.6103	0		0.0001784	1.60 [1.25-2.05]		0.1941	1.20 [0.91-1.57]
SNP_DQB1_32666541_x	32666541	P	A		0.2452	0.1646	0.002569	1.70 [1.21-2.41]		0.2091	0.1483	0.02692	1.50 [1.05-2.14]		0.0002127	1.60 [1.25-2.05]	0.6103	0		0.0001784	1.60 [1.25-2.05]		0.1941	1.20 [0.91-1.57]
SNP_DQB1_32666554_x	32666554	P	A		0.2452	0.1646	0.002569	1.70 [1.21-2.41]		0.2091	0.1483	0.02692	1.50 [1.05-2.14]		0.0002127	1.60 [1.25-2.05]	0.6103	0		0.0001784	1.60 [1.25-2.05]		0.1941	1.20 [0.91-1.57]
SNP_DQB1_32666564_x	32666564	P	A		0.2452	0.1646	0.002569	1.70 [1.21-2.41]		0.2091	0.1483	0.02692	1.50 [1.05-2.14]		0.0002127	1.60 [1.25-2.05]	0.6103	0		0.0001784	1.60 [1.25-2.05]		0.1941	1.20 [0.91-1.57]
SNP_DQB1_32666573_x	32666573	P	A		0.2452	0.1646	0.002569	1.70 [1.21-2.41]		0.2091	0.1483	0.02692	1.50 [1.05-2.14]		0.0002127	1.60 [1.25-2.05]	0.6103	0		0.0001784	1.60 [1.25-2.05]		0.1941	1.20 [0.91-1.57]
SNP_DQB1_32666578_x	32666578	P	A		0.2452	0.1646	0.002569	1.70 [1.21-2.41]		0.2091	0.1483	0.02692	1.50 [1.05-2.14]		0.0002127	1.60 [1.25-2.05]	0.6103	0		0.0001784	1.60 [1.25-2.05]		0.1941	1.20 [0.91-1.57]
SNP_DQB1_32666592_x	32666592	P	A		0.2452	0.1646	0.002569	1.70 [1.21-2.41]		0.2091	0.1483	0.02692	1.50 [1.05-2.14]		0.0002127	1.60 [1.25-2.05]	0.6103	0		0.0001784	1.60 [1.25-2.05]		0.1941	1.20 [0.91-1.57]
SNP_DQB1_32666596_x	32666596	P	A		0.2452	0.1646	0.002569	1.70 [1.21-2.41]		0.2091	0.1483	0.02692	1.50 [1.05-2.14]		0.0002127	1.60 [1.25-2.05]	0.6103	0		0.0001784	1.60 [1.25-2.05]		0.1941	1.20 [0.91-1.57]
AA_DRB1_13_32584354_SFG	32584354	A	P		0.2452	0.4129	2.299e-06	0.44 [0.32-0.62]		0.4273	0.4594	0.4187	0.89 [0.66-1.19]		0.0002166	0.66 [0.53-0.82]	0.0023	89.25		4.32e-05	0.64 [0.52-0.79]		0.8028	0.96 [0.70-1.31]
AA_DRB1_37_32584282_N	32584282	P	A		0.351	0.2493	0.001222	1.68 [1.23-2.30]		0.2909	0.23	0.04687	1.38 [1.00-1.89]		0.000219	1.52 [1.22-1.90]	0.3824	0		0.0002455	1.51 [1.21-1.88]		0.7969	0.96 [0.72-1.28]
SNP_DRB1_32584283_T	32584283	P	A		0.351	0.2493	0.001222	1.68 [1.23-2.30]		0.2909	0.23	0.04687	1.38 [1.00-1.89]		0.000219	1.52 [1.22-1.90]	0.3824	0		0.0002455	1.51 [1.21-1.88]		0.7969	0.96 [0.72-1.28]
rs9271640	32624423	T	C		0.07692	0.1392	0.01268	0.51 [0.30-0.86]		0.1364	0.211	0.007987	0.58 [0.38-0.87]		0.0002944	0.55 [0.40-0.76]	0.7076	0		0.0001929	0.54 [0.39-0.75]		0.04184	0.70 [0.50-0.99]
rs3129768	32627306	G	T		0.07692	0.1392	0.01268	0.51 [0.30-0.86]		0.1364	0.211	0.007987	0.58 [0.38-0.87]		0.0002944	0.55 [0.40-0.76]	0.7076	0		0.0001929	0.54 [0.39-0.75]		0.04184	0.70 [0.50-0.99]
rs2395166	32420498	C	T		0.2692	0.3656	0.005881	0.62 [0.44-0.87]		0.2864	0.3685	0.01906	0.69 [0.50-0.94]		0.000327	0.66 [0.52-0.83]	0.674	0		0.0002093	0.65 [0.52-0.82]		0.2086	0.85 [0.65-1.10]
SNP_DQB1_32666529_TA	32666529	A	P		0.2452	0.1646	0.002569	1.70 [1.21-2.41]		0.2045	0.1483	0.04174	1.45 [1.01-2.08]		0.0003388	1.58 [1.23-2.03]	0.5317	0		0.000287	1.58 [1.23-2.02]		0.2412	1.18 [0.90-1.55]
SNP_DRB1_32581834_A	32581834	A	P		0.1683	0.2322	0.02662	0.65 [0.44-0.95]		0.2045	0.2987	0.00516	0.61 [0.43-0.86]		0.0003651	0.63 [0.49-0.81]	0.84	0		0.0002938	0.62 [0.48-0.81]		0.2363	0.84 [0.63-1.12]
AA_DRB1_96_32581835_HY	32581835	A	P		0.1683	0.2322	0.02662	0.65 [0.44-0.95]		0.2045	0.2987	0.00516	0.61 [0.43-0.86]		0.0003651	0.63 [0.49-0.81]	0.84	0		0.0002938	0.62 [0.48-0.81]		0.2363	0.84 [0.63-1.12]
AA_DRB1_96_32581835_QE	32581835	P	A		0.1683	0.2322	0.02662	0.65 [0.44-0.95]		0.2045	0.2987	0.00516	0.61 [0.43-0.86]		0.0003651	0.63 [0.49-0.81]	0.84	0		0.0002938	0.62 [0.48-0.81]		0.2363	0.84 [0.63-1.12]
rs241414	32890024	C	A		0.4567	0.388	0.03465	1.37 [1.02-1.84]		0.5182	0.4113	0.003791	1.50 [1.14-1.98]		0.000376	1.44 [1.18-1.76]	0.655	0		0.000592	1.42 [1.16-1.73]		0.07522	1.21 [0.98-1.50]
rs241413	32891223	C	T		0.4567	0.3885	0.03645	1.37 [1.02-1.83]		0.5182	0.4118	0.003935	1.50 [1.14-1.98]		0.0004125	1.44 [1.18-1.76]	0.6467	0		0.0006403	1.42 [1.16-1.73]		0.08036	1.21 [0.98-1.49]
HLA_B_5801	31355516	P	A		0.03846	0.01315	0.003283	3.40 [1.50-7.67]		0.01818	0.00487	0.0507	3.35 [1.00-11.26]		0.000416	3.38 [1.72-6.65]	0.9851	0		0.0007851	3.13 [1.61-6.11]		0.00379	2.71 [1.38-5.31]
rs6457401	31367075	T	G		0.3654	0.278	0.01497	1.44 [1.07-1.94]		0.3	0.2202	0.0104	1.51 [1.10-2.06]		0.0004181	1.47 [1.19-1.83]	0.8484	0		0.0003209	1.48 [1.20-1.83]		0.0007137	1.45 [1.17-1.80]
AA_DRB1_13_32584354_RF	32584354	P	A		0.1779	0.2429	0.02511	0.65 [0.44-0.95]		0.2182	0.3101	0.006373	0.63 [0.45-0.88]		0.0004212	0.64 [0.49-0.82]	0.89	0		0.0003295	0.63 [0.49-0.81]		0.2916	0.86 [0.64-1.14]
rs11759388	30013956	G	A		0.1587	0.07205	0.0001739	2.28 [1.48-3.50]		0.05909	0.04816	0.4597	1.26 [0.68-2.32]		0.0004692	1.87 [1.32-2.66]	0.1206	58.49		0.0003089	1.87 [1.33-2.62]		0.0001555	1.94 [1.38-2.74]
rs6932091	30018724	T	C		0.1587	0.07205	0.0001739	2.28 [1.48-3.50]		0.05909	0.04816	0.4597	1.26 [0.68-2.32]		0.0004692	1.87 [1.32-2.66]	0.1206	58.49		0.0003089	1.87 [1.33-2.62]		0.0001555	1.94 [1.38-2.74]
AA_DRB1_37_32584282_NL	32584282	P	A		0.3702	0.2644	0.0009978	1.68 [1.23-2.30]		0.3	0.2484	0.0994	1.30 [0.95-1.77]		0.0004741	1.48 [1.19-1.84]	0.2475	25.23		0.0005241	1.47 [1.18-1.82]		0.8696	0.98 [0.74-1.29]
SNP_DRB1_32584283_A	32584283	A	P		0.3702	0.2644	0.0009978	1.68 [1.23-2.30]		0.3	0.2484	0.0994	1.30 [0.95-1.77]		0.0004741	1.48 [1.19-1.84]	0.2475	25.23		0.0005241	1.47 [1.18-1.82]		0.8696	0.98 [0.74-1.29]
rs73414465	30007942	C	T		0.1587	0.07205	0.0002135	2.23 [1.46-3.42]		0.05909	0.04762	0.4351	1.28 [0.69-2.36]		0.0004938	1.86 [1.31-2.64]	0.1413	53.79		0.0002899	1.87 [1.33-2.62]		0.0001229	1.96 [1.39-2.76]
rs73412455	29999890	A	G		0.1587	0.07254	0.0002284	2.23 [1.45-3.41]		0.05909	0.04762	0.4351	1.28 [0.69-2.36]		0.0005161	1.86 [1.31-2.63]	0.1441	53.14		0.0003083	1.86 [1.33-2.61]		0.0001313	1.95 [1.39-2.75]
HLA_DRB1_1301	32584287	P	A		0.1298	0.07984	0.01163	1.80 [1.14-2.83]		0.1136	0.06764	0.0171	1.77 [1.11-2.84]		0.0005175	1.78 [1.29-2.48]	0.9665	0		0.0006199	1.76 [1.27-2.42]		0.1834	1.26 [0.90-1.79]
HLA_B_58	31355516	P	A		0.03846	0.01315	0.003283	3.40 [1.50-7.67]		0.01818	0.005411	0.0675	3.04 [0.92-10.00]		0.0005432	3.28 [1.67-6.42]	0.8798	0		0.0009598	3.06 [1.58-5.95]		0.004168	2.67 [1.36-5.23]
rs6911583	29995744	C	T		0.1587	0.07254	0.0002305	2.23 [1.45-3.41]		0.05909	0.04816	0.4597	1.26 [0.68-2.32]		0.0005698	1.85 [1.30-2.62]	0.1349	55.27		0.0003574	1.85 [1.32-2.59]		0.0001719	1.93 [1.37-2.72]
rs58858573	29995947	A	C		0.1587	0.07254	0.0002305	2.23 [1.45-3.41]		0.05909	0.04816	0.4597	1.26 [0.68-2.32]		0.0005698	1.85 [1.30-2.62]	0.1349	55.27		0.0003574	1.85 [1.32-2.59]		0.0001719	1.93 [1.37-2.72]
rs12664967	30000403	G	C		0.1587	0.07254	0.0002305	2.23 [1.45-3.41]		0.05909	0.04816	0.4597	1.26 [0.68-2.32]		0.0005698	1.85 [1.30-2.62]	0.1349	55.27		0.0003574	1.85 [1.32-2.59]		0.0001719	1.93 [1.37-2.72]
rs72502509	30001413	T	C		0.1587	0.07254	0.0002305	2.23 [1.45-3.41]		0.05909	0.04816	0.4597	1.26 [0.68-2.32]		0.0005698	1.85 [1.30-2.62]	0.1349	55.27		0.0003574	1.85 [1.32-2.59]		0.0001719	1.93 [1.37-2.72]
rs73725953	30007998	C	A		0.1587	0.07254	0.0002305	2.23 [1.45-3.41]		0.05909	0.04816	0.4597	1.26 [0.68-2.32]		0.0005698	1.85 [1.30-2.62]	0.1349	55.27		0.0003574	1.85 [1.32-2.59]		0.0001719	1.93 [1.37-2.72]
rs12661053	30010250	T	C		0.1587	0.07254	0.0002305	2.23 [1.45-3.41]		0.05909	0.04816	0.4597	1.26 [0.68-2.32]		0.0005698	1.85 [1.30-2.62]	0.1349	55.27		0.0003574	1.85 [1.32-2.59]		0.0001719	1.93 [1.37-2.72]
rs11753431	30011866	A	G		0.1587	0.07254	0.0002305	2.23 [1.45-3.41]		0.05909	0.04816	0.4597	1.26 [0.68-2.32]		0.0005698	1.85 [1.30-2.62]	0.1349	55.27		0.0003574	1.85 [1.32-2.59]		0.0001719	1.93 [1.37-2.72]
rs11753960	30012463	T	C		0.1587	0.07254	0.0002305	2.23 [1.45-3.41]		0.05909	0.04816	0.4597	1.26 [0.68-2.32]		0.0005698	1.85 [1.30-2.62]	0.1349	55.27		0.0003574	1.85 [1.32-2.59]		0.0001719	1.93 [1.37-2.72]
rs11965585	30014652	A	G		0.1587	0.07254	0.0002305	2.23 [1.45-3.41]		0.05909	0.04816	0.4597	1.26 [0.68-2.32]		0.0005698	1.85 [1.30-2.62]	0.1349	55.27		0.0003574	1.85 [1.32-2.59]		0.0001719	1.93 [1.37-2.72]
rs11965659	30014986	C	G		0.1587	0.07254	0.0002305	2.23 [1.45-3.41]		0.05909	0.04816	0.4597	1.26 [0.68-2.32]		0.0005698	1.85 [1.30-2.62]	0.1349	55.27		0.0003574	1.85 [1.32-2.59]		0.0001719	1.93 [1.37-2.72]
rs6931672	30018365	A	G		0.1587	0.07254	0.0002305	2.23 [1.45-3.41]		0.05909	0.04816	0.4597	1.26 [0.68-2.32]		0.0005698	1.85 [1.30-2.62]	0.1349	55.27		0.0003574	1.85 [1.32-2.59]		0.0001719	1.93 [1.37-2.72]
rs6928966	30021187	C	T		0.1587	0.07254	0.0002305	2.23 [1.45-3.41]		0.05909	0.04816	0.4597	1.26 [0.68-2.32]		0.0005698	1.85 [1.30-2.62]	0.1349	55.27		0.0003574	1.85 [1.32-2.59]		0.0001719	1.93 [1.37-2.72]
rs17193851	30021411	C	T		0.1587	0.07254	0.0002305	2.23 [1.45-3.41]		0.05909	0.04816	0.4597	1.26 [0.68-2.32]		0.0005698	1.85 [1.30-2.62]	0.1349	55.27		0.0003574	1.85 [1.32-2.59]		0.0001719	1.93 [1.37-2.72]
rs10947045	30021912	T	C		0.1587	0.07254	0.0002305	2.23 [1.45-3.41]		0.05909	0.04816	0.4597	1.26 [0.68-2.32]		0.0005698	1.85 [1.30-2.62]	0.1349	55.27		0.0003574	1.85 [1.32-2.59]		0.0001719	1.93 [1.37-2.72]
rs73416498	30023796	A	G		0.1587	0.07254	0.0002305	2.23 [1.45-3.41]		0.05909	0.04816	0.4597	1.26 [0.68-2.32]		0.0005698	1.85 [1.30-2.62]	0.1349	55.27		0.0003574	1.85 [1.32-2.59]		0.0001719	1.93 [1.37-2.72]
rs73416501	30024837	A	G		0.1587	0.07254	0.0002305	2.23 [1.45-3.41]		0.05909	0.04816	0.4597	1.26 [0.68-2.32]		0.0005698	1.85 [1.30-2.62]	0.1349	55.27		0.0003574	1.85 [1.32-2.59]		0.0001719	1.93 [1.37-2.72]
rs17187523	30032946	T	C		0.1587	0.07254	0.0002305	2.23 [1.45-3.41]		0.05909	0.04816	0.4597	1.26 [0.68-2.32]		0.0005698	1.85 [1.30-2.62]	0.1349	55.27		0.0003574	1.85 [1.32-2.59]		0.0001719	1.93 [1.37-2.72]
rs10947046	30033196	G	T		0.1587	0.07254	0.0002305	2.23 [1.45-3.41]		0.05909	0.04816	0.4597	1.26 [0.68-2.32]		0.0005698	1.85 [1.30-2.62]	0.1349	55.27		0.0003574	1.85 [1.32-2.59]		0.0001719	1.93 [1.37-2.72]
rs58314476	30036921	G	A		0.1587	0.07254	0.0002305	2.23 [1.45-3.41]		0.05909	0.04816	0.4597	1.26 [0.68-2.32]		0.0005698	1.85 [1.30-2.62]	0.1349	55.27		0.0003574	1.85 [1.32-2.59]		0.0001719	1.93 [1.37-2.72]
rs73420439	30039339	C	T		0.1587	0.07254	0.0002305	2.23 [1.45-3.41]		0.05909	0.04816	0.4597	1.26 [0.68-2.32]		0.0005698	1.85 [1.30-2.62]	0.1349	55.27		0.0003574	1.85 [1.32-2.59]		0.0001719	1.93 [1.37-2.72]
rs10947047	30039934	A	G		0.1587	0.07254	0.0002305	2.23 [1.45-3.41]		0.05909	0.04816	0.4597	1.26 [0.68-2.32]		0.0005698	1.85 [1.30-2.62]	0.1349	55.27		0.0003574	1.85 [1.32-2.59]		0.0001719	1.93 [1.37-2.72]
rs11962771	30040207	A	G		0.1587	0.07254	0.0002305	2.23 [1.45-3.41]		0.05909	0.04816	0.4597	1.26 [0.68-2.32]		0.0005698	1.85 [1.30-2.62]	0.1349	55.27		0.0003574	1.85 [1.32-2.59]		0.0001719	1.93 [1.37-2.72]
rs12664794	30041887	G	A		0.1587	0.07254	0.0002305	2.23 [1.45-3.41]		0.05909	0.04816	0.4597	1.26 [0.68-2.32]		0.0005698	1.85 [1.30-2.62]	0.1349	55.27		0.0003574	1.85 [1.32-2.59]		0.0001719	1.93 [1.37-2.72]
rs60477028	30043113	C	T		0.1587	0.07254	0.0002305	2.23 [1.45-3.41]		0.05909	0.04816	0.4597	1.26 [0.68-2.32]		0.0005698	1.85 [1.30-2.62]	0.1349	55.27		0.0003574	1.85 [1.32-2.59]		0.0001719	1.93 [1.37-2.72]
rs6940552	30044563	A	G		0.1587	0.07254	0.0002305	2.23 [1.45-3.41]		0.05909	0.04816	0.4597	1.26 [0.68-2.32]		0.0005698	1.85 [1.30-2.62]	0.1349	55.27		0.0003574	1.85 [1.32-2.59]		0.0001719	1.93 [1.37-2.72]
rs6457138	30048520	C	A		0.1587	0.07254	0.0002305	2.23 [1.45-3.41]		0.05909	0.04816	0.4597	1.26 [0.68-2.32]		0.0005698	1.85 [1.30-2.62]	0.1349	55.27		0.0003574	1.85 [1.32-2.59]		0.0001719	1.93 [1.37-2.72]
rs73728107	30071046	G	A		0.1587	0.07254	0.0002305	2.23 [1.45-3.41]		0.05909	0.04816	0.4597	1.26 [0.68-2.32]		0.0005698	1.85 [1.30-2.62]	0.1349	55.27		0.0003574	1.85 [1.32-2.59]		0.0001719	1.93 [1.37-2.72]
1kg_6_30147546	30071790	A	T		0.1587	0.07254	0.0002305	2.23 [1.45-3.41]		0.05909	0.04816	0.4597	1.26 [0.68-2.32]		0.0005698	1.85 [1.30-2.62]	0.1349	55.27		0.0003574	1.85 [1.32-2.59]		0.0001719	1.93 [1.37-2.72]
rs11753939	30071990	C	G		0.1587	0.07254	0.0002305	2.23 [1.45-3.41]		0.05909	0.04816	0.4597	1.26 [0.68-2.32]		0.0005698	1.85 [1.30-2.62]	0.1349	55.27		0.0003574	1.85 [1.32-2.59]		0.0001719	1.93 [1.37-2.72]
rs11965379	30073732	T	C		0.1587	0.07254	0.0002305	2.23 [1.45-3.41]		0.05909	0.04816	0.4597	1.26 [0.68-2.32]		0.0005698	1.85 [1.30-2.62]	0.1349	55.27		0.0003574	1.85 [1.32-2.59]		0.0001719	1.93 [1.37-2.72]
rs2285805	30075084	C	G		0.1587	0.07254	0.0002305	2.23 [1.45-3.41]		0.05909	0.04816	0.4597	1.26 [0.68-2.32]		0.0005698	1.85 [1.30-2.62]	0.1349	55.27		0.0003574	1.85 [1.32-2.59]		0.0001719	1.93 [1.37-2.72]
SNP_DRB1_32581834_T	32581834	P	A		0.05769	0.1198	0.008128	0.44 [0.24-0.81]		0.1182	0.1834	0.0198	0.60 [0.39-0.92]		0.0005976	0.54 [0.38-0.77]	0.4209	0		0.0003348	0.53 [0.38-0.75]		0.03783	0.68 [0.47-0.98]
AA_DRB1_96_32581835_Q	32581835	P	A		0.05769	0.1198	0.008128	0.44 [0.24-0.81]		0.1182	0.1834	0.0198	0.60 [0.39-0.92]		0.0005976	0.54 [0.38-0.77]	0.4209	0		0.0003348	0.53 [0.38-0.75]		0.03783	0.68 [0.47-0.98]
AA_DRB1_96_32581835_Qx	32581835	P	A		0.05769	0.1198	0.008128	0.44 [0.24-0.81]		0.1182	0.1834	0.0198	0.60 [0.39-0.92]		0.0005976	0.54 [0.38-0.77]	0.4209	0		0.0003348	0.53 [0.38-0.75]		0.03783	0.68 [0.47-0.98]
rs73725904	29983062	C	G		0.1587	0.07254	0.0002305	2.23 [1.45-3.41]		0.05909	0.0487	0.4838	1.25 [0.67-2.30]		0.0006168	1.84 [1.30-2.61]	0.1272	57.02		0.0003803	1.85 [1.32-2.59]		0.0001922	1.92 [1.36-2.71]
rs73428121	29983202	C	A		0.1587	0.07254	0.0002305	2.23 [1.45-3.41]		0.05909	0.0487	0.4838	1.25 [0.67-2.30]		0.0006168	1.84 [1.30-2.61]	0.1272	57.02		0.0003803	1.85 [1.32-2.59]		0.0001922	1.92 [1.36-2.71]
rs57035982	29983427	A	G		0.1587	0.07254	0.0002305	2.23 [1.45-3.41]		0.05909	0.0487	0.4838	1.25 [0.67-2.30]		0.0006168	1.84 [1.30-2.61]	0.1272	57.02		0.0003803	1.85 [1.32-2.59]		0.0001922	1.92 [1.36-2.71]
rs57680173	29983517	T	G		0.1587	0.07254	0.0002305	2.23 [1.45-3.41]		0.05909	0.0487	0.4838	1.25 [0.67-2.30]		0.0006168	1.84 [1.30-2.61]	0.1272	57.02		0.0003803	1.85 [1.32-2.59]		0.0001922	1.92 [1.36-2.71]
rs11757750	29984385	C	T		0.1587	0.07254	0.0002305	2.23 [1.45-3.41]		0.05909	0.0487	0.4838	1.25 [0.67-2.30]		0.0006168	1.84 [1.30-2.61]	0.1272	57.02		0.0003803	1.85 [1.32-2.59]		0.0001922	1.92 [1.36-2.71]
rs58867136	29984776	G	A		0.1587	0.07254	0.0002305	2.23 [1.45-3.41]		0.05909	0.0487	0.4838	1.25 [0.67-2.30]		0.0006168	1.84 [1.30-2.61]	0.1272	57.02		0.0003803	1.85 [1.32-2.59]		0.0001922	1.92 [1.36-2.71]
1kg_6_30060683	29984927	T	C		0.1587	0.07254	0.0002305	2.23 [1.45-3.41]		0.05909	0.0487	0.4838	1.25 [0.67-2.30]		0.0006168	1.84 [1.30-2.61]	0.1272	57.02		0.0003803	1.85 [1.32-2.59]		0.0001922	1.92 [1.36-2.71]
rs17186937	29985037	C	T		0.1587	0.07254	0.0002305	2.23 [1.45-3.41]		0.05909	0.0487	0.4838	1.25 [0.67-2.30]		0.0006168	1.84 [1.30-2.61]	0.1272	57.02		0.0003803	1.85 [1.32-2.59]		0.0001922	1.92 [1.36-2.71]
rs17186944	29985143	T	C		0.1587	0.07254	0.0002305	2.23 [1.45-3.41]		0.05909	0.0487	0.4838	1.25 [0.67-2.30]		0.0006168	1.84 [1.30-2.61]	0.1272	57.02		0.0003803	1.85 [1.32-2.59]		0.0001922	1.92 [1.36-2.71]
rs11755966	29985154	A	G		0.1587	0.07254	0.0002305	2.23 [1.45-3.41]		0.05909	0.0487	0.4838	1.25 [0.67-2.30]		0.0006168	1.84 [1.30-2.61]	0.1272	57.02		0.0003803	1.85 [1.32-2.59]		0.0001922	1.92 [1.36-2.71]
rs11755984	29985258	A	G		0.1587	0.07254	0.0002305	2.23 [1.45-3.41]		0.05909	0.0487	0.4838	1.25 [0.67-2.30]		0.0006168	1.84 [1.30-2.61]	0.1272	57.02		0.0003803	1.85 [1.32-2.59]		0.0001922	1.92 [1.36-2.71]
rs11755961	29985322	T	C		0.1587	0.07254	0.0002305	2.23 [1.45-3.41]		0.05909	0.0487	0.4838	1.25 [0.67-2.30]		0.0006168	1.84 [1.30-2.61]	0.1272	57.02		0.0003803	1.85 [1.32-2.59]		0.0001922	1.92 [1.36-2.71]
rs11755992	29985493	G	C		0.1587	0.07254	0.0002305	2.23 [1.45-3.41]		0.05909	0.0487	0.4838	1.25 [0.67-2.30]		0.0006168	1.84 [1.30-2.61]	0.1272	57.02		0.0003803	1.85 [1.32-2.59]		0.0001922	1.92 [1.36-2.71]
rs73725910	29985851	A	G		0.1587	0.07254	0.0002305	2.23 [1.45-3.41]		0.05909	0.0487	0.4838	1.25 [0.67-2.30]		0.0006168	1.84 [1.30-2.61]	0.1272	57.02		0.0003803	1.85 [1.32-2.59]		0.0001922	1.92 [1.36-2.71]
rs73725911	29985939	C	T		0.1587	0.07254	0.0002305	2.23 [1.45-3.41]		0.05909	0.0487	0.4838	1.25 [0.67-2.30]		0.0006168	1.84 [1.30-2.61]	0.1272	57.02		0.0003803	1.85 [1.32-2.59]		0.0001922	1.92 [1.36-2.71]
rs5875226	29986208	I	D		0.1587	0.07254	0.0002305	2.23 [1.45-3.41]		0.05909	0.0487	0.4838	1.25 [0.67-2.30]		0.0006168	1.84 [1.30-2.61]	0.1272	57.02		0.0003803	1.85 [1.32-2.59]		0.0001922	1.92 [1.36-2.71]
rs12662947	29986334	C	T		0.1587	0.07254	0.0002305	2.23 [1.45-3.41]		0.05909	0.0487	0.4838	1.25 [0.67-2.30]		0.0006168	1.84 [1.30-2.61]	0.1272	57.02		0.0003803	1.85 [1.32-2.59]		0.0001922	1.92 [1.36-2.71]
rs12661411	29986422	T	C		0.1587	0.07254	0.0002305	2.23 [1.45-3.41]		0.05909	0.0487	0.4838	1.25 [0.67-2.30]		0.0006168	1.84 [1.30-2.61]	0.1272	57.02		0.0003803	1.85 [1.32-2.59]		0.0001922	1.92 [1.36-2.71]
rs12662967	29986503	C	T		0.1587	0.07254	0.0002305	2.23 [1.45-3.41]		0.05909	0.0487	0.4838	1.25 [0.67-2.30]		0.0006168	1.84 [1.30-2.61]	0.1272	57.02		0.0003803	1.85 [1.32-2.59]		0.0001922	1.92 [1.36-2.71]
rs73410503	29986679	A	G		0.1587	0.07254	0.0002305	2.23 [1.45-3.41]		0.05909	0.0487	0.4838	1.25 [0.67-2.30]		0.0006168	1.84 [1.30-2.61]	0.1272	57.02		0.0003803	1.85 [1.32-2.59]		0.0001922	1.92 [1.36-2.71]
rs34894339	29986840	G	A		0.1587	0.07254	0.0002305	2.23 [1.45-3.41]		0.05909	0.0487	0.4838	1.25 [0.67-2.30]		0.0006168	1.84 [1.30-2.61]	0.1272	57.02		0.0003803	1.85 [1.32-2.59]		0.0001922	1.92 [1.36-2.71]
rs35356382	29986865	T	C		0.1587	0.07254	0.0002305	2.23 [1.45-3.41]		0.05909	0.0487	0.4838	1.25 [0.67-2.30]		0.0006168	1.84 [1.30-2.61]	0.1272	57.02		0.0003803	1.85 [1.32-2.59]		0.0001922	1.92 [1.36-2.71]
rs35480831	29986942	T	C		0.1587	0.07254	0.0002305	2.23 [1.45-3.41]		0.05909	0.0487	0.4838	1.25 [0.67-2.30]		0.0006168	1.84 [1.30-2.61]	0.1272	57.02		0.0003803	1.85 [1.32-2.59]		0.0001922	1.92 [1.36-2.71]
rs17180570	29987007	C	T		0.1587	0.07254	0.0002305	2.23 [1.45-3.41]		0.05909	0.0487	0.4838	1.25 [0.67-2.30]		0.0006168	1.84 [1.30-2.61]	0.1272	57.02		0.0003803	1.85 [1.32-2.59]		0.0001922	1.92 [1.36-2.71]
rs17186979	29987074	G	A		0.1587	0.07254	0.0002305	2.23 [1.45-3.41]		0.05909	0.0487	0.4838	1.25 [0.67-2.30]		0.0006168	1.84 [1.30-2.61]	0.1272	57.02		0.0003803	1.85 [1.32-2.59]		0.0001922	1.92 [1.36-2.71]
rs73725919	29987311	T	G		0.1587	0.07254	0.0002305	2.23 [1.45-3.41]		0.05909	0.0487	0.4838	1.25 [0.67-2.30]		0.0006168	1.84 [1.30-2.61]	0.1272	57.02		0.0003803	1.85 [1.32-2.59]		0.0001922	1.92 [1.36-2.71]
rs17187077	29987445	C	A		0.1587	0.07254	0.0002305	2.23 [1.45-3.41]		0.05909	0.0487	0.4838	1.25 [0.67-2.30]		0.0006168	1.84 [1.30-2.61]	0.1272	57.02		0.0003803	1.85 [1.32-2.59]		0.0001922	1.92 [1.36-2.71]
rs17187141	29987611	C	T		0.1587	0.07254	0.0002305	2.23 [1.45-3.41]		0.05909	0.0487	0.4838	1.25 [0.67-2.30]		0.0006168	1.84 [1.30-2.61]	0.1272	57.02		0.0003803	1.85 [1.32-2.59]		0.0001922	1.92 [1.36-2.71]
rs73725921	29987654	A	G		0.1587	0.07254	0.0002305	2.23 [1.45-3.41]		0.05909	0.0487	0.4838	1.25 [0.67-2.30]		0.0006168	1.84 [1.30-2.61]	0.1272	57.02		0.0003803	1.85 [1.32-2.59]		0.0001922	1.92 [1.36-2.71]
rs17180794	29987762	C	T		0.1587	0.07254	0.0002305	2.23 [1.45-3.41]		0.05909	0.0487	0.4838	1.25 [0.67-2.30]		0.0006168	1.84 [1.30-2.61]	0.1272	57.02		0.0003803	1.85 [1.32-2.59]		0.0001922	1.92 [1.36-2.71]
1kg_6_30063999	29988243	C	T		0.1587	0.07254	0.0002305	2.23 [1.45-3.41]		0.05909	0.0487	0.4838	1.25 [0.67-2.30]		0.0006168	1.84 [1.30-2.61]	0.1272	57.02		0.0003803	1.85 [1.32-2.59]		0.0001922	1.92 [1.36-2.71]
rs73410524	29988272	A	G		0.1587	0.07254	0.0002305	2.23 [1.45-3.41]		0.05909	0.0487	0.4838	1.25 [0.67-2.30]		0.0006168	1.84 [1.30-2.61]	0.1272	57.02		0.0003803	1.85 [1.32-2.59]		0.0001922	1.92 [1.36-2.71]
1kg_6_30064629	29988873	A	C		0.1587	0.07254	0.0002305	2.23 [1.45-3.41]		0.05909	0.0487	0.4838	1.25 [0.67-2.30]		0.0006168	1.84 [1.30-2.61]	0.1272	57.02		0.0003803	1.85 [1.32-2.59]		0.0001922	1.92 [1.36-2.71]
rs12664166	29989508	G	T		0.1587	0.07254	0.0002305	2.23 [1.45-3.41]		0.05909	0.0487	0.4838	1.25 [0.67-2.30]		0.0006168	1.84 [1.30-2.61]	0.1272	57.02		0.0003803	1.85 [1.32-2.59]		0.0001922	1.92 [1.36-2.71]
1kg_6_30068157	29992401	G	A		0.1587	0.07254	0.0002305	2.23 [1.45-3.41]		0.05909	0.0487	0.4838	1.25 [0.67-2.30]		0.0006168	1.84 [1.30-2.61]	0.1272	57.02		0.0003803	1.85 [1.32-2.59]		0.0001922	1.92 [1.36-2.71]
rs2097431	32623056	T	C		0.2356	0.314	0.01983	0.67 [0.47-0.94]		0.2818	0.3658	0.01253	0.67 [0.49-0.92]		0.0006405	0.67 [0.53-0.84]	0.9565	0		0.0006073	0.67 [0.53-0.84]		0.1993	0.85 [0.66-1.09]
AA_A_9_29942781_FY	29942781	A	P		0.4279	0.3009	7.107e-05	1.85 [1.37-2.51]		0.1864	0.1753	0.5933	1.11 [0.76-1.60]		0.0006566	1.51 [1.19-1.90]	0.0349	77.53		0.0007554	1.48 [1.18-1.86]		0.0006623	1.50 [1.19-1.88]
SNP_A_29942781_C	29942781	P	A		0.4279	0.3009	7.107e-05	1.85 [1.37-2.51]		0.1864	0.1753	0.5933	1.11 [0.76-1.60]		0.0006566	1.51 [1.19-1.90]	0.0349	77.53		0.0007554	1.48 [1.18-1.86]		0.0006623	1.50 [1.19-1.88]
rs29234	29656335	G	T		0.1538	0.074	0.0003569	2.15 [1.41-3.28]		0.05	0.04167	0.4649	1.28 [0.66-2.47]		0.0006723	1.85 [1.30-2.64]	0.1906	41.62		0.0007837	1.81 [1.28-2.56]		0.0005502	1.86 [1.31-2.64]
rs7743761	31368323	A	C		0.3702	0.2848	0.01791	1.43 [1.06-1.92]		0.3091	0.2338	0.01628	1.46 [1.07-1.99]		0.000754	1.44 [1.17-1.79]	0.9219	0		0.000592	1.45 [1.17-1.80]		0.00115	1.43 [1.15-1.77]
rs3135363	32421871	C	T		0.3942	0.2566	2.348e-05	1.92 [1.42-2.60]		0.3091	0.2927	0.6346	1.08 [0.79-1.46]		0.0008347	1.44 [1.16-1.79]	0.0083	85.63		0.0008763	1.43 [1.16-1.77]		0.3044	0.86 [0.64-1.15]
AA_DRB1_37_32584282_SL	32584282	P	A		0.1875	0.2347	0.09972	0.73 [0.50-1.06]		0.2091	0.3117	0.002565	0.59 [0.42-0.83]		0.0008587	0.65 [0.51-0.84]	0.4065	0		0.0006169	0.65 [0.50-0.83]		0.3852	0.88 [0.66-1.18]
rs7745413	29947692	C	T		0.3317	0.2478	0.005986	1.55 [1.13-2.12]		0.2273	0.1802	0.05475	1.40 [0.99-1.97]		0.0008811	1.48 [1.17-1.86]	0.663	0		0.001525	1.45 [1.15-1.82]		0.001636	1.45 [1.15-1.83]
rs9269821	32582031	G	A		0.1683	0.2196	0.06634	0.69 [0.47-1.03]		0.2	0.2933	0.004976	0.61 [0.43-0.86]		0.0009067	0.64 [0.50-0.84]	0.6157	0		0.0006867	0.64 [0.49-0.83]		0.3351	0.86 [0.64-1.16]
AA_DRB1_37_32584282_S	32584282	P	A		0.1683	0.2196	0.06634	0.69 [0.47-1.03]		0.2	0.2933	0.004976	0.61 [0.43-0.86]		0.0009067	0.64 [0.50-0.84]	0.6157	0		0.0006867	0.64 [0.49-0.83]		0.3351	0.86 [0.64-1.16]
SNP_DRB1_32584282_G	32584282	P	A		0.1683	0.2196	0.06634	0.69 [0.47-1.03]		0.2	0.2933	0.004976	0.61 [0.43-0.86]		0.0009067	0.64 [0.50-0.84]	0.6157	0		0.0006867	0.64 [0.49-0.83]		0.3351	0.86 [0.64-1.16]
AA_DRB1_11_32584360_PL	32584360	P	A		0.1683	0.2196	0.06634	0.69 [0.47-1.03]		0.2	0.2933	0.004976	0.61 [0.43-0.86]		0.0009067	0.64 [0.50-0.84]	0.6157	0		0.0006867	0.64 [0.49-0.83]		0.3351	0.86 [0.64-1.16]
SNP_DRB1_32584361_G	32584361	P	A		0.1683	0.2196	0.06634	0.69 [0.47-1.03]		0.2	0.2933	0.004976	0.61 [0.43-0.86]		0.0009067	0.64 [0.50-0.84]	0.6157	0		0.0006867	0.64 [0.49-0.83]		0.3351	0.86 [0.64-1.16]
SNP_DRB1_32589701	32589701	C	A		0.1683	0.2196	0.06634	0.69 [0.47-1.03]		0.2	0.2933	0.004976	0.61 [0.43-0.86]		0.0009067	0.64 [0.50-0.84]	0.6157	0		0.0006867	0.64 [0.49-0.83]		0.3351	0.86 [0.64-1.16]
AA_DRB1_-17_32589705_T	32589705	P	A		0.1683	0.2196	0.06634	0.69 [0.47-1.03]		0.2	0.2933	0.004976	0.61 [0.43-0.86]		0.0009067	0.64 [0.50-0.84]	0.6157	0		0.0006867	0.64 [0.49-0.83]		0.3351	0.86 [0.64-1.16]
SNP_DRB1_32589706	32589706	T	C		0.1683	0.2196	0.06634	0.69 [0.47-1.03]		0.2	0.2933	0.004976	0.61 [0.43-0.86]		0.0009067	0.64 [0.50-0.84]	0.6157	0		0.0006867	0.64 [0.49-0.83]		0.3351	0.86 [0.64-1.16]
rs9271100	32608701	T	C		0.1683	0.2196	0.06634	0.69 [0.47-1.03]		0.2	0.2933	0.004976	0.61 [0.43-0.86]		0.0009067	0.64 [0.50-0.84]	0.6157	0		0.0006867	0.64 [0.49-0.83]		0.3351	0.86 [0.64-1.16]
rs9271209	32611258	G	A		0.1683	0.2196	0.06634	0.69 [0.47-1.03]		0.2	0.2933	0.004976	0.61 [0.43-0.86]		0.0009067	0.64 [0.50-0.84]	0.6157	0		0.0006867	0.64 [0.49-0.83]		0.3351	0.86 [0.64-1.16]
rs9271255	32612580	C	T		0.1683	0.2196	0.06634	0.69 [0.47-1.03]		0.2	0.2933	0.004976	0.61 [0.43-0.86]		0.0009067	0.64 [0.50-0.84]	0.6157	0		0.0006867	0.64 [0.49-0.83]		0.3351	0.86 [0.64-1.16]
rs12663603	29706652	G	A		0.03846	0.01168	0.003767	3.50 [1.50-8.17]		0.03182	0.01515	0.07687	2.19 [0.92-5.20]		0.0009376	2.78 [1.52-5.10]	0.4473	0		0.0008283	2.78 [1.53-5.05]		0.001024	2.77 [1.51-5.07]
HLA_DQB1_0603	32663284	P	A		0.1394	0.08617	0.008132	1.81 [1.17-2.82]		0.1182	0.07684	0.04373	1.59 [1.01-2.50]		0.000957	1.70 [1.24-2.33]	0.6864	0		0.001294	1.67 [1.22-2.28]		0.1871	1.25 [0.90-1.74]
AA_DRB1_13_32584354_SRH	32584354	A	P		0.2933	0.3671	0.02405	0.69 [0.50-0.95]		0.2318	0.3139	0.01598	0.67 [0.48-0.93]		0.000978	0.68 [0.54-0.85]	0.865	0		0.001185	0.69 [0.55-0.86]		0.9747	1.01 [0.75-1.34]
AA_DRB1_11_32584360_SVG	32584360	A	P		0.1779	0.2303	0.06263	0.70 [0.47-1.02]		0.2136	0.3047	0.006209	0.62 [0.44-0.87]		0.001035	0.65 [0.51-0.84]	0.6645	0		0.0007706	0.65 [0.50-0.83]		0.4052	0.88 [0.66-1.18]
rs241404	32898220	G	A		0.4375	0.387	0.1124	1.27 [0.95-1.70]		0.5182	0.408	0.002815	1.53 [1.16-2.02]		0.001089	1.40 [1.14-1.71]	0.3722	0		0.001618	1.38 [1.13-1.69]		0.1366	1.17 [0.95-1.45]
rs241402	32901268	G	A		0.4375	0.387	0.1124	1.27 [0.95-1.70]		0.5182	0.408	0.002815	1.53 [1.16-2.02]		0.001089	1.40 [1.14-1.71]	0.3722	0		0.001618	1.38 [1.13-1.69]		0.1366	1.17 [0.95-1.45]
rs241398	32907673	A	G		0.4375	0.387	0.1124	1.27 [0.95-1.70]		0.5182	0.408	0.002815	1.53 [1.16-2.02]		0.001089	1.40 [1.14-1.71]	0.3722	0		0.001618	1.38 [1.13-1.69]		0.1366	1.17 [0.95-1.45]
rs10947129	31043885	A	G		0.2837	0.1923	0.002928	1.67 [1.19-2.33]		0.2273	0.178	0.09855	1.32 [0.95-1.83]		0.001099	1.48 [1.17-1.87]	0.3332	0		0.001036	1.48 [1.17-1.86]		0.0005687	1.51 [1.19-1.91]
rs12528584	31044068	T	C		0.2837	0.1923	0.002928	1.67 [1.19-2.33]		0.2273	0.178	0.09855	1.32 [0.95-1.83]		0.001099	1.48 [1.17-1.87]	0.3332	0		0.001036	1.48 [1.17-1.86]		0.0005687	1.51 [1.19-1.91]
rs9500954	29681398	G	A		0.08173	0.02726	0.0005062	2.80 [1.57-4.99]		0.004545	0.007576	0.7275	0.69 [0.09-5.42]		0.001146	2.52 [1.44-4.41]	0.2008	38.91		0.001511	2.39 [1.40-4.09]		0.0008873	2.53 [1.46-4.38]
AA_DRB1_-17_32589705_A	32589705	A	P		0.2212	0.2799	0.06016	0.71 [0.50-1.02]		0.2409	0.3306	0.007246	0.64 [0.46-0.89]		0.001152	0.67 [0.53-0.85]	0.6714	0		0.0008078	0.66 [0.52-0.84]		0.2761	0.86 [0.66-1.13]
rs7755504	29838256	G	C		0.125	0.05258	0.0002242	2.43 [1.52-3.88]		0.03636	0.03301	0.8494	1.08 [0.50-2.33]		0.00116	1.95 [1.30-2.91]	0.0785	67.69		0.001452	1.89 [1.28-2.79]		0.001642	1.89 [1.27-2.81]
rs7741091	31384854	G	A		0.4808	0.389	0.02268	1.40 [1.05-1.87]		0.3955	0.3106	0.021	1.41 [1.05-1.89]		0.001171	1.41 [1.14-1.73]	0.9649	0		0.000593	1.43 [1.17-1.76]		0.0004112	1.45 [1.18-1.78]
rs11759549	29850146	C	G		0.125	0.05258	0.0002242	2.43 [1.52-3.88]		0.03636	0.03355	0.8717	1.07 [0.49-2.30]		0.001223	1.94 [1.30-2.90]	0.0744	68.58		0.001613	1.87 [1.27-2.77]		0.001838	1.88 [1.26-2.79]
AA_DRB1_96_32581835_H	32581835	A	P		0.2212	0.3617	4.725e-05	0.49 [0.35-0.69]		0.4227	0.4502	0.4289	0.89 [0.66-1.19]		0.00124	0.69 [0.55-0.87]	0.0094	85.18		0.0003995	0.68 [0.54-0.84]		0.696	1.06 [0.78-1.45]
AA_DRB1_96_32581835_Hx	32581835	A	P		0.2212	0.3617	4.725e-05	0.49 [0.35-0.69]		0.4227	0.4502	0.4289	0.89 [0.66-1.19]		0.00124	0.69 [0.55-0.87]	0.0094	85.18		0.0003995	0.68 [0.54-0.84]		0.696	1.06 [0.78-1.45]
AA_DRB1_11_32584360_SGD	32584360	A	P		0.2212	0.3617	4.725e-05	0.49 [0.35-0.69]		0.4227	0.4502	0.4289	0.89 [0.66-1.19]		0.00124	0.69 [0.55-0.87]	0.0094	85.18		0.0003995	0.68 [0.54-0.84]		0.696	1.06 [0.78-1.45]
SNP_DRB1_32581624	32581624	T	C		0.05769	0.1071	0.02603	0.50 [0.27-0.92]		0.1136	0.178	0.01808	0.59 [0.38-0.91]		0.001279	0.56 [0.39-0.79]	0.6823	0		0.0007932	0.55 [0.38-0.78]		0.06207	0.70 [0.48-1.02]
AA_DRB1_142_32581697_M	32581697	P	A		0.05769	0.1071	0.02603	0.50 [0.27-0.92]		0.1136	0.178	0.01808	0.59 [0.38-0.91]		0.001279	0.56 [0.39-0.79]	0.6823	0		0.0007932	0.55 [0.38-0.78]		0.06207	0.70 [0.48-1.02]
AA_DRB1_142_32581697_V	32581697	A	P		0.05769	0.1071	0.02603	0.50 [0.27-0.92]		0.1136	0.178	0.01808	0.59 [0.38-0.91]		0.001279	0.56 [0.39-0.79]	0.6823	0		0.0007932	0.55 [0.38-0.78]		0.06207	0.70 [0.48-1.02]
SNP_DRB1_32581698	32581698	T	C		0.05769	0.1071	0.02603	0.50 [0.27-0.92]		0.1136	0.178	0.01808	0.59 [0.38-0.91]		0.001279	0.56 [0.39-0.79]	0.6823	0		0.0007932	0.55 [0.38-0.78]		0.06207	0.70 [0.48-1.02]
AA_DRB1_133_32581724_L	32581724	P	A		0.05769	0.1071	0.02603	0.50 [0.27-0.92]		0.1136	0.178	0.01808	0.59 [0.38-0.91]		0.001279	0.56 [0.39-0.79]	0.6823	0		0.0007932	0.55 [0.38-0.78]		0.06207	0.70 [0.48-1.02]
AA_DRB1_133_32581724_R	32581724	A	P		0.05769	0.1071	0.02603	0.50 [0.27-0.92]		0.1136	0.178	0.01808	0.59 [0.38-0.91]		0.001279	0.56 [0.39-0.79]	0.6823	0		0.0007932	0.55 [0.38-0.78]		0.06207	0.70 [0.48-1.02]
SNP_DRB1_32581724	32581724	A	C		0.05769	0.1071	0.02603	0.50 [0.27-0.92]		0.1136	0.178	0.01808	0.59 [0.38-0.91]		0.001279	0.56 [0.39-0.79]	0.6823	0		0.0007932	0.55 [0.38-0.78]		0.06207	0.70 [0.48-1.02]
SNP_DRB1_32581819	32581819	T	C		0.05769	0.1071	0.02603	0.50 [0.27-0.92]		0.1136	0.178	0.01808	0.59 [0.38-0.91]		0.001279	0.56 [0.39-0.79]	0.6823	0		0.0007932	0.55 [0.38-0.78]		0.06207	0.70 [0.48-1.02]
SNP_DRB1_32584218_A	32584218	P	A		0.05769	0.1071	0.02603	0.50 [0.27-0.92]		0.1136	0.178	0.01808	0.59 [0.38-0.91]		0.001279	0.56 [0.39-0.79]	0.6823	0		0.0007932	0.55 [0.38-0.78]		0.06207	0.70 [0.48-1.02]
SNP_DRB1_32584353	32584353	C	A		0.05769	0.1071	0.02603	0.50 [0.27-0.92]		0.1136	0.178	0.01808	0.59 [0.38-0.91]		0.001279	0.56 [0.39-0.79]	0.6823	0		0.0007932	0.55 [0.38-0.78]		0.06207	0.70 [0.48-1.02]
AA_DRB1_13_32584354_R	32584354	P	A		0.05769	0.1071	0.02603	0.50 [0.27-0.92]		0.1136	0.178	0.01808	0.59 [0.38-0.91]		0.001279	0.56 [0.39-0.79]	0.6823	0		0.0007932	0.55 [0.38-0.78]		0.06207	0.70 [0.48-1.02]
SNP_DRB1_32584355_T	32584355	P	A		0.05769	0.1071	0.02603	0.50 [0.27-0.92]		0.1136	0.178	0.01808	0.59 [0.38-0.91]		0.001279	0.56 [0.39-0.79]	0.6823	0		0.0007932	0.55 [0.38-0.78]		0.06207	0.70 [0.48-1.02]
AA_DRB1_11_32584360_P	32584360	P	A		0.05769	0.1071	0.02603	0.50 [0.27-0.92]		0.1136	0.178	0.01808	0.59 [0.38-0.91]		0.001279	0.56 [0.39-0.79]	0.6823	0		0.0007932	0.55 [0.38-0.78]		0.06207	0.70 [0.48-1.02]
rs9270986	32606283	A	C		0.05769	0.1071	0.02603	0.50 [0.27-0.92]		0.1136	0.178	0.01808	0.59 [0.38-0.91]		0.001279	0.56 [0.39-0.79]	0.6823	0		0.0007932	0.55 [0.38-0.78]		0.06207	0.70 [0.48-1.02]
AA_DRB1_13_32584354_SYG	32584354	A	P		0.2308	0.3724	4.488e-05	0.49 [0.35-0.69]		0.4364	0.4616	0.4576	0.90 [0.67-1.20]		0.001298	0.70 [0.56-0.87]	0.0088	85.45		0.0004168	0.68 [0.55-0.84]		0.5966	1.09 [0.80-1.49]
AA_DRB1_11_32584360_SG	32584360	A	P		0.2308	0.3724	4.488e-05	0.49 [0.35-0.69]		0.4364	0.4616	0.4576	0.90 [0.67-1.20]		0.001298	0.70 [0.56-0.87]	0.0088	85.45		0.0004168	0.68 [0.55-0.84]		0.5966	1.09 [0.80-1.49]
AA_DRB1_32_32584297	32584297	H	Y		0.3894	0.3004	0.006282	1.53 [1.13-2.06]		0.3273	0.2689	0.07529	1.32 [0.97-1.79]		0.001408	1.42 [1.14-1.76]	0.505	0		0.001146	1.42 [1.15-1.76]		0.4537	0.90 [0.68-1.19]
SNP_DRB1_32584298	32584298	G	A		0.3894	0.3004	0.006282	1.53 [1.13-2.06]		0.3273	0.2689	0.07529	1.32 [0.97-1.79]		0.001408	1.42 [1.14-1.76]	0.505	0		0.001146	1.42 [1.15-1.76]		0.4537	0.90 [0.68-1.19]
rs1265083	31143570	A	C		0.09135	0.03846	0.001675	2.36 [1.38-4.03]		0.01364	0.009199	0.4486	1.63 [0.46-5.75]		0.001428	2.23 [1.36-3.65]	0.5953	0		0.00129	2.22 [1.37-3.60]		0.0003807	2.45 [1.49-4.01]
SNP_DQB1_32666564_A	32666564	P	A		0.2356	0.3759	6.441e-05	0.50 [0.36-0.71]		0.4409	0.4686	0.4292	0.89 [0.67-1.19]		0.001457	0.70 [0.57-0.87]	0.011	84.53		0.0004942	0.69 [0.56-0.85]		0.6173	1.08 [0.80-1.46]
SNP_DQB1_32666596_C	32666596	P	A		0.2356	0.3759	6.441e-05	0.50 [0.36-0.71]		0.4409	0.4686	0.4292	0.89 [0.67-1.19]		0.001457	0.70 [0.57-0.87]	0.011	84.53		0.0004942	0.69 [0.56-0.85]		0.6173	1.08 [0.80-1.46]
rs16896958	30061482	G	C		0.01442	0.007303	0.2431	2.02 [0.62-6.53]		0.03636	0.01136	0.002053	3.93 [1.65-9.38]		0.00151	3.10 [1.54-6.24]	0.3712	0		0.002811	2.83 [1.43-5.59]		0.002321	2.92 [1.47-5.81]
rs241411	32893854	G	C		0.399	0.3457	0.08913	1.29 [0.96-1.74]		0.4727	0.3718	0.005874	1.48 [1.12-1.95]		0.001514	1.39 [1.13-1.70]	0.5177	0		0.001936	1.37 [1.12-1.68]		0.2236	1.14 [0.92-1.42]
AA_DQB1_9_32665055_Y	32665055	A	P		0.06731	0.1076	0.06905	0.59 [0.33-1.04]		0.1091	0.1769	0.009386	0.55 [0.35-0.86]		0.001542	0.57 [0.40-0.81]	0.8695	0		0.001244	0.56 [0.40-0.80]		0.08145	0.72 [0.50-1.04]
AA_DQB1_9_32665055_Yx	32665055	A	P		0.06731	0.1076	0.06905	0.59 [0.33-1.04]		0.1091	0.1769	0.009386	0.55 [0.35-0.86]		0.001542	0.57 [0.40-0.81]	0.8695	0		0.001244	0.56 [0.40-0.80]		0.08145	0.72 [0.50-1.04]
rs9271775	32626551	C	T		0.07212	0.112	0.09045	0.62 [0.36-1.08]		0.1182	0.1889	0.007279	0.55 [0.36-0.85]		0.001601	0.58 [0.41-0.81]	0.7412	0		0.001253	0.57 [0.41-0.80]		0.11	0.74 [0.52-1.07]
AA_DRB1_13_32584354_SR	32584354	A	P		0.3462	0.4966	2.729e-05	0.52 [0.38-0.71]		0.45	0.4654	0.6787	0.94 [0.71-1.25]		0.001616	0.72 [0.58-0.88]	0.0052	87.22		0.001071	0.71 [0.58-0.87]		0.06207	1.43 [0.98-2.07]
rs2857218	32887563	C	G		0.399	0.3457	0.08913	1.29 [0.96-1.74]		0.4727	0.3728	0.006409	1.47 [1.11-1.94]		0.00164	1.38 [1.13-1.69]	0.5344	0		0.002094	1.37 [1.12-1.67]		0.231	1.14 [0.92-1.42]
AA_DQB1_75_32664857	32664857	V	L		0.4231	0.501	0.01886	0.69 [0.51-0.94]		0.3273	0.401	0.03556	0.72 [0.53-0.98]		0.00165	0.71 [0.57-0.88]	0.8546	0		0.002736	0.72 [0.59-0.89]		0.01496	0.77 [0.62-0.95]
SNP_DQB1_32664858	32664858	C	A		0.4231	0.501	0.01886	0.69 [0.51-0.94]		0.3273	0.401	0.03556	0.72 [0.53-0.98]		0.00165	0.71 [0.57-0.88]	0.8546	0		0.002736	0.72 [0.59-0.89]		0.01496	0.77 [0.62-0.95]
AA_DQB1_74_32664860_E	32664860	A	P		0.4231	0.501	0.01886	0.69 [0.51-0.94]		0.3273	0.401	0.03556	0.72 [0.53-0.98]		0.00165	0.71 [0.57-0.88]	0.8546	0		0.002736	0.72 [0.59-0.89]		0.01496	0.77 [0.62-0.95]
SNP_DQB1_32664860	32664860	G	T		0.4231	0.501	0.01886	0.69 [0.51-0.94]		0.3273	0.401	0.03556	0.72 [0.53-0.98]		0.00165	0.71 [0.57-0.88]	0.8546	0		0.002736	0.72 [0.59-0.89]		0.01496	0.77 [0.62-0.95]
AA_DQB1_71_32664869_T	32664869	A	P		0.4231	0.501	0.01886	0.69 [0.51-0.94]		0.3273	0.401	0.03556	0.72 [0.53-0.98]		0.00165	0.71 [0.57-0.88]	0.8546	0		0.002736	0.72 [0.59-0.89]		0.01496	0.77 [0.62-0.95]
rs3892710	32715085	T	C		0.1971	0.1563	0.1525	1.32 [0.90-1.94]		0.2818	0.1943	0.003778	1.60 [1.16-2.20]		0.001677	1.48 [1.16-1.89]	0.4532	0		0.001518	1.48 [1.16-1.89]		0.01539	1.35 [1.06-1.73]
rs3101942	32902280	C	T		0.2788	0.3155	0.2092	0.81 [0.59-1.12]		0.3318	0.4421	0.00201	0.63 [0.47-0.84]		0.001737	0.70 [0.57-0.88]	0.2517	23.89		0.002103	0.71 [0.57-0.88]		0.03812	0.79 [0.63-0.99]
HLA_DQA1_0103	32640529	P	A		0.1394	0.09104	0.02128	1.66 [1.08-2.56]		0.1136	0.07197	0.03407	1.65 [1.04-2.63]		0.001749	1.66 [1.21-2.27]	0.9896	0		0.002012	1.64 [1.20-2.24]		0.2353	1.22 [0.88-1.70]
AA_DQA1_41_32641418	32641418	K	R		0.1394	0.09104	0.02128	1.66 [1.08-2.56]		0.1136	0.07197	0.03407	1.65 [1.04-2.63]		0.001749	1.66 [1.21-2.27]	0.9896	0		0.002012	1.64 [1.20-2.24]		0.2353	1.22 [0.88-1.70]
SNP_DQA1_32641418	32641418	A	G		0.1394	0.09104	0.02128	1.66 [1.08-2.56]		0.1136	0.07197	0.03407	1.65 [1.04-2.63]		0.001749	1.66 [1.21-2.27]	0.9896	0		0.002012	1.64 [1.20-2.24]		0.2353	1.22 [0.88-1.70]
SNP_DQA1_32642097	32642097	G	T		0.1394	0.09104	0.02128	1.66 [1.08-2.56]		0.1136	0.07197	0.03407	1.65 [1.04-2.63]		0.001749	1.66 [1.21-2.27]	0.9896	0		0.002012	1.64 [1.20-2.24]		0.2353	1.22 [0.88-1.70]
AA_DQA1_130_32642098_A	32642098	P	A		0.1394	0.09104	0.02128	1.66 [1.08-2.56]		0.1136	0.07197	0.03407	1.65 [1.04-2.63]		0.001749	1.66 [1.21-2.27]	0.9896	0		0.002012	1.64 [1.20-2.24]		0.2353	1.22 [0.88-1.70]
AA_DQA1_130_32642098_S	32642098	A	P		0.1394	0.09104	0.02128	1.66 [1.08-2.56]		0.1136	0.07197	0.03407	1.65 [1.04-2.63]		0.001749	1.66 [1.21-2.27]	0.9896	0		0.002012	1.64 [1.20-2.24]		0.2353	1.22 [0.88-1.70]
rs6924102	32843606	G	A		0.4375	0.3841	0.1073	1.27 [0.95-1.69]		0.5045	0.401	0.005415	1.47 [1.12-1.94]		0.001749	1.37 [1.13-1.67]	0.4595	0		0.002562	1.35 [1.11-1.65]		0.1133	1.18 [0.96-1.45]
rs2517456	31092048	A	T		0.09135	0.03944	0.002484	2.29 [1.34-3.92]		0.01818	0.0119	0.3582	1.68 [0.56-5.06]		0.00179	2.16 [1.33-3.50]	0.6187	0		0.001753	2.13 [1.33-3.43]		0.000706	2.31 [1.42-3.74]
AA_DRB1_11_32584360_PD	32584360	P	A		0.06731	0.1178	0.02762	0.53 [0.30-0.93]		0.1273	0.1894	0.02429	0.62 [0.40-0.94]		0.001793	0.58 [0.42-0.82]	0.6762	0		0.001092	0.57 [0.41-0.80]		0.09479	0.74 [0.52-1.05]
rs17189190	30621637	G	A		0.06731	0.02629	0.002777	2.55 [1.38-4.71]		0.01364	0.008117	0.3385	1.87 [0.52-6.70]		0.001864	2.41 [1.38-4.18]	0.6658	0		0.001993	2.36 [1.37-4.07]		0.001067	2.52 [1.45-4.38]
rs2071544	32838344	G	A		0.4808	0.4387	0.2133	1.20 [0.90-1.61]		0.5727	0.4583	0.001966	1.55 [1.18-2.05]		0.001937	1.37 [1.12-1.68]	0.2146	35.07		0.002762	1.36 [1.11-1.65]		0.06766	1.21 [0.99-1.49]
rs2517474	31078717	C	T		0.3317	0.4163	0.01759	0.69 [0.50-0.94]		0.4727	0.5411	0.04461	0.75 [0.57-0.99]		0.002075	0.72 [0.59-0.89]	0.6653	0		0.001583	0.72 [0.58-0.88]		0.001172	0.71 [0.58-0.87]
rs241405	32898021	C	T		0.5144	0.4771	0.2858	1.17 [0.88-1.57]		0.6227	0.5032	0.001039	1.62 [1.22-2.17]		0.002075	1.38 [1.12-1.69]	0.1193	58.8		0.002418	1.37 [1.12-1.68]		0.1132	1.19 [0.96-1.47]
rs241399	32903781	G	A		0.5144	0.4771	0.2858	1.17 [0.88-1.57]		0.6227	0.5032	0.001039	1.62 [1.22-2.17]		0.002075	1.38 [1.12-1.69]	0.1193	58.8		0.002418	1.37 [1.12-1.68]		0.1132	1.19 [0.96-1.47]
rs2187688	32904224	C	T		0.5144	0.4771	0.2858	1.17 [0.88-1.57]		0.6227	0.5032	0.001039	1.62 [1.22-2.17]		0.002075	1.38 [1.12-1.69]	0.1193	58.8		0.002418	1.37 [1.12-1.68]		0.1132	1.19 [0.96-1.47]
rs12660719	32608206	G	A		0.08173	0.03408	0.0009598	2.61 [1.48-4.60]		0.05455	0.04113	0.3518	1.35 [0.72-2.54]		0.002084	1.94 [1.27-2.96]	0.1292	56.57		0.002482	1.90 [1.25-2.89]		0.1339	1.39 [0.90-2.14]
rs35759989	32613319	G	A		0.08173	0.03408	0.0009598	2.61 [1.48-4.60]		0.05455	0.04113	0.3518	1.35 [0.72-2.54]		0.002084	1.94 [1.27-2.96]	0.1292	56.57		0.002482	1.90 [1.25-2.89]		0.1339	1.39 [0.90-2.14]
rs2071552	32838684	C	T		0.4712	0.4289	0.1996	1.21 [0.90-1.61]		0.5545	0.4432	0.002929	1.51 [1.15-1.99]		0.002316	1.36 [1.12-1.66]	0.2689	18.18		0.00356	1.34 [1.10-1.63]		0.08828	1.19 [0.97-1.46]
HLA_DRB1_1302	32584287	P	A		0.08173	0.03457	0.001122	2.57 [1.46-4.53]		0.05455	0.04113	0.3518	1.35 [0.72-2.54]		0.002321	1.93 [1.26-2.94]	0.1376	54.63		0.002731	1.89 [1.25-2.87]		0.1405	1.38 [0.90-2.13]
rs154989	32909396	C	T		0.5144	0.4776	0.2946	1.17 [0.87-1.56]		0.6227	0.5049	0.001152	1.62 [1.21-2.16]		0.002351	1.38 [1.12-1.69]	0.1191	58.83		0.002741	1.36 [1.11-1.67]		0.1216	1.18 [0.96-1.46]
rs241458	32920789	G	C		0.5144	0.4776	0.2946	1.17 [0.87-1.56]		0.6227	0.5049	0.001138	1.62 [1.21-2.16]		0.002351	1.38 [1.12-1.69]	0.1191	58.83		0.002742	1.36 [1.11-1.67]		0.1217	1.18 [0.96-1.46]
rs13208583	32833094	T	C		0.125	0.08325	0.0339	1.64 [1.04-2.59]		0.1045	0.06385	0.02915	1.70 [1.06-2.74]		0.002365	1.67 [1.20-2.32]	0.9095	0		0.003052	1.64 [1.18-2.27]		0.05813	1.38 [0.99-1.92]
rs241408	32894934	T	C		0.4231	0.4659	0.2234	0.83 [0.62-1.12]		0.3682	0.4784	0.002144	0.63 [0.47-0.85]		0.00237	0.73 [0.59-0.89]	0.1963	40.1		0.00313	0.73 [0.60-0.90]		0.1053	0.84 [0.68-1.04]
rs17195446	30586076	G	A		0.06731	0.02726	0.003623	2.48 [1.35-4.57]		0.01364	0.008117	0.3385	1.87 [0.52-6.70]		0.002383	2.35 [1.35-4.08]	0.6943	0		0.002583	2.31 [1.34-3.98]		0.00135	2.47 [1.42-4.29]
rs3763308	32406863	A	G		0.101	0.06134	0.02611	1.77 [1.07-2.92]		0.07273	0.04058	0.03887	1.83 [1.03-3.23]		0.002406	1.79 [1.23-2.61]	0.936	0		0.002393	1.78 [1.23-2.59]		0.1216	1.36 [0.92-2.00]
SNP_DQB1_32665055	32665055	A	T		0.06731	0.1076	0.06905	0.59 [0.33-1.04]		0.1136	0.1769	0.01514	0.58 [0.37-0.90]		0.002409	0.58 [0.41-0.83]	0.9707	0		0.001949	0.58 [0.41-0.82]		0.1124	0.74 [0.52-1.07]
rs1265161	31169883	T	C		0.1058	0.0482	0.002093	2.18 [1.33-3.58]		0.01818	0.01461	0.6067	1.33 [0.45-3.93]		0.002592	2.00 [1.27-3.14]	0.4175	0		0.00211	2.00 [1.29-3.12]		0.001349	2.09 [1.33-3.27]
rs1265180	31191568	T	G		0.1058	0.0482	0.002093	2.18 [1.33-3.58]		0.01818	0.01461	0.6067	1.33 [0.45-3.93]		0.002592	2.00 [1.27-3.14]	0.4175	0		0.00211	2.00 [1.29-3.12]		0.001349	2.09 [1.33-3.27]
rs2246199	29977843	T	C		0.2356	0.1378	0.0003638	1.90 [1.34-2.70]		0.06818	0.06818	0.986	1.00 [0.57-1.75]		0.002615	1.58 [1.17-2.13]	0.0563	72.55		0.002353	1.57 [1.17-2.10]		0.000458	1.69 [1.26-2.27]
rs4148870	32838614	A	G		0.4375	0.3929	0.1895	1.21 [0.91-1.62]		0.5182	0.4107	0.003875	1.50 [1.14-1.96]		0.002673	1.36 [1.11-1.65]	0.3048	5.05		0.003533	1.34 [1.10-1.63]		0.1196	1.18 [0.96-1.45]
rs4713598	32839009	G	T		0.4375	0.3836	0.1028	1.27 [0.95-1.70]		0.5	0.4031	0.009684	1.43 [1.09-1.88]		0.002674	1.35 [1.11-1.65]	0.5564	0		0.00384	1.34 [1.10-1.63]		0.1362	1.17 [0.95-1.44]
AA_DRB1_13_32584354_SYF	32584354	A	P		0.149	0.2916	2.655e-05	0.43 [0.29-0.64]		0.3636	0.3815	0.5432	0.91 [0.68-1.23]		0.002696	0.70 [0.55-0.88]	0.0027	88.91		0.0004829	0.67 [0.53-0.84]		0.7447	0.95 [0.72-1.27]
SNP_DRB1_32584355_A	32584355	A	P		0.149	0.2916	2.655e-05	0.43 [0.29-0.64]		0.3636	0.3815	0.5432	0.91 [0.68-1.23]		0.002696	0.70 [0.55-0.88]	0.0027	88.91		0.0004829	0.67 [0.53-0.84]		0.7447	0.95 [0.72-1.27]
rs2524229	31307454	C	A		0.09135	0.03797	0.001367	2.40 [1.40-4.10]		0.009091	0.01028	0.9517	0.96 [0.22-4.22]		0.002782	2.16 [1.30-3.58]	0.2529	23.49		0.003476	2.08 [1.27-3.40]		0.001104	2.30 [1.40-3.80]
rs11758516	30075709	C	T		0.101	0.04625	0.002793	2.21 [1.31-3.72]		0.05455	0.03896	0.2851	1.41 [0.75-2.66]		0.002799	1.85 [1.23-2.76]	0.2849	12.57		0.001885	1.86 [1.26-2.76]		0.001568	1.90 [1.28-2.83]
AA_DRB1_58_32584219_A	32584219	A	P		0.2067	0.1149	0.0001235	2.08 [1.43-3.02]		0.1045	0.1055	0.9836	1.00 [0.62-1.59]		0.002833	1.56 [1.16-2.09]	0.0158	82.83		0.003204	1.54 [1.15-2.04]		0.7373	1.06 [0.77-1.45]
AA_DRB1_58_32584219_E	32584219	P	A		0.2067	0.1149	0.0001235	2.08 [1.43-3.02]		0.1045	0.1055	0.9836	1.00 [0.62-1.59]		0.002833	1.56 [1.16-2.09]	0.0158	82.83		0.003204	1.54 [1.15-2.04]		0.7373	1.06 [0.77-1.45]
SNP_DRB1_32584219_G	32584219	A	P		0.2067	0.1149	0.0001235	2.08 [1.43-3.02]		0.1045	0.1055	0.9836	1.00 [0.62-1.59]		0.002833	1.56 [1.16-2.09]	0.0158	82.83		0.003204	1.54 [1.15-2.04]		0.7373	1.06 [0.77-1.45]
SNP_DRB1_32584219_T	32584219	P	A		0.2067	0.1149	0.0001235	2.08 [1.43-3.02]		0.1045	0.1055	0.9836	1.00 [0.62-1.59]		0.002833	1.56 [1.16-2.09]	0.0158	82.83		0.003204	1.54 [1.15-2.04]		0.7373	1.06 [0.77-1.45]
HLA_DRB1_11	32584287	P	A		0.2067	0.1149	0.0001235	2.08 [1.43-3.02]		0.1045	0.1055	0.9836	1.00 [0.62-1.59]		0.002833	1.56 [1.16-2.09]	0.0158	82.83		0.003204	1.54 [1.15-2.04]		0.7373	1.06 [0.77-1.45]
HLA_A_33	29944214	P	A		0.07692	0.02921	0.001718	2.61 [1.43-4.75]		0.01364	0.01082	0.6937	1.27 [0.38-4.22]		0.002878	2.26 [1.32-3.86]	0.2943	9.09		0.003231	2.18 [1.30-3.67]		0.001727	2.33 [1.37-3.94]
rs11753208	31037655	T	C		0.1683	0.1105	0.01825	1.60 [1.08-2.37]		0.08636	0.0579	0.07129	1.61 [0.96-2.71]		0.002959	1.61 [1.18-2.20]	0.985	0		0.002966	1.61 [1.18-2.19]		0.004961	1.58 [1.15-2.16]
rs29272	29650589	A	C		0.1394	0.07254	0.002304	1.97 [1.27-3.04]		0.05	0.04113	0.441	1.30 [0.67-2.53]		0.00296	1.74 [1.21-2.50]	0.3053	4.85		0.003378	1.71 [1.20-2.45]		0.001941	1.78 [1.24-2.56]
rs7748472	32480986	G	A		0.08173	0.03554	0.001432	2.51 [1.43-4.43]		0.05455	0.04167	0.375	1.33 [0.71-2.50]		0.003015	1.89 [1.24-2.89]	0.1421	53.59		0.003629	1.85 [1.22-2.81]		0.1626	1.36 [0.88-2.09]
AA_DQB1_130_32662143_Q	32662143	P	A		0.07692	0.03311	0.001756	2.57 [1.42-4.64]		0.05455	0.04004	0.3216	1.38 [0.73-2.59]		0.003051	1.92 [1.25-2.96]	0.1585	49.72		0.003484	1.89 [1.23-2.89]		0.1591	1.37 [0.88-2.14]
SNP_DQB1_32662143	32662143	T	C		0.07692	0.03311	0.001756	2.57 [1.42-4.64]		0.05455	0.04004	0.3216	1.38 [0.73-2.59]		0.003051	1.92 [1.25-2.96]	0.1585	49.72		0.003484	1.89 [1.23-2.89]		0.1591	1.37 [0.88-2.14]
AA_DQB1_86_32664824_G	32664824	P	A		0.07692	0.03311	0.001756	2.57 [1.42-4.64]		0.05455	0.04004	0.3216	1.38 [0.73-2.59]		0.003051	1.92 [1.25-2.96]	0.1585	49.72		0.003484	1.89 [1.23-2.89]		0.1591	1.37 [0.88-2.14]
SNP_DQB1_32664824_C	32664824	P	A		0.07692	0.03311	0.001756	2.57 [1.42-4.64]		0.05455	0.04004	0.3216	1.38 [0.73-2.59]		0.003051	1.92 [1.25-2.96]	0.1585	49.72		0.003484	1.89 [1.23-2.89]		0.1591	1.37 [0.88-2.14]
rs1639114	31251447	T	G		0.09135	0.03895	0.001823	2.34 [1.37-4.00]		0.009091	0.009199	0.946	1.05 [0.24-4.70]		0.003098	2.14 [1.29-3.54]	0.324	0		0.003278	2.10 [1.28-3.43]		0.00124	2.29 [1.38-3.77]
rs4711268	31386727	T	C		0.3606	0.297	0.09755	1.28 [0.96-1.72]		0.3182	0.2365	0.01107	1.50 [1.10-2.04]		0.003193	1.38 [1.11-1.71]	0.4763	0		0.002082	1.40 [1.13-1.72]		0.001406	1.42 [1.14-1.75]
SNP_DQB1_32666529_Tx	32666529	A	P		0.1731	0.2152	0.1202	0.74 [0.51-1.08]		0.2	0.2852	0.01038	0.64 [0.45-0.90]		0.003266	0.68 [0.53-0.88]	0.5663	0		0.002863	0.68 [0.53-0.88]		0.5751	0.92 [0.69-1.23]
rs3128947	32997285	G	A		0.1827	0.1641	0.5824	1.11 [0.77-1.60]		0.2091	0.1218	0.0003504	1.93 [1.35-2.77]		0.003281	1.47 [1.14-1.90]	0.0349	77.52		0.005672	1.43 [1.11-1.85]		0.002006	1.50 [1.16-1.94]
6_30223299	30147543	T	G		0.07212	0.02678	0.002021	2.58 [1.41-4.70]		0.004545	0.005952	0.922	0.90 [0.11-7.21]		0.003306	2.38 [1.33-4.23]	0.3417	0		0.004488	2.26 [1.29-3.96]		0.00195	2.47 [1.39-4.38]
rs7775228	32690302	C	T		0.1442	0.1972	0.05154	0.67 [0.44-1.00]		0.07273	0.1272	0.02291	0.54 [0.32-0.92]		0.003354	0.62 [0.45-0.85]	0.5483	0		0.004012	0.63 [0.46-0.86]		0.2357	0.81 [0.58-1.14]
AA_DRB1_47_32584252	32584252	F	Y		0.6202	0.4508	2.399e-06	2.08 [1.53-2.82]		0.4864	0.4989	0.7374	0.95 [0.72-1.26]		0.003381	1.36 [1.11-1.67]	0.0002	92.73		0.002206	1.37 [1.12-1.67]		0.2559	0.85 [0.64-1.13]
SNP_DRB1_32584252	32584252	A	T		0.6202	0.4508	2.399e-06	2.08 [1.53-2.82]		0.4864	0.4989	0.7374	0.95 [0.72-1.26]		0.003381	1.36 [1.11-1.67]	0.0002	92.73		0.002206	1.37 [1.12-1.67]		0.2559	0.85 [0.64-1.13]
rs1048412	30064718	G	A		0.2115	0.147	0.02848	1.52 [1.05-2.20]		0.1364	0.09686	0.05423	1.50 [0.99-2.25]		0.003541	1.51 [1.14-1.98]	0.9624	0		0.002589	1.52 [1.16-1.99]		0.001431	1.56 [1.19-2.05]
rs2074482	30068694	T	G		0.2115	0.147	0.02848	1.52 [1.05-2.20]		0.1364	0.09686	0.05423	1.50 [0.99-2.25]		0.003541	1.51 [1.14-1.98]	0.9624	0		0.002589	1.52 [1.16-1.99]		0.001431	1.56 [1.19-2.05]
AA_DQB1_130_32662143_R	32662143	A	P		0.07692	0.03311	0.001756	2.57 [1.42-4.64]		0.05455	0.04113	0.361	1.34 [0.71-2.53]		0.003618	1.90 [1.23-2.92]	0.1423	53.54		0.00433	1.86 [1.21-2.84]		0.1705	1.36 [0.88-2.12]
AA_DQB1_86_32664824_EA	32664824	A	P		0.07692	0.03311	0.001756	2.57 [1.42-4.64]		0.05455	0.04113	0.361	1.34 [0.71-2.53]		0.003618	1.90 [1.23-2.92]	0.1423	53.54		0.00433	1.86 [1.21-2.84]		0.1705	1.36 [0.88-2.12]
rs11760176	30002650	T	C		0.09615	0.0443	0.004108	2.17 [1.28-3.69]		0.05455	0.03896	0.2851	1.41 [0.75-2.66]		0.003876	1.82 [1.21-2.73]	0.308	3.78		0.002728	1.84 [1.23-2.73]		0.002321	1.87 [1.25-2.79]
rs17193886	30057872	C	T		0.09615	0.0443	0.004108	2.17 [1.28-3.69]		0.05455	0.03896	0.2851	1.41 [0.75-2.66]		0.003876	1.82 [1.21-2.73]	0.308	3.78		0.002728	1.84 [1.23-2.73]		0.002321	1.87 [1.25-2.79]
rs9260959	29993093	T	A		0.2115	0.1475	0.03159	1.50 [1.04-2.17]		0.1364	0.09686	0.05423	1.50 [0.99-2.25]		0.003902	1.50 [1.14-1.97]	0.9905	0		0.002743	1.51 [1.15-1.98]		0.001531	1.56 [1.18-2.05]
rs9260960	29993181	G	C		0.2115	0.1475	0.03159	1.50 [1.04-2.17]		0.1364	0.09686	0.05423	1.50 [0.99-2.25]		0.003902	1.50 [1.14-1.97]	0.9905	0		0.002743	1.51 [1.15-1.98]		0.001531	1.56 [1.18-2.05]
rs9260961	29993222	T	G		0.2115	0.1475	0.03159	1.50 [1.04-2.17]		0.1364	0.09686	0.05423	1.50 [0.99-2.25]		0.003902	1.50 [1.14-1.97]	0.9905	0		0.002743	1.51 [1.15-1.98]		0.001531	1.56 [1.18-2.05]
rs9260962	29993282	T	C		0.2115	0.1475	0.03159	1.50 [1.04-2.17]		0.1364	0.09686	0.05423	1.50 [0.99-2.25]		0.003902	1.50 [1.14-1.97]	0.9905	0		0.002743	1.51 [1.15-1.98]		0.001531	1.56 [1.18-2.05]
rs9260966	29993504	A	G		0.2115	0.1475	0.03159	1.50 [1.04-2.17]		0.1364	0.09686	0.05423	1.50 [0.99-2.25]		0.003902	1.50 [1.14-1.97]	0.9905	0		0.002743	1.51 [1.15-1.98]		0.001531	1.56 [1.18-2.05]
rs9260967	29993590	A	G		0.2115	0.1475	0.03159	1.50 [1.04-2.17]		0.1364	0.09686	0.05423	1.50 [0.99-2.25]		0.003902	1.50 [1.14-1.97]	0.9905	0		0.002743	1.51 [1.15-1.98]		0.001531	1.56 [1.18-2.05]
rs9260968	29993662	A	C		0.2115	0.1475	0.03159	1.50 [1.04-2.17]		0.1364	0.09686	0.05423	1.50 [0.99-2.25]		0.003902	1.50 [1.14-1.97]	0.9905	0		0.002743	1.51 [1.15-1.98]		0.001531	1.56 [1.18-2.05]
rs9260975	29993945	T	C		0.2115	0.1475	0.03159	1.50 [1.04-2.17]		0.1364	0.09686	0.05423	1.50 [0.99-2.25]		0.003902	1.50 [1.14-1.97]	0.9905	0		0.002743	1.51 [1.15-1.98]		0.001531	1.56 [1.18-2.05]
rs9260978	29994076	T	C		0.2115	0.1475	0.03159	1.50 [1.04-2.17]		0.1364	0.09686	0.05423	1.50 [0.99-2.25]		0.003902	1.50 [1.14-1.97]	0.9905	0		0.002743	1.51 [1.15-1.98]		0.001531	1.56 [1.18-2.05]
rs9260982	29994290	A	T		0.2115	0.1475	0.03159	1.50 [1.04-2.17]		0.1364	0.09686	0.05423	1.50 [0.99-2.25]		0.003902	1.50 [1.14-1.97]	0.9905	0		0.002743	1.51 [1.15-1.98]		0.001531	1.56 [1.18-2.05]
rs9260988	29994738	C	T		0.2115	0.1475	0.03159	1.50 [1.04-2.17]		0.1364	0.09686	0.05423	1.50 [0.99-2.25]		0.003902	1.50 [1.14-1.97]	0.9905	0		0.002743	1.51 [1.15-1.98]		0.001531	1.56 [1.18-2.05]
rs9260994	29995019	G	C		0.2115	0.1475	0.03159	1.50 [1.04-2.17]		0.1364	0.09686	0.05423	1.50 [0.99-2.25]		0.003902	1.50 [1.14-1.97]	0.9905	0		0.002743	1.51 [1.15-1.98]		0.001531	1.56 [1.18-2.05]
rs6910898	29995402	C	T		0.2115	0.1475	0.03159	1.50 [1.04-2.17]		0.1364	0.09686	0.05423	1.50 [0.99-2.25]		0.003902	1.50 [1.14-1.97]	0.9905	0		0.002743	1.51 [1.15-1.98]		0.001531	1.56 [1.18-2.05]
rs9261008	29996690	C	T		0.2115	0.1475	0.03159	1.50 [1.04-2.17]		0.1364	0.09686	0.05423	1.50 [0.99-2.25]		0.003902	1.50 [1.14-1.97]	0.9905	0		0.002743	1.51 [1.15-1.98]		0.001531	1.56 [1.18-2.05]
rs9261016	29997529	T	C		0.2115	0.1475	0.03159	1.50 [1.04-2.17]		0.1364	0.09686	0.05423	1.50 [0.99-2.25]		0.003902	1.50 [1.14-1.97]	0.9905	0		0.002743	1.51 [1.15-1.98]		0.001531	1.56 [1.18-2.05]
rs6911279	29997567	G	A		0.2115	0.1475	0.03159	1.50 [1.04-2.17]		0.1364	0.09686	0.05423	1.50 [0.99-2.25]		0.003902	1.50 [1.14-1.97]	0.9905	0		0.002743	1.51 [1.15-1.98]		0.001531	1.56 [1.18-2.05]
rs6912080	29997786	T	G		0.2115	0.1475	0.03159	1.50 [1.04-2.17]		0.1364	0.09686	0.05423	1.50 [0.99-2.25]		0.003902	1.50 [1.14-1.97]	0.9905	0		0.002743	1.51 [1.15-1.98]		0.001531	1.56 [1.18-2.05]
rs9261020	29997894	T	C		0.2115	0.1475	0.03159	1.50 [1.04-2.17]		0.1364	0.09686	0.05423	1.50 [0.99-2.25]		0.003902	1.50 [1.14-1.97]	0.9905	0		0.002743	1.51 [1.15-1.98]		0.001531	1.56 [1.18-2.05]
rs6912154	29998004	T	C		0.2115	0.1475	0.03159	1.50 [1.04-2.17]		0.1364	0.09686	0.05423	1.50 [0.99-2.25]		0.003902	1.50 [1.14-1.97]	0.9905	0		0.002743	1.51 [1.15-1.98]		0.001531	1.56 [1.18-2.05]
rs9261023	29998064	T	C		0.2115	0.1475	0.03159	1.50 [1.04-2.17]		0.1364	0.09686	0.05423	1.50 [0.99-2.25]		0.003902	1.50 [1.14-1.97]	0.9905	0		0.002743	1.51 [1.15-1.98]		0.001531	1.56 [1.18-2.05]
rs9261026	29998196	T	C		0.2115	0.1475	0.03159	1.50 [1.04-2.17]		0.1364	0.09686	0.05423	1.50 [0.99-2.25]		0.003902	1.50 [1.14-1.97]	0.9905	0		0.002743	1.51 [1.15-1.98]		0.001531	1.56 [1.18-2.05]
rs6941318	29999073	C	T		0.2115	0.1475	0.03159	1.50 [1.04-2.17]		0.1364	0.09686	0.05423	1.50 [0.99-2.25]		0.003902	1.50 [1.14-1.97]	0.9905	0		0.002743	1.51 [1.15-1.98]		0.001531	1.56 [1.18-2.05]
rs7758512	30002812	G	T		0.2115	0.1475	0.03159	1.50 [1.04-2.17]		0.1364	0.09686	0.05423	1.50 [0.99-2.25]		0.003902	1.50 [1.14-1.97]	0.9905	0		0.002743	1.51 [1.15-1.98]		0.001531	1.56 [1.18-2.05]
rs6905157	30003771	G	A		0.2115	0.1475	0.03159	1.50 [1.04-2.17]		0.1364	0.09686	0.05423	1.50 [0.99-2.25]		0.003902	1.50 [1.14-1.97]	0.9905	0		0.002743	1.51 [1.15-1.98]		0.001531	1.56 [1.18-2.05]
rs9261103	30005358	C	T		0.2115	0.1475	0.03159	1.50 [1.04-2.17]		0.1364	0.09686	0.05423	1.50 [0.99-2.25]		0.003902	1.50 [1.14-1.97]	0.9905	0		0.002743	1.51 [1.15-1.98]		0.001531	1.56 [1.18-2.05]
rs11965524	30005410	A	T		0.2115	0.1475	0.03159	1.50 [1.04-2.17]		0.1364	0.09686	0.05423	1.50 [0.99-2.25]		0.003902	1.50 [1.14-1.97]	0.9905	0		0.002743	1.51 [1.15-1.98]		0.001531	1.56 [1.18-2.05]
rs2286405	30005615	G	A		0.2115	0.1475	0.03159	1.50 [1.04-2.17]		0.1364	0.09686	0.05423	1.50 [0.99-2.25]		0.003902	1.50 [1.14-1.97]	0.9905	0		0.002743	1.51 [1.15-1.98]		0.001531	1.56 [1.18-2.05]
rs9261105	30006723	G	A		0.2115	0.1475	0.03159	1.50 [1.04-2.17]		0.1364	0.09686	0.05423	1.50 [0.99-2.25]		0.003902	1.50 [1.14-1.97]	0.9905	0		0.002743	1.51 [1.15-1.98]		0.001531	1.56 [1.18-2.05]
rs3765604	30008247	G	C		0.2115	0.1475	0.03159	1.50 [1.04-2.17]		0.1364	0.09686	0.05423	1.50 [0.99-2.25]		0.003902	1.50 [1.14-1.97]	0.9905	0		0.002743	1.51 [1.15-1.98]		0.001531	1.56 [1.18-2.05]
rs9261115	30010196	C	G		0.2115	0.1475	0.03159	1.50 [1.04-2.17]		0.1364	0.09686	0.05423	1.50 [0.99-2.25]		0.003902	1.50 [1.14-1.97]	0.9905	0		0.002743	1.51 [1.15-1.98]		0.001531	1.56 [1.18-2.05]
rs9261129	30011802	C	T		0.2115	0.1475	0.03159	1.50 [1.04-2.17]		0.1364	0.09686	0.05423	1.50 [0.99-2.25]		0.003902	1.50 [1.14-1.97]	0.9905	0		0.002743	1.51 [1.15-1.98]		0.001531	1.56 [1.18-2.05]
rs3734835	30012049	C	T		0.2115	0.1475	0.03159	1.50 [1.04-2.17]		0.1364	0.09686	0.05423	1.50 [0.99-2.25]		0.003902	1.50 [1.14-1.97]	0.9905	0		0.002743	1.51 [1.15-1.98]		0.001531	1.56 [1.18-2.05]
rs9261145	30017088	T	C		0.2115	0.1475	0.03159	1.50 [1.04-2.17]		0.1364	0.09686	0.05423	1.50 [0.99-2.25]		0.003902	1.50 [1.14-1.97]	0.9905	0		0.002743	1.51 [1.15-1.98]		0.001531	1.56 [1.18-2.05]
rs6926792	30018072	A	G		0.2115	0.1475	0.03159	1.50 [1.04-2.17]		0.1364	0.09686	0.05423	1.50 [0.99-2.25]		0.003902	1.50 [1.14-1.97]	0.9905	0		0.002743	1.51 [1.15-1.98]		0.001531	1.56 [1.18-2.05]
rs6931776	30018650	G	A		0.2115	0.1475	0.03159	1.50 [1.04-2.17]		0.1364	0.09686	0.05423	1.50 [0.99-2.25]		0.003902	1.50 [1.14-1.97]	0.9905	0		0.002743	1.51 [1.15-1.98]		0.001531	1.56 [1.18-2.05]
rs9261149	30019343	C	T		0.2115	0.1475	0.03159	1.50 [1.04-2.17]		0.1364	0.09686	0.05423	1.50 [0.99-2.25]		0.003902	1.50 [1.14-1.97]	0.9905	0		0.002743	1.51 [1.15-1.98]		0.001531	1.56 [1.18-2.05]
rs3893530	30020622	A	G		0.2115	0.1475	0.03159	1.50 [1.04-2.17]		0.1364	0.09686	0.05423	1.50 [0.99-2.25]		0.003902	1.50 [1.14-1.97]	0.9905	0		0.002743	1.51 [1.15-1.98]		0.001531	1.56 [1.18-2.05]
rs6919617	30023922	G	A		0.2115	0.1475	0.03159	1.50 [1.04-2.17]		0.1364	0.09686	0.05423	1.50 [0.99-2.25]		0.003902	1.50 [1.14-1.97]	0.9905	0		0.002743	1.51 [1.15-1.98]		0.001531	1.56 [1.18-2.05]
rs7746866	30030405	C	T		0.2115	0.1475	0.03159	1.50 [1.04-2.17]		0.1364	0.09686	0.05423	1.50 [0.99-2.25]		0.003902	1.50 [1.14-1.97]	0.9905	0		0.002743	1.51 [1.15-1.98]		0.001531	1.56 [1.18-2.05]
rs9261180	30030874	C	G		0.2115	0.1475	0.03159	1.50 [1.04-2.17]		0.1364	0.09686	0.05423	1.50 [0.99-2.25]		0.003902	1.50 [1.14-1.97]	0.9905	0		0.002743	1.51 [1.15-1.98]		0.001531	1.56 [1.18-2.05]
rs9261185	30031474	G	A		0.2115	0.1475	0.03159	1.50 [1.04-2.17]		0.1364	0.09686	0.05423	1.50 [0.99-2.25]		0.003902	1.50 [1.14-1.97]	0.9905	0		0.002743	1.51 [1.15-1.98]		0.001531	1.56 [1.18-2.05]
rs9261198	30035165	A	G		0.2115	0.1475	0.03159	1.50 [1.04-2.17]		0.1364	0.09686	0.05423	1.50 [0.99-2.25]		0.003902	1.50 [1.14-1.97]	0.9905	0		0.002743	1.51 [1.15-1.98]		0.001531	1.56 [1.18-2.05]
rs9261199	30035333	G	A		0.2115	0.1475	0.03159	1.50 [1.04-2.17]		0.1364	0.09686	0.05423	1.50 [0.99-2.25]		0.003902	1.50 [1.14-1.97]	0.9905	0		0.002743	1.51 [1.15-1.98]		0.001531	1.56 [1.18-2.05]
rs9261200	30035528	A	G		0.2115	0.1475	0.03159	1.50 [1.04-2.17]		0.1364	0.09686	0.05423	1.50 [0.99-2.25]		0.003902	1.50 [1.14-1.97]	0.9905	0		0.002743	1.51 [1.15-1.98]		0.001531	1.56 [1.18-2.05]
rs3869067	30036020	G	A		0.2115	0.1475	0.03159	1.50 [1.04-2.17]		0.1364	0.09686	0.05423	1.50 [0.99-2.25]		0.003902	1.50 [1.14-1.97]	0.9905	0		0.002743	1.51 [1.15-1.98]		0.001531	1.56 [1.18-2.05]
rs3869068	30036275	A	G		0.2115	0.1475	0.03159	1.50 [1.04-2.17]		0.1364	0.09686	0.05423	1.50 [0.99-2.25]		0.003902	1.50 [1.14-1.97]	0.9905	0		0.002743	1.51 [1.15-1.98]		0.001531	1.56 [1.18-2.05]
rs9261201	30036482	G	A		0.2115	0.1475	0.03159	1.50 [1.04-2.17]		0.1364	0.09686	0.05423	1.50 [0.99-2.25]		0.003902	1.50 [1.14-1.97]	0.9905	0		0.002743	1.51 [1.15-1.98]		0.001531	1.56 [1.18-2.05]
rs9261205	30037534	C	T		0.2115	0.1475	0.03159	1.50 [1.04-2.17]		0.1364	0.09686	0.05423	1.50 [0.99-2.25]		0.003902	1.50 [1.14-1.97]	0.9905	0		0.002743	1.51 [1.15-1.98]		0.001531	1.56 [1.18-2.05]
rs9261216	30042362	G	A		0.2115	0.1475	0.03159	1.50 [1.04-2.17]		0.1364	0.09686	0.05423	1.50 [0.99-2.25]		0.003902	1.50 [1.14-1.97]	0.9905	0		0.002743	1.51 [1.15-1.98]		0.001531	1.56 [1.18-2.05]
rs9261217	30042731	C	T		0.2115	0.1475	0.03159	1.50 [1.04-2.17]		0.1364	0.09686	0.05423	1.50 [0.99-2.25]		0.003902	1.50 [1.14-1.97]	0.9905	0		0.002743	1.51 [1.15-1.98]		0.001531	1.56 [1.18-2.05]
rs9261292	30071053	G	C		0.2115	0.1475	0.03159	1.50 [1.04-2.17]		0.1364	0.09686	0.05423	1.50 [0.99-2.25]		0.003902	1.50 [1.14-1.97]	0.9905	0		0.002743	1.51 [1.15-1.98]		0.001531	1.56 [1.18-2.05]
rs2301753	30071463	A	C		0.2115	0.1475	0.03159	1.50 [1.04-2.17]		0.1364	0.09686	0.05423	1.50 [0.99-2.25]		0.003902	1.50 [1.14-1.97]	0.9905	0		0.002743	1.51 [1.15-1.98]		0.001531	1.56 [1.18-2.05]
rs9261294	30071864	G	A		0.2115	0.1475	0.03159	1.50 [1.04-2.17]		0.1364	0.09686	0.05423	1.50 [0.99-2.25]		0.003902	1.50 [1.14-1.97]	0.9905	0		0.002743	1.51 [1.15-1.98]		0.001531	1.56 [1.18-2.05]
rs9261297	30072068	A	G		0.2115	0.1475	0.03159	1.50 [1.04-2.17]		0.1364	0.09686	0.05423	1.50 [0.99-2.25]		0.003902	1.50 [1.14-1.97]	0.9905	0		0.002743	1.51 [1.15-1.98]		0.001531	1.56 [1.18-2.05]
rs9261298	30072124	A	G		0.2115	0.1475	0.03159	1.50 [1.04-2.17]		0.1364	0.09686	0.05423	1.50 [0.99-2.25]		0.003902	1.50 [1.14-1.97]	0.9905	0		0.002743	1.51 [1.15-1.98]		0.001531	1.56 [1.18-2.05]
rs9261299	30072231	G	T		0.2115	0.1475	0.03159	1.50 [1.04-2.17]		0.1364	0.09686	0.05423	1.50 [0.99-2.25]		0.003902	1.50 [1.14-1.97]	0.9905	0		0.002743	1.51 [1.15-1.98]		0.001531	1.56 [1.18-2.05]
rs2074480	30073033	G	T		0.2115	0.1475	0.03159	1.50 [1.04-2.17]		0.1364	0.09686	0.05423	1.50 [0.99-2.25]		0.003902	1.50 [1.14-1.97]	0.9905	0		0.002743	1.51 [1.15-1.98]		0.001531	1.56 [1.18-2.05]
rs2074479	30073232	C	T		0.2115	0.1475	0.03159	1.50 [1.04-2.17]		0.1364	0.09686	0.05423	1.50 [0.99-2.25]		0.003902	1.50 [1.14-1.97]	0.9905	0		0.002743	1.51 [1.15-1.98]		0.001531	1.56 [1.18-2.05]
rs9261302	30074572	A	G		0.2115	0.1475	0.03159	1.50 [1.04-2.17]		0.1364	0.09686	0.05423	1.50 [0.99-2.25]		0.003902	1.50 [1.14-1.97]	0.9905	0		0.002743	1.51 [1.15-1.98]		0.001531	1.56 [1.18-2.05]
SNP_A_29942733	29942733	A	G		0.101	0.04771	0.002135	2.26 [1.34-3.80]		0.04091	0.03139	0.4973	1.28 [0.63-2.62]		0.003936	1.86 [1.22-2.83]	0.2093	36.56		0.004253	1.82 [1.21-2.75]		0.001612	1.96 [1.29-2.97]
SNP_A_29943039	29943039	A	G		0.101	0.04771	0.002135	2.26 [1.34-3.80]		0.04091	0.03139	0.4973	1.28 [0.63-2.62]		0.003936	1.86 [1.22-2.83]	0.2093	36.56		0.004253	1.82 [1.21-2.75]		0.001612	1.96 [1.29-2.97]
SNP_A_29943089	29943089	A	G		0.101	0.04771	0.002135	2.26 [1.34-3.80]		0.04091	0.03139	0.4973	1.28 [0.63-2.62]		0.003936	1.86 [1.22-2.83]	0.2093	36.56		0.004253	1.82 [1.21-2.75]		0.001612	1.96 [1.29-2.97]
rs9261300	30072408	T	C		0.2115	0.148	0.03269	1.49 [1.03-2.16]		0.1364	0.09686	0.05423	1.50 [0.99-2.25]		0.004059	1.49 [1.14-1.97]	0.9981	0		0.002891	1.51 [1.15-1.98]		0.001616	1.55 [1.18-2.04]
rs2428486	31386327	G	A		0.524	0.462	0.0759	1.29 [0.97-1.72]		0.3727	0.2971	0.02156	1.43 [1.05-1.93]		0.004124	1.35 [1.10-1.67]	0.6393	0		0.003209	1.37 [1.11-1.68]		0.0007404	1.43 [1.16-1.77]
rs6909461	31386173	C	A		0.3558	0.296	0.1231	1.26 [0.94-1.69]		0.3182	0.2365	0.01107	1.50 [1.10-2.04]		0.004157	1.37 [1.10-1.69]	0.4312	0		0.002644	1.39 [1.12-1.71]		0.001842	1.41 [1.13-1.74]
SNP_A_29943279_C	29943279	P	A		0.2212	0.1402	0.001393	1.79 [1.25-2.56]		0.1227	0.1109	0.5144	1.15 [0.75-1.76]		0.004185	1.49 [1.13-1.96]	0.1186	58.94		0.008582	1.43 [1.10-1.87]		0.02023	1.38 [1.05-1.81]
AA_A_95_29943280_L	29943280	P	A		0.2212	0.1402	0.001393	1.79 [1.25-2.56]		0.1227	0.1109	0.5144	1.15 [0.75-1.76]		0.004185	1.49 [1.13-1.96]	0.1186	58.94		0.008582	1.43 [1.10-1.87]		0.02023	1.38 [1.05-1.81]
rs4713603	33011832	C	T		0.5192	0.4343	0.02706	1.39 [1.04-1.86]		0.5318	0.467	0.06455	1.30 [0.98-1.72]		0.004201	1.34 [1.10-1.64]	0.7538	0		0.005822	1.33 [1.09-1.62]		0.01867	1.28 [1.04-1.57]
rs4711313	33011969	G	A		0.5192	0.4343	0.02706	1.39 [1.04-1.86]		0.5318	0.467	0.06455	1.30 [0.98-1.72]		0.004201	1.34 [1.10-1.64]	0.7538	0		0.005822	1.33 [1.09-1.62]		0.01867	1.28 [1.04-1.57]
rs4486068	33012829	G	A		0.5192	0.4343	0.02706	1.39 [1.04-1.86]		0.5318	0.467	0.06455	1.30 [0.98-1.72]		0.004201	1.34 [1.10-1.64]	0.7538	0		0.005822	1.33 [1.09-1.62]		0.01867	1.28 [1.04-1.57]
rs6457699	33013870	T	C		0.5192	0.4343	0.02706	1.39 [1.04-1.86]		0.5318	0.467	0.06455	1.30 [0.98-1.72]		0.004201	1.34 [1.10-1.64]	0.7538	0		0.005822	1.33 [1.09-1.62]		0.01867	1.28 [1.04-1.57]
rs4435981	33013905	T	C		0.5192	0.4343	0.02706	1.39 [1.04-1.86]		0.5318	0.467	0.06455	1.30 [0.98-1.72]		0.004201	1.34 [1.10-1.64]	0.7538	0		0.005822	1.33 [1.09-1.62]		0.01867	1.28 [1.04-1.57]
AA_A_9_29942781_F	29942781	A	P		0.6106	0.4932	0.001159	1.64 [1.22-2.21]		0.3545	0.3339	0.4174	1.13 [0.84-1.52]		0.004227	1.36 [1.10-1.68]	0.0819	66.96		0.003818	1.36 [1.10-1.67]		0.003287	1.37 [1.11-1.68]
SNP_A_29942781_T	29942781	A	P		0.6106	0.4932	0.001159	1.64 [1.22-2.21]		0.3545	0.3339	0.4174	1.13 [0.84-1.52]		0.004227	1.36 [1.10-1.68]	0.0819	66.96		0.003818	1.36 [1.10-1.67]		0.003287	1.37 [1.11-1.68]
AA_DRB1_181_32581580_T	32581580	A	P		0.1538	0.2274	0.01059	0.59 [0.40-0.89]		0.1318	0.1726	0.1424	0.73 [0.49-1.11]		0.004292	0.66 [0.49-0.88]	0.4665	0		0.004317	0.66 [0.49-0.88]		0.4668	0.89 [0.65-1.22]
rs6913309	32372063	A	T		0.226	0.3354	0.0008849	0.55 [0.39-0.78]		0.2227	0.2516	0.4406	0.88 [0.63-1.23]		0.004314	0.70 [0.55-0.89]	0.0611	71.49		0.003132	0.69 [0.54-0.88]		0.369	0.89 [0.68-1.16]
SNP_A_29943728	29943728	G	C		0.101	0.04771	0.002135	2.26 [1.34-3.80]		0.04091	0.03193	0.5311	1.26 [0.61-2.57]		0.004334	1.84 [1.21-2.81]	0.1945	40.6		0.004669	1.81 [1.20-2.73]		0.001724	1.95 [1.28-2.96]
SNP_A_29944080	29944080	T	G		0.101	0.04771	0.002135	2.26 [1.34-3.80]		0.04091	0.03193	0.5311	1.26 [0.61-2.57]		0.004334	1.84 [1.21-2.81]	0.1945	40.6		0.004669	1.81 [1.20-2.73]		0.001724	1.95 [1.28-2.96]
SNP_A_29944372	29944372	C	G		0.101	0.04771	0.002135	2.26 [1.34-3.80]		0.04091	0.03193	0.5311	1.26 [0.61-2.57]		0.004334	1.84 [1.21-2.81]	0.1945	40.6		0.004669	1.81 [1.20-2.73]		0.001724	1.95 [1.28-2.96]
SNP_A_29945108	29945108	A	C		0.101	0.04771	0.002135	2.26 [1.34-3.80]		0.04091	0.03193	0.5311	1.26 [0.61-2.57]		0.004334	1.84 [1.21-2.81]	0.1945	40.6		0.004669	1.81 [1.20-2.73]		0.001724	1.95 [1.28-2.96]
SNP_A_29945113	29945113	C	G		0.101	0.04771	0.002135	2.26 [1.34-3.80]		0.04091	0.03193	0.5311	1.26 [0.61-2.57]		0.004334	1.84 [1.21-2.81]	0.1945	40.6		0.004669	1.81 [1.20-2.73]		0.001724	1.95 [1.28-2.96]
SNP_A_29945115	29945115	A	C		0.101	0.04771	0.002135	2.26 [1.34-3.80]		0.04091	0.03193	0.5311	1.26 [0.61-2.57]		0.004334	1.84 [1.21-2.81]	0.1945	40.6		0.004669	1.81 [1.20-2.73]		0.001724	1.95 [1.28-2.96]
SNP_A_29945116	29945116	A	T		0.101	0.04771	0.002135	2.26 [1.34-3.80]		0.04091	0.03193	0.5311	1.26 [0.61-2.57]		0.004334	1.84 [1.21-2.81]	0.1945	40.6		0.004669	1.81 [1.20-2.73]		0.001724	1.95 [1.28-2.96]
SNP_A_29945119	29945119	A	G		0.101	0.04771	0.002135	2.26 [1.34-3.80]		0.04091	0.03193	0.5311	1.26 [0.61-2.57]		0.004334	1.84 [1.21-2.81]	0.1945	40.6		0.004669	1.81 [1.20-2.73]		0.001724	1.95 [1.28-2.96]
SNP_A_29945120	29945120	A	G		0.101	0.04771	0.002135	2.26 [1.34-3.80]		0.04091	0.03193	0.5311	1.26 [0.61-2.57]		0.004334	1.84 [1.21-2.81]	0.1945	40.6		0.004669	1.81 [1.20-2.73]		0.001724	1.95 [1.28-2.96]
SNP_A_29945123	29945123	A	C		0.101	0.04771	0.002135	2.26 [1.34-3.80]		0.04091	0.03193	0.5311	1.26 [0.61-2.57]		0.004334	1.84 [1.21-2.81]	0.1945	40.6		0.004669	1.81 [1.20-2.73]		0.001724	1.95 [1.28-2.96]
SNP_A_29945124	29945124	C	T		0.101	0.04771	0.002135	2.26 [1.34-3.80]		0.04091	0.03193	0.5311	1.26 [0.61-2.57]		0.004334	1.84 [1.21-2.81]	0.1945	40.6		0.004669	1.81 [1.20-2.73]		0.001724	1.95 [1.28-2.96]
rs4711269	31387042	T	C		0.3558	0.297	0.1287	1.26 [0.94-1.68]		0.3182	0.2365	0.01107	1.50 [1.10-2.04]		0.004392	1.36 [1.10-1.69]	0.42	0		0.002872	1.38 [1.12-1.71]		0.00201	1.40 [1.13-1.73]
rs13437088	31387342	T	C		0.3558	0.2975	0.1313	1.25 [0.93-1.68]		0.3182	0.2365	0.01107	1.50 [1.10-2.04]		0.004507	1.36 [1.10-1.69]	0.4159	0		0.002952	1.38 [1.12-1.70]		0.002067	1.40 [1.13-1.73]
rs13437082	31386783	T	C		0.3558	0.2975	0.1315	1.25 [0.93-1.68]		0.3182	0.2365	0.01107	1.50 [1.10-2.04]		0.004507	1.36 [1.10-1.69]	0.4159	0		0.00296	1.38 [1.12-1.70]		0.002076	1.40 [1.13-1.73]
SNP_DQB1_32666523_G	32666523	P	A		0.1731	0.2152	0.1202	0.74 [0.51-1.08]		0.2045	0.2852	0.01544	0.66 [0.47-0.92]		0.004531	0.69 [0.54-0.89]	0.6405	0		0.004008	0.69 [0.54-0.89]		0.6674	0.94 [0.70-1.25]
SNP_DQB1_32666529_A	32666529	P	A		0.1731	0.2152	0.1202	0.74 [0.51-1.08]		0.2045	0.2852	0.01544	0.66 [0.47-0.92]		0.004531	0.69 [0.54-0.89]	0.6405	0		0.004008	0.69 [0.54-0.89]		0.6674	0.94 [0.70-1.25]
SNP_DQB1_32666554_G	32666554	P	A		0.1731	0.2152	0.1202	0.74 [0.51-1.08]		0.2045	0.2852	0.01544	0.66 [0.47-0.92]		0.004531	0.69 [0.54-0.89]	0.6405	0		0.004008	0.69 [0.54-0.89]		0.6674	0.94 [0.70-1.25]
SNP_DQB1_32666573_T	32666573	P	A		0.1731	0.2152	0.1202	0.74 [0.51-1.08]		0.2045	0.2852	0.01544	0.66 [0.47-0.92]		0.004531	0.69 [0.54-0.89]	0.6405	0		0.004008	0.69 [0.54-0.89]		0.6674	0.94 [0.70-1.25]
rs2844529	31385816	T	C		0.524	0.463	0.08289	1.29 [0.97-1.71]		0.3727	0.2971	0.02156	1.43 [1.05-1.93]		0.004552	1.35 [1.10-1.66]	0.6185	0		0.003496	1.36 [1.11-1.67]		0.0008023	1.43 [1.16-1.76]
rs2853973	31386215	G	C		0.524	0.463	0.08289	1.29 [0.97-1.71]		0.3727	0.2971	0.02156	1.43 [1.05-1.93]		0.004552	1.35 [1.10-1.66]	0.6185	0		0.003496	1.36 [1.11-1.67]		0.0008023	1.43 [1.16-1.76]
AA_DPB1_205_33085833_M	33085833	P	A		0.04327	0.02434	0.0917	1.91 [0.90-4.04]		0.05455	0.02597	0.02196	2.16 [1.12-4.17]		0.004594	2.05 [1.25-3.36]	0.8068	0		0.004874	2.03 [1.24-3.31]		0.004913	2.04 [1.24-3.35]
rs9271366	32619077	G	A		0.05288	0.08228	0.1548	0.63 [0.34-1.19]		0.09545	0.1575	0.01413	0.55 [0.34-0.89]		0.00487	0.58 [0.40-0.85]	0.7292	0		0.003561	0.57 [0.39-0.83]		0.1299	0.74 [0.50-1.09]
AA_DRB1_71_32584180_A	32584180	P	A		0.05288	0.08228	0.1572	0.63 [0.34-1.19]		0.09545	0.1575	0.01413	0.55 [0.34-0.89]		0.00495	0.58 [0.40-0.85]	0.7243	0		0.003582	0.57 [0.39-0.83]		0.1285	0.74 [0.49-1.09]
SNP_DRB1_32584180_G	32584180	P	A		0.05288	0.08228	0.1572	0.63 [0.34-1.19]		0.09545	0.1575	0.01413	0.55 [0.34-0.89]		0.00495	0.58 [0.40-0.85]	0.7243	0		0.003582	0.57 [0.39-0.83]		0.1285	0.74 [0.49-1.09]
HLA_DRB1_15	32584287	P	A		0.05288	0.08228	0.1572	0.63 [0.34-1.19]		0.09545	0.1575	0.01413	0.55 [0.34-0.89]		0.00495	0.58 [0.40-0.85]	0.7243	0		0.003582	0.57 [0.39-0.83]		0.1285	0.74 [0.49-1.09]
AA_DRB1_-1_32589657_S	32589657	P	A		0.05288	0.08228	0.1572	0.63 [0.34-1.19]		0.09545	0.1575	0.01413	0.55 [0.34-0.89]		0.00495	0.58 [0.40-0.85]	0.7243	0		0.003582	0.57 [0.39-0.83]		0.1285	0.74 [0.49-1.09]
SNP_DRB1_32589658	32589658	A	C		0.05288	0.08228	0.1572	0.63 [0.34-1.19]		0.09545	0.1575	0.01413	0.55 [0.34-0.89]		0.00495	0.58 [0.40-0.85]	0.7243	0		0.003582	0.57 [0.39-0.83]		0.1285	0.74 [0.49-1.09]
SNP_DRB1_32584218_C	32584218	P	A		0.2356	0.149	0.0006333	1.86 [1.30-2.66]		0.1409	0.1315	0.7418	1.07 [0.71-1.62]		0.005065	1.47 [1.12-1.92]	0.0474	74.56		0.003737	1.48 [1.14-1.93]		0.9413	1.01 [0.75-1.37]
rs11752321	30064542	C	G		0.02885	0.006816	0.00712	3.81 [1.44-10.11]		0.009091	0.003788	0.3353	2.21 [0.44-11.08]		0.005093	3.29 [1.43-7.59]	0.5702	0		0.007703	3.05 [1.34-6.93]		0.01089	3.03 [1.29-7.12]
rs11755907	30067730	T	A		0.02885	0.006816	0.00712	3.81 [1.44-10.11]		0.009091	0.003788	0.3353	2.21 [0.44-11.08]		0.005093	3.29 [1.43-7.59]	0.5702	0		0.007703	3.05 [1.34-6.93]		0.01089	3.03 [1.29-7.12]
rs11758242	31672068	A	C		0.1154	0.05599	0.00262	2.12 [1.30-3.47]		0.01364	0.01515	0.9949	1.00 [0.29-3.43]		0.005178	1.92 [1.21-3.02]	0.2666	18.97		0.004928	1.89 [1.21-2.94]		0.002619	1.99 [1.27-3.13]
rs3094618	30213844	C	T		0.02885	0.06232	0.06178	0.45 [0.19-1.04]		0.06364	0.1126	0.03565	0.55 [0.31-0.96]		0.005376	0.52 [0.32-0.82]	0.693	0		0.004511	0.51 [0.32-0.81]		0.0112	0.55 [0.34-0.87]
AA_DQB1_9_32665055_YL	32665055	A	P		0.06731	0.0964	0.1729	0.67 [0.38-1.19]		0.1091	0.1721	0.01387	0.57 [0.36-0.89]		0.005476	0.61 [0.43-0.86]	0.6547	0		0.004392	0.60 [0.42-0.85]		0.1776	0.78 [0.54-1.12]
AA_DRB1_13_32584354_YG	32584354	P	A		0.1731	0.2313	0.04645	0.68 [0.46-0.99]		0.1273	0.1818	0.05299	0.66 [0.43-1.01]		0.005521	0.67 [0.50-0.89]	0.934	0		0.005853	0.67 [0.51-0.89]		0.5966	0.92 [0.67-1.26]
rs11965452	30044025	A	C		0.1298	0.06037	0.001753	2.13 [1.33-3.42]		0.03182	0.03193	0.8943	1.06 [0.47-2.38]		0.005594	1.78 [1.18-2.68]	0.1435	53.27		0.004331	1.76 [1.19-2.60]		0.002602	1.84 [1.24-2.73]
rs3757328	30060575	A	G		0.1298	0.06037	0.001753	2.13 [1.33-3.42]		0.03182	0.03193	0.8943	1.06 [0.47-2.38]		0.005594	1.78 [1.18-2.68]	0.1435	53.27		0.004331	1.76 [1.19-2.60]		0.002602	1.84 [1.24-2.73]
rs3757333	30060829	A	C		0.1298	0.06037	0.001753	2.13 [1.33-3.42]		0.03182	0.03193	0.8943	1.06 [0.47-2.38]		0.005594	1.78 [1.18-2.68]	0.1435	53.27		0.004331	1.76 [1.19-2.60]		0.002602	1.84 [1.24-2.73]
HLA_A_2402	29944214	P	A		0.149	0.0964	0.008306	1.78 [1.16-2.73]		0.1045	0.08333	0.2277	1.34 [0.83-2.14]		0.005693	1.56 [1.14-2.15]	0.3796	0		0.01126	1.50 [1.10-2.04]		0.02139	1.45 [1.06-1.98]
rs9261538	30175714	C	T		0.02885	0.06232	0.06178	0.45 [0.19-1.04]		0.06364	0.112	0.03767	0.55 [0.32-0.97]		0.005701	0.52 [0.33-0.83]	0.6837	0		0.004753	0.51 [0.32-0.82]		0.01158	0.55 [0.34-0.87]
rs6912701	32415796	T	C		0.101	0.04382	0.003782	2.13 [1.28-3.55]		0.01364	0.01245	0.8212	1.15 [0.34-3.93]		0.005788	1.94 [1.21-3.11]	0.3662	0		0.003249	2.00 [1.26-3.17]		0.0002951	2.39 [1.49-3.83]
rs3132454	31521867	C	T		0.5481	0.407	0.0002093	1.74 [1.30-2.32]		0.3955	0.3912	0.8303	1.03 [0.77-1.38]		0.005792	1.33 [1.09-1.64]	0.0129	83.82		0.004214	1.34 [1.10-1.64]		0.001651	1.38 [1.13-1.69]
SNP_A_29943223_C	29943223	P	A		0.4712	0.3452	0.0002147	1.73 [1.30-2.32]		0.25	0.2489	0.993	1.00 [0.72-1.39]		0.005801	1.36 [1.09-1.68]	0.0137	83.55		0.006476	1.34 [1.09-1.66]		0.002299	1.39 [1.13-1.72]
rs928814	31664130	T	C		0.1154	0.05648	0.002866	2.11 [1.29-3.44]		0.01364	0.01569	0.9656	0.97 [0.29-3.31]		0.005912	1.90 [1.20-2.99]	0.2506	24.25		0.005985	1.86 [1.20-2.90]		0.003504	1.95 [1.25-3.06]
AA_DQB1_-4_32666522_x	32666522	P	A		0.06731	0.02532	0.001041	2.88 [1.53-5.40]		0.04545	0.03842	0.6247	1.19 [0.60-2.37]		0.005931	1.92 [1.21-3.07]	0.0643	70.79		0.00955	1.83 [1.16-2.90]		0.1938	1.37 [0.85-2.19]
AA_DQB1_-5_32666525_x	32666525	P	A		0.06731	0.02532	0.001041	2.88 [1.53-5.40]		0.04545	0.03842	0.6247	1.19 [0.60-2.37]		0.005931	1.92 [1.21-3.07]	0.0643	70.79		0.00955	1.83 [1.16-2.90]		0.1938	1.37 [0.85-2.19]
AA_DQB1_-6_32666528_x	32666528	P	A		0.06731	0.02532	0.001041	2.88 [1.53-5.40]		0.04545	0.03842	0.6247	1.19 [0.60-2.37]		0.005931	1.92 [1.21-3.07]	0.0643	70.79		0.00955	1.83 [1.16-2.90]		0.1938	1.37 [0.85-2.19]
AA_DQB1_-9_32666537_x	32666537	P	A		0.06731	0.02532	0.001041	2.88 [1.53-5.40]		0.04545	0.03842	0.6247	1.19 [0.60-2.37]		0.005931	1.92 [1.21-3.07]	0.0643	70.79		0.00955	1.83 [1.16-2.90]		0.1938	1.37 [0.85-2.19]
AA_DQB1_-10_32666540_x	32666540	P	A		0.06731	0.02532	0.001041	2.88 [1.53-5.40]		0.04545	0.03842	0.6247	1.19 [0.60-2.37]		0.005931	1.92 [1.21-3.07]	0.0643	70.79		0.00955	1.83 [1.16-2.90]		0.1938	1.37 [0.85-2.19]
AA_DQB1_-17_32666561_x	32666561	P	A		0.06731	0.02532	0.001041	2.88 [1.53-5.40]		0.04545	0.03842	0.6247	1.19 [0.60-2.37]		0.005931	1.92 [1.21-3.07]	0.0643	70.79		0.00955	1.83 [1.16-2.90]		0.1938	1.37 [0.85-2.19]
AA_DQB1_-18_32666564_x	32666564	P	A		0.06731	0.02532	0.001041	2.88 [1.53-5.40]		0.04545	0.03842	0.6247	1.19 [0.60-2.37]		0.005931	1.92 [1.21-3.07]	0.0643	70.79		0.00955	1.83 [1.16-2.90]		0.1938	1.37 [0.85-2.19]
AA_DQB1_-21_32666573_x	32666573	P	A		0.06731	0.02532	0.001041	2.88 [1.53-5.40]		0.04545	0.03842	0.6247	1.19 [0.60-2.37]		0.005931	1.92 [1.21-3.07]	0.0643	70.79		0.00955	1.83 [1.16-2.90]		0.1938	1.37 [0.85-2.19]
AA_DQB1_-27_32666591_x	32666591	P	A		0.06731	0.02532	0.001041	2.88 [1.53-5.40]		0.04545	0.03842	0.6247	1.19 [0.60-2.37]		0.005931	1.92 [1.21-3.07]	0.0643	70.79		0.00955	1.83 [1.16-2.90]		0.1938	1.37 [0.85-2.19]
SNP_DRB1_32584308_G	32584308	A	P		0.2644	0.3165	0.08941	0.76 [0.55-1.04]		0.1955	0.27	0.02697	0.67 [0.47-0.96]		0.006035	0.72 [0.56-0.91]	0.6255	0		0.007211	0.72 [0.57-0.92]		0.804	1.04 [0.78-1.38]
AA_DRB1_28_32584309_E	32584309	P	A		0.2644	0.3165	0.08941	0.76 [0.55-1.04]		0.1955	0.27	0.02697	0.67 [0.47-0.96]		0.006035	0.72 [0.56-0.91]	0.6255	0		0.007211	0.72 [0.57-0.92]		0.804	1.04 [0.78-1.38]
rs2395305	33017599	T	A		0.524	0.4396	0.02878	1.39 [1.03-1.86]		0.5318	0.4729	0.08844	1.28 [0.96-1.69]		0.006106	1.33 [1.08-1.63]	0.6893	0		0.00853	1.31 [1.07-1.60]		0.02788	1.26 [1.03-1.54]
AA_DRB1_30_32584303_YG	32584303	A	P		0.2644	0.3169	0.08662	0.75 [0.55-1.04]		0.1955	0.2689	0.02893	0.67 [0.47-0.96]		0.00619	0.72 [0.56-0.91]	0.6446	0		0.007507	0.72 [0.57-0.92]		0.783	1.04 [0.78-1.38]
rs1265097	31138682	T	G		0.226	0.1446	0.009004	1.61 [1.13-2.30]		0.1273	0.1017	0.2618	1.29 [0.83-1.99]		0.006236	1.47 [1.12-1.94]	0.4364	0		0.004558	1.49 [1.13-1.95]		0.002723	1.53 [1.16-2.01]
HLA_A_24	29944214	P	A		0.149	0.0964	0.008306	1.78 [1.16-2.73]		0.1045	0.08387	0.2444	1.32 [0.83-2.11]		0.006258	1.55 [1.13-2.13]	0.3578	0		0.01221	1.49 [1.09-2.03]		0.02242	1.44 [1.05-1.97]
rs3129884	32442433	C	T		0.2067	0.1344	0.007662	1.63 [1.14-2.33]		0.2091	0.1732	0.2251	1.24 [0.87-1.77]		0.006281	1.42 [1.10-1.82]	0.2912	10.25		0.00645	1.41 [1.10-1.81]		0.7157	0.95 [0.71-1.26]
rs2239806	32443530	A	G		0.2067	0.1344	0.007662	1.63 [1.14-2.33]		0.2091	0.1732	0.2251	1.24 [0.87-1.77]		0.006281	1.42 [1.10-1.82]	0.2912	10.25		0.00645	1.41 [1.10-1.81]		0.7157	0.95 [0.71-1.26]
rs1051336	32444815	A	G		0.2067	0.1344	0.007662	1.63 [1.14-2.33]		0.2091	0.1732	0.2251	1.24 [0.87-1.77]		0.006281	1.42 [1.10-1.82]	0.2912	10.25		0.00645	1.41 [1.10-1.81]		0.7157	0.95 [0.71-1.26]
rs1041885	32445032	T	A		0.2067	0.1344	0.007662	1.63 [1.14-2.33]		0.2091	0.1732	0.2251	1.24 [0.87-1.77]		0.006281	1.42 [1.10-1.82]	0.2912	10.25		0.00645	1.41 [1.10-1.81]		0.7157	0.95 [0.71-1.26]
AA_A_73_29942973_I	29942973	P	A		0.101	0.05063	0.004052	2.12 [1.27-3.54]		0.04091	0.03139	0.4973	1.28 [0.63-2.62]		0.0063	1.79 [1.18-2.71]	0.2611	20.82		0.007168	1.75 [1.16-2.64]		0.00284	1.88 [1.24-2.84]
AA_A_73_29942973_T	29942973	A	P		0.101	0.05063	0.004052	2.12 [1.27-3.54]		0.04091	0.03139	0.4973	1.28 [0.63-2.62]		0.0063	1.79 [1.18-2.71]	0.2611	20.82		0.007168	1.75 [1.16-2.64]		0.00284	1.88 [1.24-2.84]
SNP_A_29942973	29942973	T	C		0.101	0.05063	0.004052	2.12 [1.27-3.54]		0.04091	0.03139	0.4973	1.28 [0.63-2.62]		0.0063	1.79 [1.18-2.71]	0.2611	20.82		0.007168	1.75 [1.16-2.64]		0.00284	1.88 [1.24-2.84]
rs7768179	30006201	G	A		0.2067	0.147	0.04646	1.46 [1.01-2.11]		0.1318	0.0947	0.06134	1.49 [0.98-2.27]		0.006314	1.47 [1.12-1.94]	0.9357	0		0.004685	1.49 [1.13-1.95]		0.002513	1.53 [1.16-2.02]
SNP_DPB1_33085832	33085832	A	G		0.04327	0.02532	0.117	1.82 [0.86-3.84]		0.05455	0.02652	0.0242	2.13 [1.10-4.12]		0.006381	1.99 [1.21-3.26]	0.7555	0		0.006817	1.97 [1.21-3.21]		0.006378	1.99 [1.21-3.27]
AA_DRB1_28_32584309_D	32584309	A	P		0.274	0.3272	0.08127	0.75 [0.54-1.04]		0.2091	0.2814	0.03325	0.69 [0.49-0.97]		0.006414	0.72 [0.57-0.91]	0.7118	0		0.007354	0.73 [0.58-0.92]		0.7096	1.06 [0.79-1.40]
rs5021448	32739929	T	C		0.3029	0.2274	0.02218	1.47 [1.06-2.04]		0.2455	0.1991	0.116	1.30 [0.94-1.79]		0.006491	1.38 [1.09-1.74]	0.5951	0		0.006721	1.37 [1.09-1.73]		0.5637	1.08 [0.84-1.38]
AA_DRB1_30_32584303_Y	32584303	A	P		0.274	0.3277	0.07871	0.75 [0.54-1.03]		0.2091	0.2803	0.03559	0.69 [0.49-0.98]		0.006558	0.72 [0.57-0.91]	0.7318	0		0.007656	0.73 [0.58-0.92]		0.6893	1.06 [0.80-1.41]
rs2535316	31084164	T	C		0.08173	0.03749	0.007594	2.13 [1.22-3.72]		0.01364	0.00974	0.5163	1.52 [0.43-5.32]		0.006866	2.02 [1.21-3.35]	0.627	0		0.006095	2.01 [1.22-3.32]		0.002118	2.22 [1.34-3.70]
rs2246198	29977825	A	G		0.2885	0.2128	0.01535	1.49 [1.08-2.06]		0.1455	0.1163	0.1907	1.30 [0.88-1.92]		0.006948	1.41 [1.10-1.81]	0.5907	0		0.005454	1.42 [1.11-1.81]		0.001429	1.50 [1.17-1.92]
HLA_DQB1_0604	32663284	P	A		0.06731	0.02483	0.0008529	2.93 [1.56-5.52]		0.04091	0.0368	0.7747	1.11 [0.54-2.29]		0.006978	1.92 [1.20-3.10]	0.0475	74.54		0.01277	1.81 [1.13-2.88]		0.2527	1.32 [0.82-2.14]
AA_DQB1_38_32664968	32664968	V	A		0.4087	0.4776	0.0379	0.73 [0.54-0.98]		0.3136	0.3772	0.08331	0.76 [0.56-1.04]		0.00707	0.75 [0.60-0.92]	0.8212	0		0.01047	0.76 [0.61-0.94]		0.02668	0.79 [0.64-0.97]
SNP_DQB1_32664968	32664968	A	G		0.4087	0.4776	0.0379	0.73 [0.54-0.98]		0.3136	0.3772	0.08331	0.76 [0.56-1.04]		0.00707	0.75 [0.60-0.92]	0.8212	0		0.01047	0.76 [0.61-0.94]		0.02668	0.79 [0.64-0.97]
rs3129886	32442799	T	C		0.1346	0.1889	0.06061	0.67 [0.44-1.02]		0.2	0.2587	0.05215	0.70 [0.49-1.00]		0.007077	0.69 [0.52-0.90]	0.8484	0		0.00527	0.68 [0.52-0.89]		0.2005	0.83 [0.63-1.10]
rs6932730	31386405	C	T		0.3365	0.2449	0.01178	1.48 [1.09-2.00]		0.2182	0.1818	0.2241	1.24 [0.88-1.74]		0.007186	1.37 [1.09-1.71]	0.4393	0		0.004633	1.38 [1.11-1.73]		0.003505	1.40 [1.12-1.76]
HLA_B_1402	31355516	P	A		0.09135	0.04138	0.004098	2.19 [1.28-3.74]		0.009091	0.01028	0.9517	0.96 [0.22-4.22]		0.007355	1.99 [1.20-3.29]	0.3038	5.44		0.007341	1.96 [1.20-3.20]		0.002126	2.19 [1.33-3.61]
AA_DRB1_30_32584303_YHG	32584303	A	P		0.2452	0.3014	0.06211	0.73 [0.52-1.02]		0.1864	0.2505	0.05436	0.70 [0.49-1.01]		0.007448	0.72 [0.56-0.91]	0.898	0		0.009039	0.72 [0.57-0.92]		0.841	1.03 [0.77-1.37]
SNP_DRB1_32584308_T	32584308	P	A		0.2452	0.3014	0.06211	0.73 [0.52-1.02]		0.1864	0.2505	0.05436	0.70 [0.49-1.01]		0.007448	0.72 [0.56-0.91]	0.898	0		0.009039	0.72 [0.57-0.92]		0.841	1.03 [0.77-1.37]
rs9276171	32731141	G	A		0.3029	0.2274	0.02285	1.47 [1.06-2.04]		0.2455	0.2008	0.1309	1.28 [0.93-1.77]		0.007528	1.37 [1.09-1.72]	0.5666	0		0.007833	1.36 [1.09-1.71]		0.5904	1.07 [0.84-1.37]
rs3129731	32714430	T	G		0.2692	0.3082	0.2605	0.83 [0.60-1.15]		0.2773	0.369	0.00904	0.66 [0.48-0.90]		0.007631	0.73 [0.58-0.92]	0.3267	0		0.006567	0.73 [0.58-0.92]		0.6603	0.95 [0.74-1.22]
rs2517509	31062447	A	G		0.08173	0.03797	0.008567	2.11 [1.21-3.67]		0.01364	0.00974	0.5163	1.52 [0.43-5.32]		0.007667	2.00 [1.20-3.31]	0.6394	0		0.006718	2.00 [1.21-3.29]		0.002269	2.21 [1.33-3.68]
rs2517490	31070979	A	C		0.08173	0.03797	0.008567	2.11 [1.21-3.67]		0.01364	0.00974	0.5163	1.52 [0.43-5.32]		0.007667	2.00 [1.20-3.31]	0.6394	0		0.006718	2.00 [1.21-3.29]		0.002269	2.21 [1.33-3.68]
SNP_DRB1_32581585	32581585	A	G		0.2548	0.3121	0.05635	0.72 [0.52-1.01]		0.2	0.2619	0.06495	0.72 [0.51-1.02]		0.007944	0.72 [0.57-0.92]	0.9852	0		0.009245	0.73 [0.57-0.92]		0.7447	1.05 [0.79-1.40]
AA_DRB1_30_32584303_YH	32584303	A	P		0.2548	0.3121	0.05635	0.72 [0.52-1.01]		0.2	0.2619	0.06495	0.72 [0.51-1.02]		0.007944	0.72 [0.57-0.92]	0.9852	0		0.009245	0.73 [0.57-0.92]		0.7447	1.05 [0.79-1.40]
SNP_DRB1_32584303_T	32584303	A	P		0.2548	0.3121	0.05635	0.72 [0.52-1.01]		0.2	0.2619	0.06495	0.72 [0.51-1.02]		0.007944	0.72 [0.57-0.92]	0.9852	0		0.009245	0.73 [0.57-0.92]		0.7447	1.05 [0.79-1.40]
AA_DRB1_13_32584354_YF	32584354	P	A		0.2548	0.3121	0.05635	0.72 [0.52-1.01]		0.2	0.2619	0.06495	0.72 [0.51-1.02]		0.007944	0.72 [0.57-0.92]	0.9852	0		0.009245	0.73 [0.57-0.92]		0.7447	1.05 [0.79-1.40]
AA_DQB1_9_32665055_F	32665055	P	A		0.06731	0.0964	0.1729	0.67 [0.38-1.19]		0.1136	0.1721	0.02207	0.60 [0.39-0.93]		0.008162	0.63 [0.44-0.89]	0.7486	0		0.006648	0.62 [0.44-0.87]		0.2341	0.80 [0.56-1.15]
rs7774434	32689801	C	T		0.3221	0.445	0.0004611	0.57 [0.41-0.78]		0.3682	0.3777	0.7354	0.95 [0.71-1.28]		0.008304	0.75 [0.60-0.93]	0.0199	81.56		0.009197	0.75 [0.61-0.93]		0.4301	1.11 [0.85-1.46]
rs7751505	31392478	C	A		0.3413	0.2945	0.2407	1.19 [0.89-1.60]		0.3182	0.2348	0.009473	1.51 [1.11-2.06]		0.008352	1.33 [1.08-1.65]	0.2815	13.79		0.005727	1.35 [1.09-1.67]		0.003816	1.37 [1.11-1.70]
AA_A_311_29944608_K	29944608	A	P		0.1923	0.1295	0.007545	1.68 [1.15-2.45]		0.1182	0.1017	0.3485	1.23 [0.80-1.91]		0.008453	1.47 [1.10-1.96]	0.2981	7.66		0.01665	1.41 [1.06-1.87]		0.03007	1.37 [1.03-1.82]
rs10484558	31647737	C	T		0.1106	0.05453	0.004759	2.05 [1.25-3.37]		0.01364	0.01515	0.9949	1.00 [0.29-3.43]		0.008835	1.85 [1.17-2.94]	0.2918	10.01		0.007836	1.84 [1.17-2.88]		0.004262	1.94 [1.23-3.07]
SNP_DQB1_32666554_A	32666554	P	A		0.2596	0.1801	0.002541	1.69 [1.20-2.38]		0.1955	0.1791	0.5459	1.12 [0.78-1.61]		0.008965	1.39 [1.09-1.79]	0.1042	62.13		0.008637	1.39 [1.09-1.78]		0.3131	1.14 [0.88-1.48]
AA_A_282_29944521_I	29944521	A	P		0.1923	0.1295	0.007545	1.68 [1.15-2.45]		0.1182	0.1023	0.3722	1.22 [0.79-1.88]		0.009313	1.46 [1.10-1.94]	0.2784	14.89		0.0175	1.41 [1.06-1.86]		0.0315	1.37 [1.03-1.82]
rs9378152	31077777	G	C		0.101	0.05988	0.02254	1.80 [1.09-2.98]		0.08182	0.05736	0.1686	1.44 [0.86-2.42]		0.009453	1.61 [1.12-2.32]	0.5467	0		0.008682	1.61 [1.13-2.31]		0.01912	1.54 [1.07-2.21]
rs12198448	31024569	C	T		0.2067	0.1276	0.002501	1.73 [1.21-2.47]		0.1227	0.1163	0.6547	1.10 [0.72-1.67]		0.009488	1.43 [1.09-1.88]	0.106	61.72		0.01556	1.39 [1.06-1.81]		0.002717	1.52 [1.16-1.99]
rs9295947	31051683	A	G		0.2163	0.1607	0.06966	1.40 [0.97-2.02]		0.1864	0.1364	0.0669	1.41 [0.98-2.03]		0.009908	1.41 [1.09-1.82]	0.9914	0		0.007497	1.42 [1.10-1.84]		0.006075	1.44 [1.11-1.86]
rs6920126	32795383	T	G		0.02404	0.009737	0.06907	2.57 [0.93-7.09]		0.01364	0.003788	0.06198	3.74 [0.94-14.93]		0.01018	2.93 [1.29-6.64]	0.6681	0		0.009024	2.95 [1.31-6.63]		0.05736	2.22 [0.98-5.06]
AA_DQB1_-6_32666528_TS	32666528	A	P		0.06731	0.02532	0.001041	2.88 [1.53-5.40]		0.04091	0.03842	0.8812	1.06 [0.51-2.17]		0.01024	1.86 [1.16-3.00]	0.0408	76.11		0.01874	1.75 [1.10-2.79]		0.2853	1.30 [0.80-2.10]
rs11969522	32892048	C	G		0.01442	0.01266	0.8449	1.13 [0.35-3.67]		0.05455	0.02219	0.004227	2.74 [1.37-5.48]		0.01025	2.19 [1.20-3.97]	0.2019	38.6		0.0165	2.02 [1.14-3.58]		0.003119	2.41 [1.34-4.31]
rs3135393	32441065	C	T		0.1971	0.131	0.01356	1.58 [1.10-2.27]		0.2045	0.1699	0.2406	1.24 [0.87-1.76]		0.01037	1.39 [1.08-1.79]	0.3436	0		0.01061	1.39 [1.08-1.79]		0.5166	0.91 [0.68-1.22]
rs2239805	32443599	C	A		0.1971	0.131	0.01356	1.58 [1.10-2.27]		0.2045	0.1699	0.2406	1.24 [0.87-1.76]		0.01037	1.39 [1.08-1.79]	0.3436	0		0.01061	1.39 [1.08-1.79]		0.5166	0.91 [0.68-1.22]
rs10947131	31048159	T	C		0.2163	0.1611	0.07346	1.40 [0.97-2.01]		0.1864	0.1364	0.0669	1.41 [0.98-2.03]		0.01047	1.40 [1.08-1.81]	0.9719	0		0.007862	1.42 [1.10-1.83]		0.006254	1.43 [1.11-1.86]
rs2394427	31051785	T	C		0.2163	0.1611	0.07346	1.40 [0.97-2.01]		0.1864	0.1364	0.0669	1.41 [0.98-2.03]		0.01047	1.40 [1.08-1.81]	0.9719	0		0.007862	1.42 [1.10-1.83]		0.006254	1.43 [1.11-1.86]
rs7751725	31392656	G	A		0.3413	0.2936	0.2312	1.20 [0.89-1.61]		0.3136	0.2343	0.01387	1.48 [1.08-2.03]		0.0105	1.32 [1.07-1.64]	0.3346	0		0.006919	1.34 [1.08-1.66]		0.004796	1.36 [1.10-1.69]
rs7752021	31392749	T	C		0.3413	0.2936	0.2312	1.20 [0.89-1.61]		0.3136	0.2343	0.01387	1.48 [1.08-2.03]		0.0105	1.32 [1.07-1.64]	0.3346	0		0.006919	1.34 [1.08-1.66]		0.004796	1.36 [1.10-1.69]
rs10947206	31393620	T	A		0.3413	0.2936	0.2312	1.20 [0.89-1.61]		0.3136	0.2343	0.01387	1.48 [1.08-2.03]		0.0105	1.32 [1.07-1.64]	0.3346	0		0.006919	1.34 [1.08-1.66]		0.004796	1.36 [1.10-1.69]
rs10947207	31393708	C	T		0.3413	0.2936	0.2312	1.20 [0.89-1.61]		0.3136	0.2343	0.01387	1.48 [1.08-2.03]		0.0105	1.32 [1.07-1.64]	0.3346	0		0.006919	1.34 [1.08-1.66]		0.004796	1.36 [1.10-1.69]
SNP_A_29945424	29945424	G	T		0.1827	0.1251	0.01077	1.65 [1.12-2.42]		0.1182	0.1012	0.3314	1.24 [0.80-1.92]		0.01056	1.46 [1.09-1.95]	0.3402	0		0.0213	1.40 [1.05-1.86]		0.03612	1.36 [1.02-1.81]
rs2523473	31394120	G	T		0.5096	0.4596	0.1538	1.23 [0.93-1.63]		0.3682	0.2949	0.0267	1.41 [1.04-1.92]		0.01073	1.31 [1.06-1.61]	0.5106	0		0.008205	1.32 [1.08-1.63]		0.002024	1.39 [1.13-1.71]
AA_DRB1_-1_32589657_A	32589657	A	P		0.1058	0.1431	0.1768	0.72 [0.45-1.16]		0.1364	0.1948	0.02779	0.63 [0.42-0.95]		0.01088	0.67 [0.49-0.91]	0.6712	0		0.007496	0.66 [0.48-0.89]		0.1331	0.78 [0.57-1.08]
rs1046089	31635190	A	G		0.2596	0.3452	0.01657	0.67 [0.48-0.93]		0.3136	0.3588	0.2019	0.83 [0.62-1.11]		0.01092	0.75 [0.60-0.94]	0.3445	0		0.00991	0.75 [0.60-0.93]		0.0003471	0.66 [0.53-0.83]
rs2523459	31397531	C	A		0.5096	0.4601	0.1569	1.23 [0.92-1.63]		0.3682	0.2949	0.0267	1.41 [1.04-1.92]		0.01097	1.31 [1.06-1.61]	0.5055	0		0.008415	1.32 [1.07-1.63]		0.002057	1.39 [1.13-1.71]
rs6906175	31403324	C	G		0.3413	0.2941	0.239	1.19 [0.89-1.61]		0.3136	0.2343	0.01387	1.48 [1.08-2.03]		0.01098	1.32 [1.07-1.64]	0.3266	0		0.007164	1.34 [1.08-1.66]		0.004981	1.36 [1.10-1.69]
HLA_DPB1_05	33081591	P	A		0.03365	0.01947	0.1629	1.82 [0.78-4.22]		0.04545	0.02165	0.03155	2.18 [1.07-4.44]		0.01099	2.02 [1.18-3.48]	0.7469	0		0.01167	2.00 [1.17-3.43]		0.007735	2.10 [1.22-3.61]
HLA_DPB1_0501	33081591	P	A		0.03365	0.01947	0.1629	1.82 [0.78-4.22]		0.04545	0.02165	0.03155	2.18 [1.07-4.44]		0.01099	2.02 [1.18-3.48]	0.7469	0		0.01167	2.00 [1.17-3.43]		0.007735	2.10 [1.22-3.61]
rs2523475	31393933	C	T		0.5096	0.4606	0.1595	1.23 [0.92-1.62]		0.3682	0.2949	0.0267	1.41 [1.04-1.92]		0.01109	1.31 [1.06-1.61]	0.5029	0		0.00874	1.32 [1.07-1.62]		0.002181	1.39 [1.13-1.71]
rs2523467	31395153	A	G		0.5096	0.4606	0.1595	1.23 [0.92-1.62]		0.3682	0.2949	0.0267	1.41 [1.04-1.92]		0.01109	1.31 [1.06-1.61]	0.5029	0		0.00874	1.32 [1.07-1.62]		0.002181	1.39 [1.13-1.71]
rs3129868	32436600	A	C		0.05769	0.08325	0.2385	0.70 [0.38-1.27]		0.1	0.158	0.02149	0.58 [0.36-0.92]		0.01111	0.62 [0.43-0.90]	0.6328	0		0.007858	0.61 [0.42-0.88]		0.2175	0.78 [0.53-1.15]
rs4959027	32415273	A	G		0.1875	0.222	0.264	0.81 [0.56-1.18]		0.1364	0.2089	0.01111	0.59 [0.39-0.89]		0.01112	0.70 [0.53-0.92]	0.2637	19.97		0.007682	0.69 [0.52-0.91]		0.4943	0.90 [0.67-1.21]
rs3135377	32417622	T	C		0.1875	0.222	0.264	0.81 [0.56-1.18]		0.1364	0.2089	0.01111	0.59 [0.39-0.89]		0.01112	0.70 [0.53-0.92]	0.2637	19.97		0.007682	0.69 [0.52-0.91]		0.4943	0.90 [0.67-1.21]
rs2395165	32420367	C	T		0.1875	0.222	0.264	0.81 [0.56-1.18]		0.1364	0.2089	0.01111	0.59 [0.39-0.89]		0.01112	0.70 [0.53-0.92]	0.2637	19.97		0.007682	0.69 [0.52-0.91]		0.4943	0.90 [0.67-1.21]
rs11538264	31635412	A	G		0.101	0.04966	0.006909	2.03 [1.22-3.39]		0.01364	0.01407	0.905	1.08 [0.31-3.69]		0.01115	1.85 [1.15-2.97]	0.3525	0		0.008679	1.86 [1.17-2.95]		0.004141	1.99 [1.24-3.18]
HLA_DQB1_0301	32663284	P	A		0.2596	0.1796	0.002389	1.70 [1.21-2.39]		0.1909	0.1786	0.6455	1.09 [0.76-1.57]		0.01127	1.38 [1.08-1.77]	0.0829	66.74		0.01131	1.38 [1.08-1.76]		0.3656	1.13 [0.87-1.46]
AA_A_186_29944131_K	29944131	A	P		0.0625	0.02337	0.005838	2.51 [1.30-4.81]		0.004545	0.007035	0.7953	0.77 [0.11-5.49]		0.01128	2.23 [1.20-4.14]	0.2642	19.79		0.01593	2.07 [1.15-3.73]		0.008718	2.23 [1.23-4.06]
rs7749944	29992223	C	A		0.0625	0.02386	0.006545	2.47 [1.29-4.74]		0.004545	0.006494	0.8363	0.80 [0.10-6.36]		0.01136	2.23 [1.20-4.15]	0.3105	2.78		0.01432	2.12 [1.16-3.88]		0.005832	2.37 [1.28-4.36]
rs17180940	29999361	T	G		0.0625	0.02386	0.006545	2.47 [1.29-4.74]		0.004545	0.006494	0.8363	0.80 [0.10-6.36]		0.01136	2.23 [1.20-4.15]	0.3105	2.78		0.01432	2.12 [1.16-3.88]		0.005832	2.37 [1.28-4.36]
rs2428475	31398845	C	T		0.5096	0.4611	0.1648	1.22 [0.92-1.62]		0.3682	0.2949	0.0267	1.41 [1.04-1.92]		0.0116	1.31 [1.06-1.61]	0.4929	0		0.008998	1.32 [1.07-1.62]		0.00226	1.39 [1.12-1.71]
AA_A_311_29944608_N	29944608	P	A		0.1827	0.1256	0.01147	1.64 [1.12-2.41]		0.1182	0.1017	0.3469	1.23 [0.80-1.91]		0.01173	1.45 [1.09-1.94]	0.3366	0		0.02294	1.39 [1.05-1.85]		0.03812	1.36 [1.02-1.81]
SNP_A_29944609	29944609	C	G		0.1827	0.1256	0.01147	1.64 [1.12-2.41]		0.1182	0.1017	0.3469	1.23 [0.80-1.91]		0.01173	1.45 [1.09-1.94]	0.3366	0		0.02294	1.39 [1.05-1.85]		0.03812	1.36 [1.02-1.81]
SNP_A_29944785	29944785	G	T		0.1827	0.1256	0.01147	1.64 [1.12-2.41]		0.1182	0.1017	0.3469	1.23 [0.80-1.91]		0.01173	1.45 [1.09-1.94]	0.3366	0		0.02294	1.39 [1.05-1.85]		0.03812	1.36 [1.02-1.81]
SNP_A_29944787	29944787	C	A		0.1827	0.1256	0.01147	1.64 [1.12-2.41]		0.1182	0.1017	0.3469	1.23 [0.80-1.91]		0.01173	1.45 [1.09-1.94]	0.3366	0		0.02294	1.39 [1.05-1.85]		0.03812	1.36 [1.02-1.81]
SNP_A_29944872	29944872	C	G		0.1827	0.1256	0.01147	1.64 [1.12-2.41]		0.1182	0.1017	0.3469	1.23 [0.80-1.91]		0.01173	1.45 [1.09-1.94]	0.3366	0		0.02294	1.39 [1.05-1.85]		0.03812	1.36 [1.02-1.81]
SNP_A_29944879	29944879	T	C		0.1827	0.1256	0.01147	1.64 [1.12-2.41]		0.1182	0.1017	0.3469	1.23 [0.80-1.91]		0.01173	1.45 [1.09-1.94]	0.3366	0		0.02294	1.39 [1.05-1.85]		0.03812	1.36 [1.02-1.81]
SNP_A_29944903	29944903	G	A		0.1827	0.1256	0.01147	1.64 [1.12-2.41]		0.1182	0.1017	0.3469	1.23 [0.80-1.91]		0.01173	1.45 [1.09-1.94]	0.3366	0		0.02294	1.39 [1.05-1.85]		0.03812	1.36 [1.02-1.81]
SNP_A_29944910	29944910	T	C		0.1827	0.1256	0.01147	1.64 [1.12-2.41]		0.1182	0.1017	0.3469	1.23 [0.80-1.91]		0.01173	1.45 [1.09-1.94]	0.3366	0		0.02294	1.39 [1.05-1.85]		0.03812	1.36 [1.02-1.81]
SNP_A_29945161	29945161	A	C		0.1827	0.1256	0.01147	1.64 [1.12-2.41]		0.1182	0.1017	0.3469	1.23 [0.80-1.91]		0.01173	1.45 [1.09-1.94]	0.3366	0		0.02294	1.39 [1.05-1.85]		0.03812	1.36 [1.02-1.81]
rs7770976	31643969	A	G		0.101	0.04966	0.006909	2.03 [1.22-3.39]		0.01364	0.01461	0.9414	1.05 [0.31-3.58]		0.01174	1.84 [1.15-2.96]	0.3301	0		0.009461	1.84 [1.16-2.93]		0.004584	1.97 [1.23-3.15]
rs2844521	31401187	A	G		0.5096	0.4606	0.1617	1.22 [0.92-1.62]		0.3682	0.2955	0.02805	1.41 [1.04-1.91]		0.01174	1.31 [1.06-1.61]	0.5113	0		0.009038	1.32 [1.07-1.62]		0.00227	1.39 [1.12-1.71]
rs241410	32893874	C	G		0.5192	0.4849	0.3196	1.16 [0.87-1.55]		0.5682	0.4756	0.011	1.45 [1.09-1.92]		0.01176	1.30 [1.06-1.59]	0.2887	11.18		0.01352	1.29 [1.05-1.58]		0.3592	1.10 [0.89-1.37]
rs7760545	29865695	A	C		0.0625	0.02386	0.008076	2.42 [1.26-4.64]		0.009091	0.008658	0.809	1.19 [0.29-4.97]		0.01205	2.14 [1.18-3.87]	0.3783	0		0.01199	2.08 [1.18-3.70]		0.006482	2.24 [1.25-4.01]
SNP_A_29943507	29943507	C	T		0.0625	0.02337	0.005838	2.51 [1.30-4.81]		0.004545	0.007576	0.7249	0.70 [0.10-5.04]		0.01219	2.21 [1.19-4.11]	0.2299	30.62		0.01819	2.04 [1.13-3.67]		0.009576	2.21 [1.21-4.01]
AA_A_171_29943508	29943508	H	Y		0.0625	0.02337	0.005838	2.51 [1.30-4.81]		0.004545	0.007576	0.7249	0.70 [0.10-5.04]		0.01219	2.21 [1.19-4.11]	0.2299	30.62		0.01819	2.04 [1.13-3.67]		0.009576	2.21 [1.21-4.01]
AA_A_186_29944131_R	29944131	P	A		0.0625	0.02337	0.005838	2.51 [1.30-4.81]		0.004545	0.007576	0.7249	0.70 [0.10-5.04]		0.01219	2.21 [1.19-4.11]	0.2299	30.62		0.01819	2.04 [1.13-3.67]		0.009576	2.21 [1.21-4.01]
SNP_A_29944131	29944131	G	A		0.0625	0.02337	0.005838	2.51 [1.30-4.81]		0.004545	0.007576	0.7249	0.70 [0.10-5.04]		0.01219	2.21 [1.19-4.11]	0.2299	30.62		0.01819	2.04 [1.13-3.67]		0.009576	2.21 [1.21-4.01]
HLA_A_3301	29944214	P	A		0.0625	0.02337	0.005838	2.51 [1.30-4.81]		0.004545	0.007576	0.7249	0.70 [0.10-5.04]		0.01219	2.21 [1.19-4.11]	0.2299	30.62		0.01819	2.04 [1.13-3.67]		0.009576	2.21 [1.21-4.01]
rs2239802	32444069	G	C		0.1298	0.1607	0.2838	0.79 [0.51-1.22]		0.1545	0.2224	0.01605	0.62 [0.42-0.92]		0.01223	0.69 [0.52-0.92]	0.4135	0		0.01009	0.69 [0.51-0.91]		0.1744	0.81 [0.60-1.10]
rs2395182	32445540	G	T		0.1298	0.1607	0.2838	0.79 [0.51-1.22]		0.1545	0.2224	0.01605	0.62 [0.42-0.92]		0.01223	0.69 [0.52-0.92]	0.4135	0		0.01009	0.69 [0.51-0.91]		0.1744	0.81 [0.60-1.10]
rs2523453	31400348	C	G		0.5096	0.4615	0.1676	1.22 [0.92-1.62]		0.3682	0.2955	0.02805	1.41 [1.04-1.91]		0.01228	1.30 [1.06-1.60]	0.5012	0		0.00962	1.32 [1.07-1.62]		0.002445	1.38 [1.12-1.70]
1kg_6_30538990	30463234	A	G		0.009615	0.01509	0.5249	0.63 [0.15-2.63]		0.04545	0.01461	0.001414	3.54 [1.63-7.69]		0.01235	2.39 [1.21-4.73]	0.0374	76.91		0.0466	1.90 [1.01-3.56]		0.02712	2.06 [1.09-3.89]
SNP_DQB1_32661393	32661393	G	C		0.2596	0.1801	0.002541	1.69 [1.20-2.38]		0.1909	0.1791	0.667	1.08 [0.75-1.56]		0.01241	1.38 [1.07-1.77]	0.0813	67.09		0.01219	1.37 [1.07-1.76]		0.3744	1.12 [0.87-1.46]
AA_DQB1_45_32664947	32664947	E	G		0.2596	0.1801	0.002541	1.69 [1.20-2.38]		0.1909	0.1791	0.667	1.08 [0.75-1.56]		0.01241	1.38 [1.07-1.77]	0.0813	67.09		0.01219	1.37 [1.07-1.76]		0.3744	1.12 [0.87-1.46]
SNP_DQB1_32664947	32664947	T	C		0.2596	0.1801	0.002541	1.69 [1.20-2.38]		0.1909	0.1791	0.667	1.08 [0.75-1.56]		0.01241	1.38 [1.07-1.77]	0.0813	67.09		0.01219	1.37 [1.07-1.76]		0.3744	1.12 [0.87-1.46]
AA_DRB1_74_32584171_QL	32584171	P	A		0.1538	0.2089	0.05089	0.67 [0.45-1.00]		0.1182	0.1607	0.117	0.71 [0.46-1.09]		0.01251	0.69 [0.51-0.92]	0.8549	0		0.01356	0.69 [0.52-0.93]		0.6879	0.94 [0.68-1.29]
rs2017525	29800726	A	G		0.1154	0.07498	0.02548	1.70 [1.07-2.70]		0.07273	0.05465	0.2252	1.42 [0.81-2.50]		0.01255	1.58 [1.10-2.26]	0.631	0		0.01852	1.53 [1.07-2.18]		0.03166	1.48 [1.04-2.11]
SNP_A_29943567_C	29943567	A	P		0.25	0.1801	0.009575	1.56 [1.12-2.19]		0.1318	0.1196	0.4457	1.18 [0.77-1.79]		0.0126	1.40 [1.07-1.82]	0.3007	6.63		0.01858	1.37 [1.05-1.77]		0.05113	1.30 [1.00-1.69]
rs11753326	30958208	C	T		0.1683	0.1212	0.06175	1.48 [0.98-2.22]		0.1273	0.09307	0.09931	1.43 [0.93-2.18]		0.01285	1.45 [1.08-1.95]	0.9124	0		0.01367	1.44 [1.08-1.93]		0.01802	1.43 [1.06-1.91]
rs2021163	30070606	C	G		0.06731	0.03457	0.04461	1.83 [1.02-3.30]		0.04545	0.02543	0.14	1.70 [0.84-3.46]		0.01286	1.78 [1.13-2.80]	0.8794	0		0.007959	1.84 [1.17-2.87]		0.009332	1.82 [1.16-2.87]
rs2747442	29685409	G	A		0.5529	0.4455	0.003329	1.56 [1.16-2.09]		0.2955	0.2814	0.5883	1.09 [0.80-1.48]		0.01288	1.31 [1.06-1.62]	0.0978	63.52		0.01048	1.31 [1.07-1.61]		0.007368	1.33 [1.08-1.63]
rs3095286	29686187	A	G		0.5529	0.4455	0.003329	1.56 [1.16-2.09]		0.2955	0.2814	0.5883	1.09 [0.80-1.48]		0.01288	1.31 [1.06-1.62]	0.0978	63.52		0.01048	1.31 [1.07-1.61]		0.007368	1.33 [1.08-1.63]
rs7771971	31392564	C	T		0.3413	0.2936	0.2312	1.20 [0.89-1.61]		0.3091	0.2332	0.01855	1.46 [1.07-1.99]		0.01292	1.31 [1.06-1.63]	0.3735	0		0.008491	1.33 [1.08-1.65]		0.006215	1.35 [1.09-1.68]
SNP_A_29944309	29944309	A	G		0.1827	0.1256	0.01147	1.64 [1.12-2.41]		0.1182	0.1023	0.3706	1.22 [0.79-1.88]		0.01296	1.44 [1.08-1.92]	0.3142	1.28		0.02406	1.39 [1.04-1.84]		0.03986	1.35 [1.01-1.80]
SNP_A_29944321	29944321	A	G		0.1827	0.1256	0.01147	1.64 [1.12-2.41]		0.1182	0.1023	0.3706	1.22 [0.79-1.88]		0.01296	1.44 [1.08-1.92]	0.3142	1.28		0.02406	1.39 [1.04-1.84]		0.03986	1.35 [1.01-1.80]
SNP_A_29944504	29944504	A	G		0.1827	0.1256	0.01147	1.64 [1.12-2.41]		0.1182	0.1023	0.3706	1.22 [0.79-1.88]		0.01296	1.44 [1.08-1.92]	0.3142	1.28		0.02406	1.39 [1.04-1.84]		0.03986	1.35 [1.01-1.80]
SNP_A_29944520	29944520	G	A		0.1827	0.1256	0.01147	1.64 [1.12-2.41]		0.1182	0.1023	0.3706	1.22 [0.79-1.88]		0.01296	1.44 [1.08-1.92]	0.3142	1.28		0.02406	1.39 [1.04-1.84]		0.03986	1.35 [1.01-1.80]
AA_A_282_29944521_V	29944521	P	A		0.1827	0.1256	0.01147	1.64 [1.12-2.41]		0.1182	0.1023	0.3706	1.22 [0.79-1.88]		0.01296	1.44 [1.08-1.92]	0.3142	1.28		0.02406	1.39 [1.04-1.84]		0.03986	1.35 [1.01-1.80]
1kg_6_30537023	30461267	G	T		0.01442	0.005842	0.1417	2.68 [0.72-9.99]		0.01818	0.005411	0.04452	3.11 [1.03-9.43]		0.01302	2.93 [1.25-6.83]	0.8648	0		0.01745	2.78 [1.20-6.48]		0.01497	2.86 [1.23-6.67]
1kg_6_30539564	30463808	A	G		0.01442	0.005842	0.1417	2.68 [0.72-9.99]		0.01818	0.005411	0.04452	3.11 [1.03-9.43]		0.01302	2.93 [1.25-6.83]	0.8648	0		0.01745	2.78 [1.20-6.48]		0.01497	2.86 [1.23-6.67]
1kg_6_30540144	30464388	G	A		0.01442	0.005842	0.1417	2.68 [0.72-9.99]		0.01818	0.005411	0.04452	3.11 [1.03-9.43]		0.01302	2.93 [1.25-6.83]	0.8648	0		0.01745	2.78 [1.20-6.48]		0.01497	2.86 [1.23-6.67]
1kg_6_30540542	30464786	C	A		0.01442	0.005842	0.1417	2.68 [0.72-9.99]		0.01818	0.005411	0.04452	3.11 [1.03-9.43]		0.01302	2.93 [1.25-6.83]	0.8648	0		0.01745	2.78 [1.20-6.48]		0.01497	2.86 [1.23-6.67]
rs3132676	30148301	T	C		0.07692	0.1412	0.009499	0.50 [0.29-0.84]		0.1364	0.1672	0.2515	0.79 [0.53-1.18]		0.01303	0.67 [0.48-0.92]	0.1706	46.74		0.01047	0.66 [0.48-0.91]		0.02183	0.69 [0.50-0.95]
rs11751198	31785749	A	G		0.1683	0.0925	0.002136	1.90 [1.26-2.86]		0.02727	0.03734	0.5082	0.75 [0.32-1.76]		0.01306	1.60 [1.10-2.31]	0.0539	73.09		0.01474	1.56 [1.09-2.22]		0.002754	1.74 [1.21-2.51]
SNP_A_29942625	29942625	A	G		0.1827	0.1256	0.01147	1.64 [1.12-2.41]		0.1182	0.1023	0.373	1.22 [0.79-1.87]		0.01312	1.44 [1.08-1.92]	0.3099	3		0.02451	1.38 [1.04-1.84]		0.04029	1.35 [1.01-1.80]
SNP_A_29942696	29942696	A	G		0.1827	0.1256	0.01147	1.64 [1.12-2.41]		0.1182	0.1023	0.373	1.22 [0.79-1.87]		0.01312	1.44 [1.08-1.92]	0.3099	3		0.02451	1.38 [1.04-1.84]		0.04029	1.35 [1.01-1.80]
AA_A_62_29942940_E	29942940	P	A		0.1827	0.1256	0.01147	1.64 [1.12-2.41]		0.1182	0.1023	0.373	1.22 [0.79-1.87]		0.01312	1.44 [1.08-1.92]	0.3099	3		0.02451	1.38 [1.04-1.84]		0.04029	1.35 [1.01-1.80]
SNP_A_29942948	29942948	G	C		0.1827	0.1256	0.01147	1.64 [1.12-2.41]		0.1182	0.1023	0.373	1.22 [0.79-1.87]		0.01312	1.44 [1.08-1.92]	0.3099	3		0.02451	1.38 [1.04-1.84]		0.04029	1.35 [1.01-1.80]
AA_A_65_29942949	29942949	G	R		0.1827	0.1256	0.01147	1.64 [1.12-2.41]		0.1182	0.1023	0.373	1.22 [0.79-1.87]		0.01312	1.44 [1.08-1.92]	0.3099	3		0.02451	1.38 [1.04-1.84]		0.04029	1.35 [1.01-1.80]
SNP_A_29943170	29943170	A	T		0.1827	0.1256	0.01147	1.64 [1.12-2.41]		0.1182	0.1023	0.373	1.22 [0.79-1.87]		0.01312	1.44 [1.08-1.92]	0.3099	3		0.02451	1.38 [1.04-1.84]		0.04029	1.35 [1.01-1.80]
AA_A_99_29943292_F	29943292	P	A		0.1827	0.1256	0.01147	1.64 [1.12-2.41]		0.1182	0.1023	0.373	1.22 [0.79-1.87]		0.01312	1.44 [1.08-1.92]	0.3099	3		0.02451	1.38 [1.04-1.84]		0.04029	1.35 [1.01-1.80]
AA_A_99_29943292_Y	29943292	A	P		0.1827	0.1256	0.01147	1.64 [1.12-2.41]		0.1182	0.1023	0.373	1.22 [0.79-1.87]		0.01312	1.44 [1.08-1.92]	0.3099	3		0.02451	1.38 [1.04-1.84]		0.04029	1.35 [1.01-1.80]
SNP_A_29943292_A	29943292	A	P		0.1827	0.1256	0.01147	1.64 [1.12-2.41]		0.1182	0.1023	0.373	1.22 [0.79-1.87]		0.01312	1.44 [1.08-1.92]	0.3099	3		0.02451	1.38 [1.04-1.84]		0.04029	1.35 [1.01-1.80]
SNP_A_29943292_T	29943292	P	A		0.1827	0.1256	0.01147	1.64 [1.12-2.41]		0.1182	0.1023	0.373	1.22 [0.79-1.87]		0.01312	1.44 [1.08-1.92]	0.3099	3		0.02451	1.38 [1.04-1.84]		0.04029	1.35 [1.01-1.80]
AA_DQB1_77_32664851	32664851	R	T		0.4087	0.4664	0.07704	0.76 [0.56-1.03]		0.3091	0.3723	0.08185	0.76 [0.56-1.04]		0.01312	0.76 [0.62-0.94]	0.9986	0		0.01886	0.78 [0.63-0.96]		0.0399	0.80 [0.65-0.99]
SNP_DQB1_32664851	32664851	C	G		0.4087	0.4664	0.07704	0.76 [0.56-1.03]		0.3091	0.3723	0.08185	0.76 [0.56-1.04]		0.01312	0.76 [0.62-0.94]	0.9986	0		0.01886	0.78 [0.63-0.96]		0.0399	0.80 [0.65-0.99]
rs10947130	31045969	T	C		0.2163	0.1631	0.08496	1.38 [0.96-1.98]		0.1864	0.1374	0.07477	1.40 [0.97-2.01]		0.01328	1.39 [1.07-1.79]	0.9607	0		0.01009	1.40 [1.08-1.81]		0.008539	1.41 [1.09-1.83]
AA_DRB1_30_32584303_YCG	32584303	A	P		0.1538	0.2045	0.06286	0.69 [0.46-1.02]		0.1091	0.1537	0.1037	0.68 [0.43-1.08]		0.01347	0.69 [0.51-0.92]	0.9857	0		0.01506	0.69 [0.51-0.93]		0.6958	0.94 [0.68-1.30]
SNP_DRB1_32584304_G	32584304	P	A		0.1538	0.2045	0.06286	0.69 [0.46-1.02]		0.1091	0.1537	0.1037	0.68 [0.43-1.08]		0.01347	0.69 [0.51-0.92]	0.9857	0		0.01506	0.69 [0.51-0.93]		0.6958	0.94 [0.68-1.30]
HLA_DRB1_0102	32584287	P	A		0.08173	0.03408	0.005547	2.27 [1.27-4.06]		0.004545	0.00974	0.4739	0.48 [0.06-3.63]		0.0135	2.02 [1.16-3.53]	0.147	52.44		0.01645	1.93 [1.13-3.30]		0.0003507	2.76 [1.58-4.82]
HLA_DRB1_1104	32584287	P	A		0.07692	0.03797	0.007125	2.19 [1.24-3.88]		0.04091	0.03463	0.5814	1.23 [0.59-2.56]		0.01383	1.76 [1.12-2.77]	0.2226	32.78		0.02203	1.68 [1.08-2.63]		0.3616	1.24 [0.78-1.96]
AA_DRB1_11_32584360_SPD	32584360	A	P		0.2981	0.4309	0.0001253	0.54 [0.39-0.74]		0.4045	0.4021	0.8611	1.03 [0.77-1.37]		0.01387	0.76 [0.62-0.95]	0.0032	88.5		0.009068	0.76 [0.61-0.93]		0.06351	1.36 [0.98-1.87]
SNP_DRB1_32584360_GT	32584360	A	P		0.2981	0.4309	0.0001253	0.54 [0.39-0.74]		0.4045	0.4021	0.8611	1.03 [0.77-1.37]		0.01387	0.76 [0.62-0.95]	0.0032	88.5		0.009068	0.76 [0.61-0.93]		0.06351	1.36 [0.98-1.87]
SNP_A_29943567_A	29943567	P	A		0.1827	0.1256	0.01147	1.64 [1.12-2.41]		0.1182	0.1028	0.3894	1.21 [0.78-1.86]		0.01387	1.43 [1.08-1.91]	0.2995	7.09		0.02556	1.38 [1.04-1.83]		0.04132	1.35 [1.01-1.79]
SNP_A_29943583	29943583	G	A		0.1827	0.1256	0.01147	1.64 [1.12-2.41]		0.1182	0.1028	0.3894	1.21 [0.78-1.86]		0.01387	1.43 [1.08-1.91]	0.2995	7.09		0.02556	1.38 [1.04-1.83]		0.04132	1.35 [1.01-1.79]
SNP_A_29943757	29943757	C	A		0.1827	0.1256	0.01147	1.64 [1.12-2.41]		0.1182	0.1028	0.3894	1.21 [0.78-1.86]		0.01387	1.43 [1.08-1.91]	0.2995	7.09		0.02556	1.38 [1.04-1.83]		0.04132	1.35 [1.01-1.79]
SNP_A_29943768	29943768	A	G		0.1827	0.1256	0.01147	1.64 [1.12-2.41]		0.1182	0.1028	0.3894	1.21 [0.78-1.86]		0.01387	1.43 [1.08-1.91]	0.2995	7.09		0.02556	1.38 [1.04-1.83]		0.04132	1.35 [1.01-1.79]
SNP_A_29943794	29943794	C	G		0.1827	0.1256	0.01147	1.64 [1.12-2.41]		0.1182	0.1028	0.3894	1.21 [0.78-1.86]		0.01387	1.43 [1.08-1.91]	0.2995	7.09		0.02556	1.38 [1.04-1.83]		0.04132	1.35 [1.01-1.79]
SNP_A_29943827	29943827	A	C		0.1827	0.1256	0.01147	1.64 [1.12-2.41]		0.1182	0.1028	0.3894	1.21 [0.78-1.86]		0.01387	1.43 [1.08-1.91]	0.2995	7.09		0.02556	1.38 [1.04-1.83]		0.04132	1.35 [1.01-1.79]
SNP_A_29944060	29944060	A	G		0.1827	0.1256	0.01147	1.64 [1.12-2.41]		0.1182	0.1028	0.3894	1.21 [0.78-1.86]		0.01387	1.43 [1.08-1.91]	0.2995	7.09		0.02556	1.38 [1.04-1.83]		0.04132	1.35 [1.01-1.79]
SNP_A_29944174	29944174	T	C		0.1827	0.1256	0.01147	1.64 [1.12-2.41]		0.1182	0.1028	0.3894	1.21 [0.78-1.86]		0.01387	1.43 [1.08-1.91]	0.2995	7.09		0.02556	1.38 [1.04-1.83]		0.04132	1.35 [1.01-1.79]
SNP_A_29944180	29944180	A	G		0.1827	0.1256	0.01147	1.64 [1.12-2.41]		0.1182	0.1028	0.3894	1.21 [0.78-1.86]		0.01387	1.43 [1.08-1.91]	0.2995	7.09		0.02556	1.38 [1.04-1.83]		0.04132	1.35 [1.01-1.79]
AA_DRB1_71_32584180_R	32584180	A	P		0.4856	0.4343	0.1136	1.27 [0.94-1.72]		0.5727	0.5022	0.05815	1.32 [0.99-1.75]		0.01387	1.29 [1.05-1.59]	0.8715	0		0.01809	1.28 [1.04-1.57]		0.7194	1.04 [0.84-1.30]
SNP_DRB1_32584180_C	32584180	A	P		0.4856	0.4343	0.1136	1.27 [0.94-1.72]		0.5727	0.5022	0.05815	1.32 [0.99-1.75]		0.01387	1.29 [1.05-1.59]	0.8715	0		0.01809	1.28 [1.04-1.57]		0.7194	1.04 [0.84-1.30]
AA_DQB1_71_32664869_KA	32664869	P	A		0.4087	0.4664	0.07704	0.76 [0.56-1.03]		0.3091	0.3712	0.08746	0.77 [0.56-1.04]		0.01395	0.76 [0.62-0.95]	0.9823	0		0.02009	0.78 [0.63-0.96]		0.04142	0.80 [0.65-0.99]
AA_DRB1_30_32584303_YGR	32584303	A	P		0.2644	0.3043	0.1768	0.80 [0.58-1.11]		0.1909	0.2635	0.03059	0.67 [0.47-0.96]		0.01405	0.74 [0.58-0.94]	0.4926	0		0.01569	0.75 [0.59-0.95]		0.6144	1.08 [0.81-1.43]
rs17190071	31031926	A	G		0.1875	0.1504	0.1544	1.32 [0.90-1.95]		0.1818	0.1288	0.04163	1.47 [1.02-2.14]		0.01406	1.40 [1.07-1.83]	0.6969	0		0.016	1.39 [1.06-1.81]		0.0151	1.40 [1.07-1.82]
rs11753401	31032611	A	G		0.1875	0.1504	0.1544	1.32 [0.90-1.95]		0.1818	0.1288	0.04163	1.47 [1.02-2.14]		0.01406	1.40 [1.07-1.83]	0.6969	0		0.016	1.39 [1.06-1.81]		0.0151	1.40 [1.07-1.82]
rs11759188	31033869	G	A		0.1875	0.1504	0.1544	1.32 [0.90-1.95]		0.1818	0.1288	0.04163	1.47 [1.02-2.14]		0.01406	1.40 [1.07-1.83]	0.6969	0		0.016	1.39 [1.06-1.81]		0.0151	1.40 [1.07-1.82]
rs3094134	30154377	T	C		0.02885	0.0628	0.05929	0.44 [0.19-1.03]		0.07273	0.1126	0.08648	0.63 [0.37-1.07]		0.01412	0.57 [0.37-0.89]	0.4912	0		0.01114	0.56 [0.36-0.88]		0.02628	0.60 [0.38-0.94]
SNP_DRB1_32581579	32581579	C	T		0.3077	0.4416	0.0001062	0.54 [0.39-0.74]		0.4182	0.4134	0.8267	1.03 [0.77-1.38]		0.0143	0.77 [0.62-0.95]	0.0026	88.98		0.008972	0.76 [0.61-0.93]		0.04365	1.41 [1.01-1.96]
AA_DRB1_13_32584354_SRG	32584354	A	P		0.3077	0.4416	0.0001062	0.54 [0.39-0.74]		0.4182	0.4134	0.8267	1.03 [0.77-1.38]		0.0143	0.77 [0.62-0.95]	0.0026	88.98		0.008972	0.76 [0.61-0.93]		0.04365	1.41 [1.01-1.96]
SNP_DRB1_32584354_GC	32584354	A	P		0.3077	0.4416	0.0001062	0.54 [0.39-0.74]		0.4182	0.4134	0.8267	1.03 [0.77-1.38]		0.0143	0.77 [0.62-0.95]	0.0026	88.98		0.008972	0.76 [0.61-0.93]		0.04365	1.41 [1.01-1.96]
AA_DRB1_11_32584360_SP	32584360	A	P		0.3077	0.4416	0.0001062	0.54 [0.39-0.74]		0.4182	0.4134	0.8267	1.03 [0.77-1.38]		0.0143	0.77 [0.62-0.95]	0.0026	88.98		0.008972	0.76 [0.61-0.93]		0.04365	1.41 [1.01-1.96]
SNP_DRB1_32584360_G	32584360	A	P		0.3077	0.4416	0.0001062	0.54 [0.39-0.74]		0.4182	0.4134	0.8267	1.03 [0.77-1.38]		0.0143	0.77 [0.62-0.95]	0.0026	88.98		0.008972	0.76 [0.61-0.93]		0.04365	1.41 [1.01-1.96]
AA_A_9_29942781_S	29942781	P	A		0.25	0.1816	0.01152	1.55 [1.10-2.17]		0.1318	0.1196	0.4457	1.18 [0.77-1.79]		0.0144	1.39 [1.07-1.81]	0.3214	0		0.02051	1.36 [1.05-1.76]		0.05575	1.29 [0.99-1.68]
AA_A_156_29943463_Q	29943463	P	A		0.2308	0.1626	0.007253	1.64 [1.14-2.35]		0.1545	0.1396	0.4881	1.15 [0.78-1.70]		0.01444	1.39 [1.07-1.82]	0.1909	41.55		0.02371	1.35 [1.04-1.75]		0.02522	1.35 [1.04-1.76]
SNP_A_29943463_A	29943463	P	A		0.2308	0.1626	0.007253	1.64 [1.14-2.35]		0.1545	0.1396	0.4881	1.15 [0.78-1.70]		0.01444	1.39 [1.07-1.82]	0.1909	41.55		0.02371	1.35 [1.04-1.75]		0.02522	1.35 [1.04-1.76]
rs3129887	32442914	A	G		0.2067	0.1363	0.009919	1.60 [1.12-2.29]		0.2045	0.1769	0.3766	1.17 [0.82-1.67]		0.01449	1.37 [1.06-1.76]	0.2269	31.51		0.01436	1.37 [1.06-1.76]		0.3982	0.88 [0.66-1.18]
rs1048709	31947158	A	G		0.07692	0.1076	0.2153	0.71 [0.42-1.22]		0.1409	0.197	0.03358	0.65 [0.44-0.97]		0.01455	0.67 [0.49-0.92]	0.7776	0		0.01308	0.67 [0.49-0.92]		0.1912	0.80 [0.58-1.12]
AA_DRB1_30_32584303_YR	32584303	A	P		0.274	0.315	0.1628	0.79 [0.57-1.10]		0.2045	0.2749	0.0377	0.69 [0.49-0.98]		0.01474	0.74 [0.59-0.94]	0.5698	0		0.016	0.75 [0.59-0.95]		0.5302	1.10 [0.82-1.46]
1kg_6_30609313	30533557	T	C		0.03846	0.02386	0.1804	1.67 [0.79-3.54]		0.02273	0.007035	0.02227	3.26 [1.18-8.99]		0.01483	2.12 [1.16-3.87]	0.2983	7.57		0.02189	2.00 [1.11-3.63]		0.03003	1.94 [1.07-3.53]
rs9275652	32718045	C	G		0.2788	0.2128	0.04519	1.41 [1.01-1.98]		0.2409	0.1981	0.1461	1.27 [0.92-1.76]		0.01487	1.34 [1.06-1.69]	0.6603	0		0.01519	1.33 [1.06-1.68]		0.7507	1.04 [0.81-1.34]
rs9275659	32718326	A	C		0.2788	0.2128	0.04519	1.41 [1.01-1.98]		0.2409	0.1981	0.1461	1.27 [0.92-1.76]		0.01487	1.34 [1.06-1.69]	0.6603	0		0.01519	1.33 [1.06-1.68]		0.7507	1.04 [0.81-1.34]
rs9275660	32718419	A	C		0.2788	0.2128	0.04519	1.41 [1.01-1.98]		0.2409	0.1981	0.1461	1.27 [0.92-1.76]		0.01487	1.34 [1.06-1.69]	0.6603	0		0.01519	1.33 [1.06-1.68]		0.7507	1.04 [0.81-1.34]
rs9275686	32719793	A	G		0.2788	0.2128	0.04519	1.41 [1.01-1.98]		0.2409	0.1981	0.1461	1.27 [0.92-1.76]		0.01487	1.34 [1.06-1.69]	0.6603	0		0.01519	1.33 [1.06-1.68]		0.7507	1.04 [0.81-1.34]
rs763026	32723968	A	G		0.2788	0.2128	0.04519	1.41 [1.01-1.98]		0.2409	0.1981	0.1461	1.27 [0.92-1.76]		0.01487	1.34 [1.06-1.69]	0.6603	0		0.01519	1.33 [1.06-1.68]		0.7507	1.04 [0.81-1.34]
rs9275936	32725156	A	G		0.2788	0.2128	0.04519	1.41 [1.01-1.98]		0.2409	0.1981	0.1461	1.27 [0.92-1.76]		0.01487	1.34 [1.06-1.69]	0.6603	0		0.01519	1.33 [1.06-1.68]		0.7507	1.04 [0.81-1.34]
rs2535236	29683908	A	G		0.5481	0.4445	0.004215	1.54 [1.15-2.07]		0.2955	0.2814	0.5883	1.09 [0.80-1.48]		0.01509	1.30 [1.05-1.61]	0.1083	61.23		0.01255	1.30 [1.06-1.60]		0.008574	1.32 [1.07-1.63]
rs3131110	30417421	T	C		0.02885	0.05842	0.08179	0.47 [0.20-1.10]		0.06818	0.1071	0.07868	0.61 [0.36-1.06]		0.01553	0.57 [0.36-0.90]	0.6077	0		0.01505	0.57 [0.36-0.90]		0.04048	0.62 [0.39-0.98]
rs1964995	32481634	G	A		0.3077	0.4411	0.0001136	0.54 [0.39-0.74]		0.4182	0.4123	0.7976	1.04 [0.78-1.38]		0.01562	0.77 [0.62-0.95]	0.0025	89.03		0.009727	0.76 [0.62-0.94]		0.03995	1.41 [1.02-1.97]
rs4607472	29842766	G	A		0.1538	0.1061	0.02348	1.61 [1.07-2.42]		0.09545	0.079	0.2878	1.30 [0.80-2.11]		0.01574	1.47 [1.08-2.01]	0.5134	0		0.02748	1.41 [1.04-1.93]		0.04153	1.38 [1.01-1.89]
AA_DRB1_30_32584303_YC	32584303	A	P		0.1635	0.2152	0.05854	0.69 [0.47-1.01]		0.1227	0.165	0.1322	0.72 [0.46-1.11]		0.0158	0.70 [0.52-0.94]	0.8927	0		0.01663	0.70 [0.53-0.94]		0.8048	0.96 [0.70-1.32]
SNP_DRB1_32584304_A	32584304	A	P		0.1635	0.2152	0.05854	0.69 [0.47-1.01]		0.1227	0.165	0.1322	0.72 [0.46-1.11]		0.0158	0.70 [0.52-0.94]	0.8927	0		0.01663	0.70 [0.53-0.94]		0.8048	0.96 [0.70-1.32]
AA_DRB1_96_32581835_HE	32581835	A	P		0.1106	0.2493	1.469e-05	0.37 [0.24-0.58]		0.3364	0.335	0.9818	1.00 [0.74-1.36]		0.01583	0.73 [0.57-0.94]	0.0003	92.28		0.001748	0.68 [0.54-0.87]		0.7937	0.96 [0.72-1.28]
AA_DRB1_96_32581835_QY	32581835	P	A		0.1106	0.2493	1.469e-05	0.37 [0.24-0.58]		0.3364	0.335	0.9818	1.00 [0.74-1.36]		0.01583	0.73 [0.57-0.94]	0.0003	92.28		0.001748	0.68 [0.54-0.87]		0.7937	0.96 [0.72-1.28]
AA_DRB1_11_32584360_PV	32584360	P	A		0.1106	0.2493	1.469e-05	0.37 [0.24-0.58]		0.3364	0.335	0.9818	1.00 [0.74-1.36]		0.01583	0.73 [0.57-0.94]	0.0003	92.28		0.001748	0.68 [0.54-0.87]		0.7937	0.96 [0.72-1.28]
rs7746003	30875117	A	T		0.05288	0.01801	0.002967	2.92 [1.44-5.91]		0.02727	0.0276	0.8416	1.09 [0.47-2.53]		0.01612	1.94 [1.13-3.34]	0.0793	67.52		0.03205	1.77 [1.05-2.97]		0.00666	2.08 [1.23-3.53]
rs6457281	30890018	T	G		0.05288	0.01801	0.002967	2.92 [1.44-5.91]		0.02727	0.0276	0.8416	1.09 [0.47-2.53]		0.01612	1.94 [1.13-3.34]	0.0793	67.52		0.03205	1.77 [1.05-2.97]		0.00666	2.08 [1.23-3.53]
AA_DRB1_11_32584360_SGL	32584360	A	P		0.1202	0.26	1.648e-05	0.39 [0.25-0.60]		0.35	0.3463	0.9443	1.01 [0.75-1.37]		0.01615	0.74 [0.58-0.95]	0.0004	92.17		0.001958	0.69 [0.55-0.87]		0.8922	0.98 [0.74-1.31]
AA_DQB1_67_32664881	32664881	I	V		0.274	0.3252	0.115	0.77 [0.56-1.07]		0.1818	0.2386	0.06454	0.71 [0.49-1.02]		0.01618	0.74 [0.58-0.95]	0.7318	0		0.01906	0.75 [0.59-0.95]		0.005493	0.71 [0.56-0.90]
SNP_DQB1_32664882	32664882	T	C		0.274	0.3252	0.115	0.77 [0.56-1.07]		0.1818	0.2386	0.06454	0.71 [0.49-1.02]		0.01618	0.74 [0.58-0.95]	0.7318	0		0.01906	0.75 [0.59-0.95]		0.005493	0.71 [0.56-0.90]
SNP_DQB1_32664883	32664883	G	T		0.274	0.3252	0.115	0.77 [0.56-1.07]		0.1818	0.2386	0.06454	0.71 [0.49-1.02]		0.01618	0.74 [0.58-0.95]	0.7318	0		0.01906	0.75 [0.59-0.95]		0.005493	0.71 [0.56-0.90]
AA_DQB1_66_32664884	32664884	D	E		0.274	0.3252	0.115	0.77 [0.56-1.07]		0.1818	0.2386	0.06454	0.71 [0.49-1.02]		0.01618	0.74 [0.58-0.95]	0.7318	0		0.01906	0.75 [0.59-0.95]		0.005493	0.71 [0.56-0.90]
AA_DRB1_30_32584303_LR	32584303	P	A		0.1346	0.1889	0.04078	0.65 [0.42-0.98]		0.1	0.1353	0.1883	0.73 [0.45-1.17]		0.01621	0.68 [0.50-0.93]	0.7121	0		0.01748	0.69 [0.50-0.94]		0.6231	0.92 [0.66-1.29]
rs9276810	32842666	A	G		0.4663	0.4284	0.2744	1.17 [0.88-1.56]		0.5091	0.4237	0.023	1.37 [1.04-1.80]		0.01629	1.27 [1.05-1.55]	0.4384	0		0.02101	1.26 [1.04-1.53]		0.3517	1.10 [0.90-1.35]
SNP_A_29944936	29944936	T	C		0.1827	0.128	0.01707	1.60 [1.09-2.35]		0.1182	0.1023	0.3572	1.23 [0.79-1.90]		0.01642	1.42 [1.07-1.90]	0.3759	0		0.02984	1.37 [1.03-1.82]		0.05196	1.33 [1.00-1.77]
rs9391753	33131082	G	A		0.3269	0.2541	0.02889	1.41 [1.04-1.93]		0.25	0.2175	0.2391	1.22 [0.88-1.69]		0.01653	1.32 [1.05-1.65]	0.5159	0		0.01821	1.31 [1.05-1.64]		0.01089	1.34 [1.07-1.68]
rs3129054	29681279	A	G		0.5529	0.4474	0.003619	1.55 [1.16-2.09]		0.2955	0.2846	0.6526	1.07 [0.79-1.45]		0.0166	1.30 [1.05-1.60]	0.087	65.86		0.01336	1.30 [1.06-1.60]		0.009797	1.32 [1.07-1.62]
SNP_DRB1_32584182	32584182	G	C		0.625	0.5219	0.004863	1.54 [1.14-2.08]		0.45	0.4324	0.5375	1.10 [0.82-1.46]		0.01669	1.29 [1.05-1.59]	0.1086	61.16		0.0128	1.30 [1.06-1.59]		0.239	1.14 [0.92-1.40]
AA_DRB1_70_32584183_D	32584183	P	A		0.625	0.5219	0.004863	1.54 [1.14-2.08]		0.45	0.4324	0.5375	1.10 [0.82-1.46]		0.01669	1.29 [1.05-1.59]	0.1086	61.16		0.0128	1.30 [1.06-1.59]		0.239	1.14 [0.92-1.40]
SNP_DRB1_32584184	32584184	C	G		0.625	0.5219	0.004863	1.54 [1.14-2.08]		0.45	0.4324	0.5375	1.10 [0.82-1.46]		0.01669	1.29 [1.05-1.59]	0.1086	61.16		0.0128	1.30 [1.06-1.59]		0.239	1.14 [0.92-1.40]
AA_DRB1_30_32584303_LC	32584303	P	A		0.2452	0.2887	0.1354	0.77 [0.55-1.08]		0.1818	0.2451	0.05708	0.70 [0.49-1.01]		0.01681	0.74 [0.58-0.95]	0.7136	0		0.01894	0.75 [0.59-0.95]		0.6663	1.07 [0.80-1.42]
AA_DRB1_11_32584360_GL	32584360	P	A		0.2452	0.2887	0.1354	0.77 [0.55-1.08]		0.1818	0.2451	0.05708	0.70 [0.49-1.01]		0.01681	0.74 [0.58-0.95]	0.7136	0		0.01894	0.75 [0.59-0.95]		0.6663	1.07 [0.80-1.42]
rs2858867	32607548	C	T		0.4856	0.3749	0.0009056	1.67 [1.23-2.25]		0.3545	0.3485	0.9427	1.01 [0.75-1.36]		0.01684	1.30 [1.05-1.60]	0.0212	81.16		0.01055	1.31 [1.07-1.62]		0.1023	0.80 [0.60-1.05]
rs3117294	29685552	G	T		0.5865	0.4781	0.003188	1.56 [1.16-2.10]		0.3091	0.3003	0.6851	1.07 [0.79-1.44]		0.01691	1.29 [1.05-1.60]	0.0759	68.27		0.01376	1.30 [1.05-1.59]		0.009384	1.32 [1.07-1.62]
rs2395173	32437082	A	G		0.3269	0.3515	0.3931	0.87 [0.64-1.19]		0.2318	0.316	0.009696	0.64 [0.46-0.90]		0.01703	0.76 [0.60-0.95]	0.1894	41.95		0.01497	0.75 [0.60-0.95]		0.9646	1.01 [0.78-1.30]
rs3807034	30076215	C	T		0.274	0.2186	0.09238	1.34 [0.95-1.87]		0.1545	0.119	0.08828	1.41 [0.95-2.10]		0.01709	1.37 [1.06-1.77]	0.839	0		0.01396	1.37 [1.07-1.77]		0.02172	1.35 [1.04-1.74]
rs3807035	30077050	T	C		0.274	0.2186	0.09238	1.34 [0.95-1.87]		0.1545	0.119	0.08828	1.41 [0.95-2.10]		0.01709	1.37 [1.06-1.77]	0.839	0		0.01396	1.37 [1.07-1.77]		0.02172	1.35 [1.04-1.74]
rs3763366	32839669	C	G		0.5048	0.4742	0.3755	1.14 [0.85-1.52]		0.5636	0.4719	0.01447	1.41 [1.07-1.85]		0.01715	1.27 [1.04-1.55]	0.2969	8.09		0.02407	1.25 [1.03-1.53]		0.2652	1.12 [0.92-1.37]
rs2071292	32188171	C	T		0.03365	0.02434	0.3158	1.52 [0.67-3.46]		0.04091	0.01623	0.0214	2.37 [1.14-4.95]		0.01716	1.95 [1.13-3.37]	0.4301	0		0.02573	1.85 [1.08-3.17]		0.08143	1.63 [0.94-2.81]
AA_DRB1_30_32584303_YHR	32584303	A	P		0.2548	0.2994	0.1244	0.77 [0.55-1.08]		0.1955	0.2565	0.06831	0.72 [0.51-1.03]		0.01774	0.75 [0.58-0.95]	0.7968	0		0.01936	0.75 [0.59-0.95]		0.5786	1.09 [0.81-1.45]
AA_DRB1_11_32584360_SPV	32584360	A	P		0.2548	0.2994	0.1244	0.77 [0.55-1.08]		0.1955	0.2565	0.06831	0.72 [0.51-1.03]		0.01774	0.75 [0.58-0.95]	0.7968	0		0.01936	0.75 [0.59-0.95]		0.5786	1.09 [0.81-1.45]
rs7197	32444803	T	C		0.08654	0.1183	0.2079	0.72 [0.44-1.20]		0.1364	0.1889	0.04223	0.65 [0.43-0.99]		0.01775	0.68 [0.49-0.94]	0.7628	0		0.01476	0.67 [0.49-0.93]		0.2616	0.83 [0.59-1.15]
rs984778	32432311	G	A		0.3269	0.351	0.406	0.88 [0.64-1.20]		0.2318	0.316	0.009696	0.64 [0.46-0.90]		0.01785	0.76 [0.60-0.95]	0.1839	43.37		0.01567	0.76 [0.60-0.95]		0.9478	1.01 [0.78-1.31]
rs3135338	32433440	G	A		0.3269	0.351	0.406	0.88 [0.64-1.20]		0.2318	0.316	0.009696	0.64 [0.46-0.90]		0.01785	0.76 [0.60-0.95]	0.1839	43.37		0.01567	0.76 [0.60-0.95]		0.9478	1.01 [0.78-1.31]
rs3135395	32437415	A	C		0.3269	0.351	0.406	0.88 [0.64-1.20]		0.2318	0.316	0.009696	0.64 [0.46-0.90]		0.01785	0.76 [0.60-0.95]	0.1839	43.37		0.01567	0.76 [0.60-0.95]		0.9478	1.01 [0.78-1.31]
rs2395178	32437585	G	C		0.3269	0.351	0.406	0.88 [0.64-1.20]		0.2318	0.316	0.009696	0.64 [0.46-0.90]		0.01785	0.76 [0.60-0.95]	0.1839	43.37		0.01567	0.76 [0.60-0.95]		0.9478	1.01 [0.78-1.31]
rs6926224	30914912	T	C		0.101	0.0594	0.03037	1.74 [1.05-2.86]		0.03636	0.02597	0.3153	1.48 [0.69-3.20]		0.01818	1.66 [1.09-2.52]	0.7351	0		0.01746	1.65 [1.09-2.50]		0.0109	1.72 [1.13-2.62]
HLA_DRB1_1501	32584287	P	A		0.05288	0.07059	0.3869	0.76 [0.41-1.42]		0.09545	0.1526	0.02088	0.57 [0.35-0.92]		0.01827	0.63 [0.43-0.93]	0.4735	0		0.01255	0.62 [0.42-0.90]		0.2761	0.80 [0.54-1.19]
1kg_6_30635275	30559519	G	C		0.009615	0.01461	0.5498	0.65 [0.15-2.70]		0.04545	0.01569	0.002752	3.22 [1.50-6.93]		0.01837	2.25 [1.15-4.43]	0.0523	73.44		0.05434	1.86 [0.99-3.48]		0.03467	1.99 [1.05-3.76]
rs9267810	32153817	C	T		0.3317	0.2829	0.1166	1.30 [0.94-1.80]		0.3455	0.2895	0.07976	1.30 [0.97-1.75]		0.0187	1.30 [1.04-1.62]	0.9836	0		0.02072	1.29 [1.04-1.61]		0.06329	1.23 [0.99-1.54]
AA_B_70_31356750_QN	31356750	A	P		0.08654	0.07838	0.657	1.13 [0.66-1.91]		0.1364	0.07955	0.007206	1.83 [1.18-2.83]		0.01872	1.50 [1.07-2.10]	0.1686	47.23		0.01528	1.51 [1.08-2.10]		0.008123	1.58 [1.13-2.20]
rs13437000	33137287	C	T		0.25	0.1933	0.04408	1.41 [1.01-1.98]		0.2	0.1661	0.1969	1.27 [0.88-1.82]		0.01873	1.34 [1.05-1.72]	0.6625	0		0.02113	1.33 [1.04-1.70]		0.0185	1.34 [1.05-1.72]
rs7771896	33139513	A	G		0.25	0.1933	0.04408	1.41 [1.01-1.98]		0.2	0.1661	0.1969	1.27 [0.88-1.82]		0.01873	1.34 [1.05-1.72]	0.6625	0		0.02113	1.33 [1.04-1.70]		0.0185	1.34 [1.05-1.72]
rs6457721	33139974	G	T		0.25	0.1933	0.04408	1.41 [1.01-1.98]		0.2	0.1661	0.1969	1.27 [0.88-1.82]		0.01873	1.34 [1.05-1.72]	0.6625	0		0.02113	1.33 [1.04-1.70]		0.0185	1.34 [1.05-1.72]
AA_DRB1_181_32581580_M	32581580	P	A		0.1442	0.1996	0.03838	0.65 [0.43-0.98]		0.1136	0.1466	0.23	0.76 [0.48-1.19]		0.01932	0.70 [0.51-0.94]	0.6118	0		0.01945	0.70 [0.52-0.94]		0.7332	0.94 [0.68-1.31]
SNP_DRB1_32581580	32581580	A	G		0.1442	0.1996	0.03838	0.65 [0.43-0.98]		0.1136	0.1466	0.23	0.76 [0.48-1.19]		0.01932	0.70 [0.51-0.94]	0.6118	0		0.01945	0.70 [0.52-0.94]		0.7332	0.94 [0.68-1.31]
AA_DRB1_30_32584303_YCH	32584303	A	P		0.1442	0.1996	0.03838	0.65 [0.43-0.98]		0.1136	0.1466	0.23	0.76 [0.48-1.19]		0.01932	0.70 [0.51-0.94]	0.6118	0		0.01945	0.70 [0.52-0.94]		0.7332	0.94 [0.68-1.31]
rs3016014	31383376	C	T		0.1346	0.1792	0.1218	0.72 [0.48-1.09]		0.2273	0.2835	0.0791	0.74 [0.53-1.04]		0.01936	0.73 [0.56-0.95]	0.93	0		0.01578	0.72 [0.56-0.94]		0.1829	0.83 [0.64-1.09]
rs419788	31961022	A	G		0.1394	0.1723	0.2323	0.78 [0.52-1.17]		0.2273	0.2922	0.0416	0.71 [0.51-0.99]		0.01949	0.74 [0.57-0.95]	0.7274	0		0.01643	0.73 [0.57-0.94]		0.007749	0.70 [0.54-0.91]
rs3129867	32436443	G	C		0.2933	0.3281	0.2403	0.82 [0.60-1.14]		0.2227	0.2911	0.03085	0.68 [0.49-0.97]		0.01955	0.76 [0.60-0.96]	0.4432	0		0.01804	0.75 [0.60-0.95]		0.904	1.02 [0.78-1.33]
rs3130397	30262092	T	C		0.04808	0.09007	0.0551	0.52 [0.27-1.01]		0.09545	0.1331	0.1332	0.70 [0.44-1.12]		0.01959	0.63 [0.43-0.93]	0.4867	0		0.01594	0.63 [0.43-0.92]		0.0325	0.66 [0.45-0.97]
rs3129045	29684799	T	G		0.5817	0.4771	0.004058	1.55 [1.15-2.08]		0.3091	0.3003	0.6851	1.07 [0.79-1.44]		0.01963	1.29 [1.04-1.59]	0.0848	66.34		0.01639	1.29 [1.05-1.58]		0.01089	1.31 [1.06-1.61]
rs6926723	30915026	A	G		0.101	0.05988	0.03343	1.72 [1.04-2.83]		0.03636	0.02597	0.3153	1.48 [0.69-3.20]		0.01975	1.65 [1.08-2.50]	0.751	0		0.01845	1.64 [1.09-2.49]		0.0109	1.72 [1.13-2.62]
SNP_DQA1_32641396	32641396	G	C		0.3365	0.4757	7.019e-05	0.53 [0.39-0.73]		0.4545	0.4383	0.6319	1.07 [0.81-1.42]		0.01996	0.78 [0.63-0.96]	0.0011	90.59		0.01537	0.78 [0.63-0.95]		0.1174	1.25 [0.95-1.65]
AA_DQA1_34_32641397	32641397	E	Q		0.3365	0.4757	7.019e-05	0.53 [0.39-0.73]		0.4545	0.4383	0.6319	1.07 [0.81-1.42]		0.01996	0.78 [0.63-0.96]	0.0011	90.59		0.01537	0.78 [0.63-0.95]		0.1174	1.25 [0.95-1.65]
rs3094631	30299971	C	T		0.04808	0.08958	0.05823	0.53 [0.27-1.02]		0.09545	0.1331	0.1332	0.70 [0.44-1.12]		0.02031	0.64 [0.43-0.93]	0.4991	0		0.01651	0.63 [0.43-0.92]		0.03447	0.66 [0.45-0.97]
SNP_DQB1_32662112	32662112	A	G		0.3221	0.4523	0.0002013	0.55 [0.40-0.76]		0.4	0.3923	0.7719	1.04 [0.78-1.40]		0.02042	0.78 [0.63-0.96]	0.0035	88.29		0.01301	0.77 [0.62-0.95]		0.1163	0.84 [0.68-1.04]
rs3129888	32443949	G	A		0.1202	0.1407	0.4696	0.85 [0.55-1.32]		0.1455	0.2137	0.01377	0.61 [0.41-0.90]		0.02044	0.71 [0.52-0.95]	0.2696	17.95		0.01577	0.70 [0.52-0.93]		0.2724	0.84 [0.62-1.14]
rs1265758	32355752	T	C		0.4615	0.5073	0.2504	0.84 [0.62-1.13]		0.3364	0.4096	0.03382	0.72 [0.54-0.98]		0.02047	0.78 [0.63-0.96]	0.5011	0		0.02237	0.78 [0.63-0.97]		0.691	0.96 [0.76-1.20]
rs3129908	32357930	C	A		0.4615	0.5073	0.2504	0.84 [0.62-1.13]		0.3364	0.4096	0.03382	0.72 [0.54-0.98]		0.02047	0.78 [0.63-0.96]	0.5011	0		0.02237	0.78 [0.63-0.97]		0.691	0.96 [0.76-1.20]
rs2395150	32358268	G	A		0.4615	0.5073	0.2504	0.84 [0.62-1.13]		0.3364	0.4096	0.03382	0.72 [0.54-0.98]		0.02047	0.78 [0.63-0.96]	0.5011	0		0.02237	0.78 [0.63-0.97]		0.691	0.96 [0.76-1.20]
rs440454	31959565	T	C		0.1394	0.1723	0.2323	0.78 [0.52-1.17]		0.2273	0.2911	0.04434	0.71 [0.51-0.99]		0.02061	0.74 [0.57-0.95]	0.7372	0		0.01742	0.73 [0.57-0.95]		0.008051	0.71 [0.54-0.91]
rs14004	32439932	A	C		0.4904	0.4513	0.3201	1.16 [0.87-1.56]		0.4818	0.4053	0.02361	1.39 [1.05-1.86]		0.02077	1.27 [1.04-1.56]	0.3819	0		0.0187	1.28 [1.04-1.57]		0.06864	1.21 [0.99-1.49]
AA_DQB1_74_32664860_S	32664860	P	A		0.1635	0.2215	0.04185	0.66 [0.45-0.99]		0.1636	0.197	0.2094	0.79 [0.55-1.14]		0.02102	0.73 [0.56-0.95]	0.5324	0		0.0259	0.74 [0.56-0.96]		0.5079	0.91 [0.68-1.21]
SNP_DQB1_32664861	32664861	A	C		0.1635	0.2215	0.04185	0.66 [0.45-0.99]		0.1636	0.197	0.2094	0.79 [0.55-1.14]		0.02102	0.73 [0.56-0.95]	0.5324	0		0.0259	0.74 [0.56-0.96]		0.5079	0.91 [0.68-1.21]
AA_DQB1_71_32664869_KT	32664869	A	P		0.1635	0.2215	0.04185	0.66 [0.45-0.99]		0.1636	0.197	0.2094	0.79 [0.55-1.14]		0.02102	0.73 [0.56-0.95]	0.5324	0		0.0259	0.74 [0.56-0.96]		0.5079	0.91 [0.68-1.21]
SNP_DQB1_32664870	32664870	C	T		0.1635	0.2215	0.04185	0.66 [0.45-0.99]		0.1636	0.197	0.2094	0.79 [0.55-1.14]		0.02102	0.73 [0.56-0.95]	0.5324	0		0.0259	0.74 [0.56-0.96]		0.5079	0.91 [0.68-1.21]
rs2517425	30981893	C	A		0.3558	0.2921	0.1267	1.27 [0.93-1.73]		0.3273	0.2733	0.08357	1.30 [0.97-1.76]		0.02116	1.29 [1.04-1.59]	0.9124	0		0.02661	1.27 [1.03-1.57]		0.3194	1.12 [0.90-1.39]
rs9261434	30119999	G	C		0.04327	0.09007	0.03035	0.47 [0.23-0.93]		0.1	0.1342	0.1827	0.73 [0.47-1.16]		0.02122	0.64 [0.44-0.94]	0.2822	13.51		0.0148	0.63 [0.43-0.91]		0.03299	0.66 [0.45-0.97]
rs4084096	29844091	A	C		0.2356	0.1694	0.01207	1.56 [1.10-2.22]		0.1455	0.1342	0.5331	1.14 [0.76-1.69]		0.02128	1.36 [1.05-1.77]	0.2386	28.01		0.03373	1.32 [1.02-1.72]		0.03272	1.33 [1.02-1.73]
rs2228628	32121077	G	C		0.3365	0.2926	0.1325	1.29 [0.93-1.79]		0.3682	0.3133	0.08163	1.30 [0.97-1.74]		0.02128	1.29 [1.04-1.61]	0.9754	0		0.02814	1.28 [1.03-1.58]		0.05808	1.24 [0.99-1.54]
AA_DRB1_57_32584222_DA	32584222	A	P		0.2115	0.2746	0.03285	0.68 [0.47-0.97]		0.1682	0.2013	0.271	0.81 [0.56-1.18]		0.02131	0.74 [0.57-0.96]	0.4957	0		0.0221	0.74 [0.57-0.96]		0.8967	0.98 [0.74-1.31]
SNP_DRB1_32584222_TG	32584222	A	P		0.2115	0.2746	0.03285	0.68 [0.47-0.97]		0.1682	0.2013	0.271	0.81 [0.56-1.18]		0.02131	0.74 [0.57-0.96]	0.4957	0		0.0221	0.74 [0.57-0.96]		0.8967	0.98 [0.74-1.31]
rs7760172	29862297	C	T		0.09135	0.04625	0.01041	2.00 [1.18-3.40]		0.03636	0.03139	0.7305	1.14 [0.53-2.46]		0.02133	1.67 [1.08-2.58]	0.24	27.57		0.02152	1.65 [1.08-2.53]		0.01228	1.74 [1.13-2.68]
rs886403	30989841	C	T		0.351	0.2868	0.1212	1.28 [0.94-1.74]		0.3182	0.2657	0.08928	1.30 [0.96-1.75]		0.02151	1.29 [1.04-1.59]	0.9461	0		0.02791	1.27 [1.03-1.57]		0.3458	1.11 [0.89-1.38]
rs1367731	33017422	T	C		0.1394	0.1339	0.8705	1.04 [0.68-1.58]		0.2318	0.1564	0.004667	1.65 [1.17-2.32]		0.02167	1.37 [1.05-1.79]	0.0965	63.81		0.03057	1.34 [1.03-1.74]		0.02957	1.34 [1.03-1.75]
rs12660712	29766857	A	C		0.06731	0.03019	0.009816	2.27 [1.22-4.23]		0.02727	0.02273	0.7591	1.15 [0.47-2.81]		0.0218	1.82 [1.09-3.03]	0.2209	33.27		0.02525	1.78 [1.07-2.94]		0.0398	1.71 [1.03-2.84]
rs6919835	30612820	A	G		0.01923	0.00925	0.2681	1.84 [0.63-5.40]		0.01818	0.00487	0.03069	3.51 [1.12-10.96]		0.02204	2.49 [1.14-5.46]	0.4186	0		0.02307	2.42 [1.13-5.18]		0.03636	2.27 [1.05-4.88]
rs2233947	31139278	A	G		0.01442	0.004869	0.07531	3.43 [0.88-13.33]		0.009091	0.002706	0.1498	3.44 [0.64-18.45]		0.0221	3.43 [1.19-9.87]	0.9981	0		0.03789	3.02 [1.06-8.56]		0.04334	2.96 [1.03-8.47]
HLA_C_0302	31270415	P	A		0.01442	0.004869	0.07531	3.43 [0.88-13.33]		0.009091	0.002706	0.1498	3.44 [0.64-18.45]		0.0221	3.43 [1.19-9.87]	0.9981	0		0.03789	3.02 [1.06-8.56]		0.04334	2.96 [1.03-8.47]
rs389883	31979683	C	A		0.1394	0.1709	0.2394	0.78 [0.52-1.18]		0.2273	0.2906	0.04651	0.72 [0.52-0.99]		0.02211	0.74 [0.58-0.96]	0.7385	0		0.01904	0.74 [0.57-0.95]		0.009287	0.71 [0.55-0.92]
rs3757327	30059636	A	G		0.1827	0.1349	0.1112	1.38 [0.93-2.05]		0.1091	0.08063	0.09808	1.47 [0.93-2.33]		0.02217	1.42 [1.05-1.91]	0.8345	0		0.01835	1.43 [1.06-1.91]		0.012	1.47 [1.09-1.97]
rs3757329	30060647	C	A		0.1827	0.1349	0.1112	1.38 [0.93-2.05]		0.1091	0.08063	0.09808	1.47 [0.93-2.33]		0.02217	1.42 [1.05-1.91]	0.8345	0		0.01835	1.43 [1.06-1.91]		0.012	1.47 [1.09-1.97]
rs7769930	30061030	C	A		0.1827	0.1349	0.1112	1.38 [0.93-2.05]		0.1091	0.08063	0.09808	1.47 [0.93-2.33]		0.02217	1.42 [1.05-1.91]	0.8345	0		0.01835	1.43 [1.06-1.91]		0.012	1.47 [1.09-1.97]
rs7770557	30061332	G	C		0.1827	0.1349	0.1112	1.38 [0.93-2.05]		0.1091	0.08063	0.09808	1.47 [0.93-2.33]		0.02217	1.42 [1.05-1.91]	0.8345	0		0.01835	1.43 [1.06-1.91]		0.012	1.47 [1.09-1.97]
rs9261274	30063012	T	C		0.1827	0.1349	0.1112	1.38 [0.93-2.05]		0.1091	0.08063	0.09808	1.47 [0.93-2.33]		0.02217	1.42 [1.05-1.91]	0.8345	0		0.01835	1.43 [1.06-1.91]		0.012	1.47 [1.09-1.97]
rs9261275	30063151	T	C		0.1827	0.1349	0.1112	1.38 [0.93-2.05]		0.1091	0.08063	0.09808	1.47 [0.93-2.33]		0.02217	1.42 [1.05-1.91]	0.8345	0		0.01835	1.43 [1.06-1.91]		0.012	1.47 [1.09-1.97]
rs9261277	30063314	C	T		0.1827	0.1349	0.1112	1.38 [0.93-2.05]		0.1091	0.08063	0.09808	1.47 [0.93-2.33]		0.02217	1.42 [1.05-1.91]	0.8345	0		0.01835	1.43 [1.06-1.91]		0.012	1.47 [1.09-1.97]
rs9261278	30063585	T	C		0.1827	0.1349	0.1112	1.38 [0.93-2.05]		0.1091	0.08063	0.09808	1.47 [0.93-2.33]		0.02217	1.42 [1.05-1.91]	0.8345	0		0.01835	1.43 [1.06-1.91]		0.012	1.47 [1.09-1.97]
rs2523554	31364052	G	A		0.2067	0.2454	0.2262	0.80 [0.56-1.15]		0.3182	0.3902	0.04935	0.74 [0.55-1.00]		0.02248	0.77 [0.61-0.96]	0.7287	0		0.01604	0.75 [0.60-0.95]		0.00855	0.73 [0.58-0.92]
gw_060012	32216633	G	C		0.03365	0.02288	0.2493	1.62 [0.71-3.69]		0.03636	0.01515	0.04061	2.23 [1.04-4.82]		0.0225	1.92 [1.10-3.37]	0.5776	0		0.03127	1.84 [1.06-3.20]		0.09822	1.61 [0.92-2.83]
rs2269424	32164456	T	C		0.3269	0.2809	0.1443	1.28 [0.92-1.77]		0.3455	0.2895	0.07976	1.30 [0.97-1.75]		0.02274	1.29 [1.04-1.61]	0.9259	0		0.02442	1.28 [1.03-1.60]		0.07504	1.22 [0.98-1.53]
SNP_B_31356746	31356746	C	T		0.06731	0.04236	0.1185	1.61 [0.89-2.93]		0.06818	0.04383	0.09756	1.66 [0.91-3.02]		0.02291	1.63 [1.07-2.49]	0.9435	0		0.01888	1.65 [1.09-2.51]		0.0105	1.74 [1.14-2.65]
AA_B_70_31356750_S	31356750	P	A		0.06731	0.04236	0.1185	1.61 [0.89-2.93]		0.06818	0.04383	0.09756	1.66 [0.91-3.02]		0.02291	1.63 [1.07-2.49]	0.9435	0		0.01888	1.65 [1.09-2.51]		0.0105	1.74 [1.14-2.65]
SNP_B_31356750	31356750	G	T		0.06731	0.04236	0.1185	1.61 [0.89-2.93]		0.06818	0.04383	0.09756	1.66 [0.91-3.02]		0.02291	1.63 [1.07-2.49]	0.9435	0		0.01888	1.65 [1.09-2.51]		0.0105	1.74 [1.14-2.65]
SNP_B_31356751_A	31356751	P	A		0.06731	0.04236	0.1185	1.61 [0.89-2.93]		0.06818	0.04383	0.09756	1.66 [0.91-3.02]		0.02291	1.63 [1.07-2.49]	0.9435	0		0.01888	1.65 [1.09-2.51]		0.0105	1.74 [1.14-2.65]
SNP_B_31356758	31356758	C	G		0.06731	0.04236	0.1185	1.61 [0.89-2.93]		0.06818	0.04383	0.09756	1.66 [0.91-3.02]		0.02291	1.63 [1.07-2.49]	0.9435	0		0.01888	1.65 [1.09-2.51]		0.0105	1.74 [1.14-2.65]
AA_B_67_31356759_M	31356759	P	A		0.06731	0.04236	0.1185	1.61 [0.89-2.93]		0.06818	0.04383	0.09756	1.66 [0.91-3.02]		0.02291	1.63 [1.07-2.49]	0.9435	0		0.01888	1.65 [1.09-2.51]		0.0105	1.74 [1.14-2.65]
SNP_B_31356760	31356760	T	A		0.06731	0.04236	0.1185	1.61 [0.89-2.93]		0.06818	0.04383	0.09756	1.66 [0.91-3.02]		0.02291	1.63 [1.07-2.49]	0.9435	0		0.01888	1.65 [1.09-2.51]		0.0105	1.74 [1.14-2.65]
AA_B_66_31356762_N	31356762	P	A		0.06731	0.04236	0.1185	1.61 [0.89-2.93]		0.06818	0.04383	0.09756	1.66 [0.91-3.02]		0.02291	1.63 [1.07-2.49]	0.9435	0		0.01888	1.65 [1.09-2.51]		0.0105	1.74 [1.14-2.65]
AA_B_65_31356765	31356765	R	Q		0.06731	0.04236	0.1185	1.61 [0.89-2.93]		0.06818	0.04383	0.09756	1.66 [0.91-3.02]		0.02291	1.63 [1.07-2.49]	0.9435	0		0.01888	1.65 [1.09-2.51]		0.0105	1.74 [1.14-2.65]
SNP_B_31356765	31356765	C	T		0.06731	0.04236	0.1185	1.61 [0.89-2.93]		0.06818	0.04383	0.09756	1.66 [0.91-3.02]		0.02291	1.63 [1.07-2.49]	0.9435	0		0.01888	1.65 [1.09-2.51]		0.0105	1.74 [1.14-2.65]
rs3135335	32434068	G	C		0.3317	0.3515	0.4842	0.89 [0.65-1.22]		0.2318	0.316	0.009696	0.64 [0.46-0.90]		0.02313	0.77 [0.61-0.96]	0.1555	50.44		0.02015	0.76 [0.61-0.96]		0.8594	1.02 [0.79-1.32]
rs6899872	31304867	C	T		0.02885	0.0112	0.03358	2.84 [1.08-7.41]		0.009091	0.003788	0.3846	2.05 [0.41-10.28]		0.02315	2.60 [1.14-5.94]	0.7336	0		0.02155	2.57 [1.15-5.77]		0.05126	2.25 [1.00-5.09]
rs9277379	33082548	C	A		0.08654	0.1368	0.04065	0.59 [0.35-0.98]		0.1455	0.1775	0.207	0.77 [0.52-1.15]		0.02388	0.70 [0.51-0.95]	0.409	0		0.02322	0.70 [0.51-0.95]		0.02675	0.70 [0.51-0.96]
rs9277384	33082686	G	C		0.08654	0.1368	0.04065	0.59 [0.35-0.98]		0.1455	0.1775	0.207	0.77 [0.52-1.15]		0.02388	0.70 [0.51-0.95]	0.409	0		0.02322	0.70 [0.51-0.95]		0.02675	0.70 [0.51-0.96]
rs3130242	30569562	G	A		0.2692	0.3291	0.1511	0.79 [0.57-1.09]		0.3	0.3561	0.07976	0.76 [0.56-1.03]		0.0239	0.77 [0.62-0.97]	0.87	0		0.02128	0.77 [0.62-0.96]		0.1004	0.83 [0.66-1.04]
rs3132613	30569829	G	C		0.2692	0.3291	0.1511	0.79 [0.57-1.09]		0.3	0.3561	0.07976	0.76 [0.56-1.03]		0.0239	0.77 [0.62-0.97]	0.87	0		0.02128	0.77 [0.62-0.96]		0.1004	0.83 [0.66-1.04]
SNP_DQB1_32662070	32662070	A	G		0.2692	0.1806	0.001349	1.75 [1.24-2.46]		0.2636	0.2603	0.9588	1.01 [0.73-1.40]		0.024	1.31 [1.04-1.66]	0.0228	80.71		0.03957	1.28 [1.01-1.62]		0.2487	1.15 [0.91-1.46]
AA_DRB1_13_32584354_SRF	32584354	A	P		0.226	0.3608	8.312e-05	0.50 [0.35-0.70]		0.3455	0.3333	0.7096	1.06 [0.79-1.42]		0.02409	0.77 [0.62-0.97]	0.0012	90.5		0.01111	0.75 [0.60-0.94]		0.2916	1.17 [0.87-1.56]
rs9261224	30046110	T	C		0.1827	0.1353	0.1206	1.37 [0.92-2.03]		0.1091	0.08063	0.09808	1.47 [0.93-2.33]		0.02409	1.41 [1.05-1.90]	0.8084	0		0.01926	1.42 [1.06-1.91]		0.0127	1.46 [1.08-1.97]
rs9261227	30046890	C	T		0.1827	0.1353	0.1206	1.37 [0.92-2.03]		0.1091	0.08063	0.09808	1.47 [0.93-2.33]		0.02409	1.41 [1.05-1.90]	0.8084	0		0.01926	1.42 [1.06-1.91]		0.0127	1.46 [1.08-1.97]
rs6457139	30048604	G	T		0.1827	0.1353	0.1206	1.37 [0.92-2.03]		0.1091	0.08063	0.09808	1.47 [0.93-2.33]		0.02409	1.41 [1.05-1.90]	0.8084	0		0.01926	1.42 [1.06-1.91]		0.0127	1.46 [1.08-1.97]
rs9261243	30049982	C	T		0.1827	0.1353	0.1206	1.37 [0.92-2.03]		0.1091	0.08063	0.09808	1.47 [0.93-2.33]		0.02409	1.41 [1.05-1.90]	0.8084	0		0.01926	1.42 [1.06-1.91]		0.0127	1.46 [1.08-1.97]
rs9261251	30051992	A	T		0.1827	0.1353	0.1206	1.37 [0.92-2.03]		0.1091	0.08063	0.09808	1.47 [0.93-2.33]		0.02409	1.41 [1.05-1.90]	0.8084	0		0.01926	1.42 [1.06-1.91]		0.0127	1.46 [1.08-1.97]
rs9261256	30054164	G	C		0.1827	0.1353	0.1206	1.37 [0.92-2.03]		0.1091	0.08063	0.09808	1.47 [0.93-2.33]		0.02409	1.41 [1.05-1.90]	0.8084	0		0.01926	1.42 [1.06-1.91]		0.0127	1.46 [1.08-1.97]
rs7761314	30054376	T	C		0.1827	0.1353	0.1206	1.37 [0.92-2.03]		0.1091	0.08063	0.09808	1.47 [0.93-2.33]		0.02409	1.41 [1.05-1.90]	0.8084	0		0.01926	1.42 [1.06-1.91]		0.0127	1.46 [1.08-1.97]
rs9261258	30055031	A	G		0.1827	0.1353	0.1206	1.37 [0.92-2.03]		0.1091	0.08063	0.09808	1.47 [0.93-2.33]		0.02409	1.41 [1.05-1.90]	0.8084	0		0.01926	1.42 [1.06-1.91]		0.0127	1.46 [1.08-1.97]
rs9261261	30056588	G	A		0.1827	0.1353	0.1206	1.37 [0.92-2.03]		0.1091	0.08063	0.09808	1.47 [0.93-2.33]		0.02409	1.41 [1.05-1.90]	0.8084	0		0.01926	1.42 [1.06-1.91]		0.0127	1.46 [1.08-1.97]
rs9261262	30056617	T	C		0.1827	0.1353	0.1206	1.37 [0.92-2.03]		0.1091	0.08063	0.09808	1.47 [0.93-2.33]		0.02409	1.41 [1.05-1.90]	0.8084	0		0.01926	1.42 [1.06-1.91]		0.0127	1.46 [1.08-1.97]
rs6911724	30057402	A	G		0.1827	0.1353	0.1206	1.37 [0.92-2.03]		0.1091	0.08063	0.09808	1.47 [0.93-2.33]		0.02409	1.41 [1.05-1.90]	0.8084	0		0.01926	1.42 [1.06-1.91]		0.0127	1.46 [1.08-1.97]
rs6917477	30058207	C	G		0.1827	0.1353	0.1206	1.37 [0.92-2.03]		0.1091	0.08063	0.09808	1.47 [0.93-2.33]		0.02409	1.41 [1.05-1.90]	0.8084	0		0.01926	1.42 [1.06-1.91]		0.0127	1.46 [1.08-1.97]
rs9268633	32438696	A	G		0.08173	0.129	0.05771	0.60 [0.36-1.02]		0.1636	0.204	0.1622	0.76 [0.51-1.12]		0.02411	0.70 [0.51-0.95]	0.4939	0		0.01461	0.68 [0.50-0.93]		0.3179	0.85 [0.62-1.17]
rs1264813	29972123	T	C		0.1442	0.1037	0.03861	1.58 [1.02-2.42]		0.1364	0.1126	0.2589	1.28 [0.84-1.94]		0.02415	1.41 [1.05-1.91]	0.4916	0		0.04114	1.36 [1.01-1.83]		0.04887	1.35 [1.00-1.82]
rs4713600	32855081	T	G		0.4327	0.3944	0.2917	1.17 [0.87-1.57]		0.4773	0.4048	0.03375	1.37 [1.02-1.83]		0.02432	1.27 [1.03-1.56]	0.4577	0		0.02942	1.26 [1.02-1.54]		0.5522	1.07 [0.86-1.32]
rs7750000	33135544	A	C		0.3029	0.241	0.05304	1.36 [1.00-1.87]		0.25	0.2159	0.216	1.23 [0.89-1.71]		0.02444	1.30 [1.03-1.63]	0.656	0		0.02673	1.29 [1.03-1.62]		0.01878	1.31 [1.05-1.65]
rs2894113	29693679	A	T		0.2933	0.3661	0.02805	0.70 [0.51-0.96]		0.4591	0.4897	0.292	0.86 [0.65-1.14]		0.02462	0.78 [0.63-0.97]	0.3459	0		0.03095	0.79 [0.64-0.98]		0.1126	0.84 [0.68-1.04]
rs3094736	29694597	A	T		0.2933	0.3661	0.02805	0.70 [0.51-0.96]		0.4591	0.4897	0.292	0.86 [0.65-1.14]		0.02462	0.78 [0.63-0.97]	0.3459	0		0.03095	0.79 [0.64-0.98]		0.1126	0.84 [0.68-1.04]
rs9261536	30163572	T	C		0.04808	0.08958	0.05606	0.53 [0.27-1.02]		0.09545	0.1315	0.161	0.72 [0.45-1.14]		0.02462	0.65 [0.44-0.95]	0.4532	0		0.01829	0.63 [0.43-0.93]		0.03686	0.67 [0.45-0.98]
rs9261547	30187151	G	A		0.04808	0.08958	0.05606	0.53 [0.27-1.02]		0.09545	0.1315	0.161	0.72 [0.45-1.14]		0.02462	0.65 [0.44-0.95]	0.4532	0		0.01829	0.63 [0.43-0.93]		0.03686	0.67 [0.45-0.98]
rs4959045	30187268	A	C		0.04808	0.08958	0.05606	0.53 [0.27-1.02]		0.09545	0.1315	0.161	0.72 [0.45-1.14]		0.02462	0.65 [0.44-0.95]	0.4532	0		0.01829	0.63 [0.43-0.93]		0.03686	0.67 [0.45-0.98]
rs9276815	32857730	T	C		0.3462	0.2911	0.09203	1.30 [0.96-1.77]		0.3727	0.322	0.1357	1.25 [0.93-1.68]		0.0247	1.28 [1.03-1.58]	0.8568	0		0.03068	1.26 [1.02-1.56]		0.8401	1.02 [0.82-1.28]
rs2281389	33092019	C	T		0.08654	0.1373	0.03805	0.58 [0.35-0.97]		0.1455	0.1764	0.2215	0.78 [0.52-1.16]		0.02484	0.70 [0.51-0.96]	0.3827	0		0.0239	0.70 [0.51-0.95]		0.02822	0.70 [0.51-0.96]
rs3895681	30617994	C	G		0.009615	0.006329	0.4975	1.70 [0.37-7.91]		0.01818	0.004329	0.02157	3.93 [1.22-12.64]		0.02509	2.89 [1.14-7.33]	0.395	0		0.03885	2.57 [1.05-6.28]		0.04461	2.51 [1.02-6.14]
AA_DRB1_70_32584183_Q	32584183	P	A		0.3365	0.4206	0.01867	0.69 [0.51-0.94]		0.4955	0.5249	0.3852	0.88 [0.66-1.17]		0.02511	0.79 [0.64-0.97]	0.2597	21.28		0.01778	0.78 [0.63-0.96]		0.347	0.90 [0.73-1.12]
rs2517887	29839616	G	C		0.3606	0.2648	0.007781	1.50 [1.11-2.02]		0.2273	0.2181	0.7096	1.07 [0.76-1.49]		0.02517	1.29 [1.03-1.61]	0.138	54.56		0.02795	1.28 [1.03-1.60]		0.04257	1.26 [1.01-1.57]
rs2735003	29840857	C	A		0.3606	0.2648	0.007781	1.50 [1.11-2.02]		0.2273	0.2181	0.7096	1.07 [0.76-1.49]		0.02517	1.29 [1.03-1.61]	0.138	54.56		0.02795	1.28 [1.03-1.60]		0.04257	1.26 [1.01-1.57]
rs9267817	32172036	A	G		0.3269	0.2814	0.1491	1.27 [0.92-1.77]		0.3455	0.2906	0.08586	1.30 [0.96-1.74]		0.02518	1.29 [1.03-1.60]	0.9339	0		0.02695	1.28 [1.03-1.59]		0.07915	1.22 [0.98-1.52]
HLA_DQA1_05	32640529	P	A		0.3654	0.2707	0.002926	1.58 [1.17-2.13]		0.2409	0.2413	0.9469	1.01 [0.73-1.40]		0.0253	1.29 [1.03-1.61]	0.0492	74.14		0.02419	1.29 [1.03-1.60]		0.04991	0.76 [0.57-1.00]
HLA_DQA1_0501	32640529	P	A		0.3654	0.2707	0.002926	1.58 [1.17-2.13]		0.2409	0.2413	0.9469	1.01 [0.73-1.40]		0.0253	1.29 [1.03-1.61]	0.0492	74.14		0.02419	1.29 [1.03-1.60]		0.04991	0.76 [0.57-1.00]
SNP_DQA1_32641320	32641320	C	T		0.3654	0.2707	0.002926	1.58 [1.17-2.13]		0.2409	0.2413	0.9469	1.01 [0.73-1.40]		0.0253	1.29 [1.03-1.61]	0.0492	74.14		0.02419	1.29 [1.03-1.60]		0.04991	0.76 [0.57-1.00]
SNP_DQA1_32641500	32641500	C	G		0.3654	0.2707	0.002926	1.58 [1.17-2.13]		0.2409	0.2413	0.9469	1.01 [0.73-1.40]		0.0253	1.29 [1.03-1.61]	0.0492	74.14		0.02419	1.29 [1.03-1.60]		0.04991	0.76 [0.57-1.00]
AA_DQA1_75_32641520	32641520	S	I		0.3654	0.2707	0.002926	1.58 [1.17-2.13]		0.2409	0.2413	0.9469	1.01 [0.73-1.40]		0.0253	1.29 [1.03-1.61]	0.0492	74.14		0.02419	1.29 [1.03-1.60]		0.04991	0.76 [0.57-1.00]
SNP_DQA1_32641520	32641520	G	T		0.3654	0.2707	0.002926	1.58 [1.17-2.13]		0.2409	0.2413	0.9469	1.01 [0.73-1.40]		0.0253	1.29 [1.03-1.61]	0.0492	74.14		0.02419	1.29 [1.03-1.60]		0.04991	0.76 [0.57-1.00]
SNP_DQA1_32641521	32641521	T	C		0.3654	0.2707	0.002926	1.58 [1.17-2.13]		0.2409	0.2413	0.9469	1.01 [0.73-1.40]		0.0253	1.29 [1.03-1.61]	0.0492	74.14		0.02419	1.29 [1.03-1.60]		0.04991	0.76 [0.57-1.00]
AA_DQA1_107_32642029_I	32642029	P	A		0.3654	0.2707	0.002926	1.58 [1.17-2.13]		0.2409	0.2413	0.9469	1.01 [0.73-1.40]		0.0253	1.29 [1.03-1.61]	0.0492	74.14		0.02419	1.29 [1.03-1.60]		0.04991	0.76 [0.57-1.00]
AA_DQA1_107_32642029_T	32642029	A	P		0.3654	0.2707	0.002926	1.58 [1.17-2.13]		0.2409	0.2413	0.9469	1.01 [0.73-1.40]		0.0253	1.29 [1.03-1.61]	0.0492	74.14		0.02419	1.29 [1.03-1.60]		0.04991	0.76 [0.57-1.00]
SNP_DQA1_32642029	32642029	T	C		0.3654	0.2707	0.002926	1.58 [1.17-2.13]		0.2409	0.2413	0.9469	1.01 [0.73-1.40]		0.0253	1.29 [1.03-1.61]	0.0492	74.14		0.02419	1.29 [1.03-1.60]		0.04991	0.76 [0.57-1.00]
SNP_DQA1_32642175	32642175	C	T		0.3654	0.2707	0.002926	1.58 [1.17-2.13]		0.2409	0.2413	0.9469	1.01 [0.73-1.40]		0.0253	1.29 [1.03-1.61]	0.0492	74.14		0.02419	1.29 [1.03-1.60]		0.04991	0.76 [0.57-1.00]
AA_DQA1_156_32642176_F	32642176	A	P		0.3654	0.2707	0.002926	1.58 [1.17-2.13]		0.2409	0.2413	0.9469	1.01 [0.73-1.40]		0.0253	1.29 [1.03-1.61]	0.0492	74.14		0.02419	1.29 [1.03-1.60]		0.04991	0.76 [0.57-1.00]
AA_DQA1_156_32642176_L	32642176	P	A		0.3654	0.2707	0.002926	1.58 [1.17-2.13]		0.2409	0.2413	0.9469	1.01 [0.73-1.40]		0.0253	1.29 [1.03-1.61]	0.0492	74.14		0.02419	1.29 [1.03-1.60]		0.04991	0.76 [0.57-1.00]
AA_DQA1_161_32642191_D	32642191	A	P		0.3654	0.2707	0.002926	1.58 [1.17-2.13]		0.2409	0.2413	0.9469	1.01 [0.73-1.40]		0.0253	1.29 [1.03-1.61]	0.0492	74.14		0.02419	1.29 [1.03-1.60]		0.04991	0.76 [0.57-1.00]
AA_DQA1_161_32642191_E	32642191	P	A		0.3654	0.2707	0.002926	1.58 [1.17-2.13]		0.2409	0.2413	0.9469	1.01 [0.73-1.40]		0.0253	1.29 [1.03-1.61]	0.0492	74.14		0.02419	1.29 [1.03-1.60]		0.04991	0.76 [0.57-1.00]
SNP_DQA1_32642192	32642192	G	T		0.3654	0.2707	0.002926	1.58 [1.17-2.13]		0.2409	0.2413	0.9469	1.01 [0.73-1.40]		0.0253	1.29 [1.03-1.61]	0.0492	74.14		0.02419	1.29 [1.03-1.60]		0.04991	0.76 [0.57-1.00]
AA_DQA1_163_32642197_I	32642197	A	P		0.3654	0.2707	0.002926	1.58 [1.17-2.13]		0.2409	0.2413	0.9469	1.01 [0.73-1.40]		0.0253	1.29 [1.03-1.61]	0.0492	74.14		0.02419	1.29 [1.03-1.60]		0.04991	0.76 [0.57-1.00]
AA_DQA1_163_32642197_S	32642197	P	A		0.3654	0.2707	0.002926	1.58 [1.17-2.13]		0.2409	0.2413	0.9469	1.01 [0.73-1.40]		0.0253	1.29 [1.03-1.61]	0.0492	74.14		0.02419	1.29 [1.03-1.60]		0.04991	0.76 [0.57-1.00]
SNP_DQA1_32642197	32642197	G	T		0.3654	0.2707	0.002926	1.58 [1.17-2.13]		0.2409	0.2413	0.9469	1.01 [0.73-1.40]		0.0253	1.29 [1.03-1.61]	0.0492	74.14		0.02419	1.29 [1.03-1.60]		0.04991	0.76 [0.57-1.00]
SNP_DQA1_32642232_A	32642232	P	A		0.3654	0.2707	0.002926	1.58 [1.17-2.13]		0.2409	0.2413	0.9469	1.01 [0.73-1.40]		0.0253	1.29 [1.03-1.61]	0.0492	74.14		0.02419	1.29 [1.03-1.60]		0.04991	0.76 [0.57-1.00]
AA_DQA1_175_32642233_K	32642233	P	A		0.3654	0.2707	0.002926	1.58 [1.17-2.13]		0.2409	0.2413	0.9469	1.01 [0.73-1.40]		0.0253	1.29 [1.03-1.61]	0.0492	74.14		0.02419	1.29 [1.03-1.60]		0.04991	0.76 [0.57-1.00]
AA_DQA1_175_32642233_QE	32642233	A	P		0.3654	0.2707	0.002926	1.58 [1.17-2.13]		0.2409	0.2413	0.9469	1.01 [0.73-1.40]		0.0253	1.29 [1.03-1.61]	0.0492	74.14		0.02419	1.29 [1.03-1.60]		0.04991	0.76 [0.57-1.00]
rs3763347	32855198	T	A		0.4327	0.3948	0.3015	1.17 [0.87-1.56]		0.4773	0.4048	0.03375	1.37 [1.02-1.83]		0.02532	1.27 [1.03-1.55]	0.4476	0		0.03053	1.25 [1.02-1.54]		0.5683	1.07 [0.86-1.32]
rs2071477	32857571	G	A		0.4327	0.3948	0.3015	1.17 [0.87-1.56]		0.4773	0.4048	0.03375	1.37 [1.02-1.83]		0.02532	1.27 [1.03-1.55]	0.4476	0		0.03053	1.25 [1.02-1.54]		0.5683	1.07 [0.86-1.32]
rs9469220	32690533	G	A		0.4712	0.4338	0.2377	1.19 [0.89-1.60]		0.5818	0.5081	0.04822	1.34 [1.00-1.78]		0.02544	1.26 [1.03-1.55]	0.5873	0		0.03221	1.25 [1.02-1.53]		0.7346	1.04 [0.84-1.29]
AA_DRB1_13_32584354_RH	32584354	P	A		0.1106	0.2366	5.708e-05	0.40 [0.25-0.62]		0.3318	0.3295	0.9607	1.01 [0.74-1.37]		0.02558	0.75 [0.58-0.97]	0.0008	91.08		0.003875	0.70 [0.55-0.89]		0.9747	1.00 [0.75-1.33]
SNP_DRB1_32584355_AC	32584355	A	P		0.1106	0.2366	5.708e-05	0.40 [0.25-0.62]		0.3318	0.3295	0.9607	1.01 [0.74-1.37]		0.02558	0.75 [0.58-0.97]	0.0008	91.08		0.003875	0.70 [0.55-0.89]		0.9747	1.00 [0.75-1.33]
rs2517552	31039813	G	A		0.2404	0.3023	0.07361	0.73 [0.52-1.03]		0.3591	0.401	0.1622	0.81 [0.60-1.09]		0.02581	0.78 [0.62-0.97]	0.6662	0		0.02535	0.78 [0.62-0.97]		0.1789	0.86 [0.68-1.07]
rs2517538	31045764	G	C		0.2404	0.3023	0.07361	0.73 [0.52-1.03]		0.3591	0.401	0.1622	0.81 [0.60-1.09]		0.02581	0.78 [0.62-0.97]	0.6662	0		0.02535	0.78 [0.62-0.97]		0.1789	0.86 [0.68-1.07]
AA_A_114_29943337_R	29943337	P	A		0.2837	0.3759	0.01241	0.67 [0.49-0.92]		0.4136	0.4443	0.4636	0.90 [0.67-1.20]		0.02585	0.78 [0.63-0.97]	0.177	45.13		0.01424	0.77 [0.62-0.95]		0.01049	0.76 [0.61-0.94]
SNP_A_29943337	29943337	G	A		0.2837	0.3759	0.01241	0.67 [0.49-0.92]		0.4136	0.4443	0.4636	0.90 [0.67-1.20]		0.02585	0.78 [0.63-0.97]	0.177	45.13		0.01424	0.77 [0.62-0.95]		0.01049	0.76 [0.61-0.94]
rs9261588	30243030	T	G		0.04808	0.08958	0.05816	0.53 [0.27-1.02]		0.09545	0.131	0.165	0.72 [0.45-1.15]		0.0259	0.65 [0.44-0.95]	0.4564	0		0.01914	0.64 [0.44-0.93]		0.03857	0.67 [0.46-0.98]
rs3128965	33088122	A	G		0.08654	0.1368	0.04065	0.59 [0.35-0.98]		0.1455	0.1764	0.2215	0.78 [0.52-1.16]		0.02592	0.70 [0.51-0.96]	0.3946	0		0.02505	0.70 [0.51-0.96]		0.02906	0.71 [0.52-0.97]
AA_B_66_31356762_I	31356762	A	P		0.06731	0.04236	0.1185	1.61 [0.89-2.93]		0.06818	0.04491	0.1122	1.62 [0.89-2.95]		0.02596	1.62 [1.06-2.47]	0.984	0		0.02182	1.63 [1.07-2.48]		0.01204	1.72 [1.13-2.62]
SNP_B_31356762	31356762	T	A		0.06731	0.04236	0.1185	1.61 [0.89-2.93]		0.06818	0.04491	0.1122	1.62 [0.89-2.95]		0.02596	1.62 [1.06-2.47]	0.984	0		0.02182	1.63 [1.07-2.48]		0.01204	1.72 [1.13-2.62]
rs3117286	29661997	C	T		0.1154	0.05988	0.006747	1.94 [1.20-3.12]		0.01818	0.02652	0.5618	0.73 [0.26-2.09]		0.02597	1.64 [1.06-2.53]	0.099	63.26		0.03928	1.56 [1.02-2.38]		0.02645	1.62 [1.06-2.49]
rs2857767	29666491	G	C		0.1154	0.05988	0.006747	1.94 [1.20-3.12]		0.01818	0.02652	0.5618	0.73 [0.26-2.09]		0.02597	1.64 [1.06-2.53]	0.099	63.26		0.03928	1.56 [1.02-2.38]		0.02645	1.62 [1.06-2.49]
rs2857770	29666939	T	C		0.1154	0.05988	0.006747	1.94 [1.20-3.12]		0.01818	0.02652	0.5618	0.73 [0.26-2.09]		0.02597	1.64 [1.06-2.53]	0.099	63.26		0.03928	1.56 [1.02-2.38]		0.02645	1.62 [1.06-2.49]
rs2735014	29838032	T	G		0.3606	0.2653	0.008258	1.49 [1.11-2.01]		0.2273	0.2181	0.7096	1.07 [0.76-1.49]		0.02605	1.29 [1.03-1.61]	0.1411	53.83		0.02866	1.28 [1.03-1.59]		0.0432	1.26 [1.01-1.57]
rs1383267	32865869	T	C		0.4327	0.3948	0.3015	1.17 [0.87-1.56]		0.4773	0.4053	0.03509	1.37 [1.02-1.83]		0.02611	1.26 [1.03-1.55]	0.454	0		0.03119	1.25 [1.02-1.54]		0.5748	1.06 [0.86-1.32]
rs6938130	32863470	T	A		0.4327	0.3953	0.311	1.16 [0.87-1.56]		0.4773	0.4048	0.03375	1.37 [1.02-1.83]		0.02614	1.26 [1.03-1.55]	0.4405	0		0.03125	1.25 [1.02-1.54]		0.5756	1.06 [0.86-1.32]
rs2071540	32845139	A	G		0.4087	0.4314	0.5148	0.91 [0.68-1.22]		0.3545	0.4443	0.01334	0.70 [0.52-0.93]		0.02638	0.79 [0.65-0.97]	0.2035	38.17		0.03427	0.80 [0.66-0.98]		0.3419	0.90 [0.73-1.11]
AA_A_62_29942940_RE	29942940	P	A		0.3317	0.2736	0.09713	1.30 [0.95-1.77]		0.2409	0.2062	0.14	1.28 [0.92-1.79]		0.02643	1.29 [1.03-1.62]	0.96	0		0.03531	1.27 [1.02-1.60]		0.04758	1.26 [1.00-1.58]
rs1264420	30607826	T	C		0.1875	0.26	0.02986	0.67 [0.46-0.96]		0.2909	0.322	0.2841	0.84 [0.62-1.15]		0.02644	0.76 [0.60-0.97]	0.3322	0		0.02662	0.77 [0.60-0.97]		0.1605	0.84 [0.66-1.07]
rs7767288	32862236	A	G		0.4327	0.3958	0.3156	1.16 [0.87-1.56]		0.4773	0.4048	0.03375	1.37 [1.02-1.83]		0.02691	1.26 [1.03-1.55]	0.4326	0		0.03215	1.25 [1.02-1.53]		0.5824	1.06 [0.86-1.32]
rs1035798	32183445	T	C		0.3221	0.2765	0.1435	1.28 [0.92-1.78]		0.3364	0.2852	0.09707	1.29 [0.96-1.74]		0.02696	1.28 [1.03-1.60]	0.9727	0		0.02985	1.28 [1.02-1.59]		0.09705	1.21 [0.97-1.51]
rs3094065	30314555	A	G		0.05288	0.09056	0.08554	0.57 [0.31-1.08]		0.09545	0.1326	0.1394	0.70 [0.44-1.12]		0.02705	0.65 [0.45-0.95]	0.615	0		0.02298	0.65 [0.45-0.94]		0.04494	0.68 [0.47-0.99]
gw_060011	32216552	G	A		0.04808	0.03359	0.2282	1.53 [0.77-3.04]		0.04545	0.02273	0.05457	1.97 [0.99-3.93]		0.02715	1.73 [1.06-2.82]	0.6097	0		0.04159	1.65 [1.02-2.68]		0.06619	1.58 [0.97-2.58]
rs4947342	32685293	A	G		0.1779	0.2887	0.0006349	0.52 [0.36-0.76]		0.2364	0.2332	0.9287	1.02 [0.73-1.42]		0.02736	0.75 [0.59-0.97]	0.009	85.32		0.01625	0.74 [0.58-0.95]		0.761	1.05 [0.78-1.40]
rs8192590	32220006	C	G		0.03365	0.02386	0.2988	1.55 [0.68-3.51]		0.03636	0.01515	0.04061	2.23 [1.04-4.82]		0.02749	1.88 [1.07-3.29]	0.5213	0		0.03761	1.80 [1.03-3.13]		0.1242	1.56 [0.89-2.73]
rs592229	31962664	G	T		0.3125	0.369	0.131	0.79 [0.58-1.07]		0.3682	0.4221	0.1093	0.79 [0.59-1.05]		0.02773	0.79 [0.64-0.97]	0.9883	0		0.02685	0.79 [0.64-0.97]		0.01405	0.77 [0.62-0.95]
rs241430	32835043	A	G		0.476	0.4435	0.2456	1.19 [0.89-1.59]		0.4045	0.3371	0.05156	1.33 [1.00-1.78]		0.02807	1.26 [1.02-1.54]	0.5831	0		0.03795	1.24 [1.01-1.52]		0.04214	1.24 [1.01-1.52]
rs2394177	29819592	G	A		0.1538	0.1061	0.02274	1.62 [1.07-2.44]		0.08636	0.07576	0.4996	1.19 [0.72-1.98]		0.0281	1.43 [1.04-1.97]	0.3634	0		0.04199	1.39 [1.01-1.90]		0.06577	1.35 [0.98-1.86]
rs2071465	32837693	C	G		0.4038	0.3715	0.3162	1.16 [0.87-1.55]		0.4773	0.4004	0.03907	1.34 [1.02-1.76]		0.02853	1.25 [1.02-1.52]	0.4901	0		0.04007	1.23 [1.01-1.50]		0.4748	1.08 [0.88-1.32]
rs2647015	32696316	C	A		0.1298	0.1616	0.2018	0.76 [0.50-1.16]		0.05455	0.09848	0.04581	0.54 [0.29-0.99]		0.02869	0.68 [0.48-0.96]	0.3621	0		0.02985	0.68 [0.48-0.96]		0.5295	0.89 [0.62-1.28]
AA_DQB1_26_32665004_G	32665004	P	A		0.1635	0.2215	0.04185	0.66 [0.45-0.99]		0.1682	0.197	0.2736	0.82 [0.57-1.18]		0.02875	0.74 [0.57-0.97]	0.4562	0		0.03451	0.75 [0.57-0.98]		0.5926	0.93 [0.70-1.23]
SNP_DQB1_32665004_C	32665004	P	A		0.1635	0.2215	0.04185	0.66 [0.45-0.99]		0.1682	0.197	0.2736	0.82 [0.57-1.18]		0.02875	0.74 [0.57-0.97]	0.4562	0		0.03451	0.75 [0.57-0.98]		0.5926	0.93 [0.70-1.23]
SNP_DQB1_32665005_C	32665005	P	A		0.1635	0.2215	0.04185	0.66 [0.45-0.99]		0.1682	0.197	0.2736	0.82 [0.57-1.18]		0.02875	0.74 [0.57-0.97]	0.4562	0		0.03451	0.75 [0.57-0.98]		0.5926	0.93 [0.70-1.23]
SNP_DQB1_32665006	32665006	C	A		0.1635	0.2215	0.04185	0.66 [0.45-0.99]		0.1682	0.197	0.2736	0.82 [0.57-1.18]		0.02875	0.74 [0.57-0.97]	0.4562	0		0.03451	0.75 [0.57-0.98]		0.5926	0.93 [0.70-1.23]
rs206016	32213405	A	G		0.1971	0.1383	0.03322	1.50 [1.03-2.18]		0.07273	0.06006	0.4528	1.24 [0.71-2.17]		0.02877	1.42 [1.04-1.93]	0.5751	0		0.02042	1.44 [1.06-1.95]		0.000247	1.82 [1.32-2.52]
rs2074503	30562719	A	G		0.2692	0.3267	0.171	0.80 [0.58-1.10]		0.3	0.355	0.08628	0.76 [0.56-1.04]		0.02879	0.78 [0.62-0.97]	0.8534	0		0.02567	0.78 [0.62-0.97]		0.1147	0.83 [0.67-1.05]
rs3901375	31081445	T	A		0.1106	0.08179	0.1315	1.43 [0.90-2.28]		0.1364	0.1055	0.1146	1.41 [0.92-2.17]		0.02904	1.42 [1.04-1.95]	0.9722	0		0.02932	1.42 [1.04-1.94]		0.005179	1.57 [1.15-2.16]
rs3021061	32684062	C	G		0.1779	0.2872	0.0007188	0.52 [0.36-0.76]		0.2364	0.2332	0.9287	1.02 [0.73-1.42]		0.02907	0.76 [0.59-0.97]	0.0097	85.03		0.0175	0.74 [0.58-0.95]		0.7406	1.05 [0.79-1.40]
rs2294478	33131189	G	T		0.4231	0.4722	0.185	0.82 [0.61-1.10]		0.4818	0.5363	0.07937	0.78 [0.58-1.03]		0.02921	0.80 [0.65-0.98]	0.7784	0		0.03669	0.81 [0.66-0.99]		0.03391	0.80 [0.65-0.98]
rs3128924	33103647	G	A		0.5	0.4377	0.1083	1.28 [0.95-1.72]		0.4091	0.3631	0.1376	1.24 [0.93-1.65]		0.02922	1.26 [1.02-1.54]	0.8944	0		0.02601	1.26 [1.03-1.55]		0.02401	1.27 [1.03-1.56]
rs6911634	30057508	T	C		0.1827	0.1329	0.1016	1.39 [0.94-2.06]		0.1045	0.08063	0.1504	1.41 [0.88-2.24]		0.02928	1.40 [1.03-1.89]	0.9725	0		0.02344	1.41 [1.05-1.89]		0.01529	1.45 [1.07-1.95]
rs6928738	30963282	T	C		0.04327	0.01655	0.01589	2.57 [1.19-5.53]		0.03182	0.02652	0.5202	1.30 [0.59-2.85]		0.02949	1.84 [1.06-3.19]	0.2226	32.77		0.0344	1.78 [1.04-3.04]		0.008417	2.08 [1.21-3.57]
rs3869066	30035987	G	A		0.02885	0.01217	0.03788	2.67 [1.06-6.74]		0.02727	0.01623	0.3117	1.60 [0.64-3.99]		0.02949	2.06 [1.07-3.94]	0.4417	0		0.02884	2.06 [1.08-3.93]		0.02076	2.17 [1.13-4.18]
rs7773149	32738265	A	G		0.4231	0.3685	0.1467	1.25 [0.93-1.69]		0.5182	0.4578	0.1054	1.26 [0.95-1.67]		0.02975	1.26 [1.02-1.54]	0.9607	0		0.03718	1.24 [1.01-1.52]		0.1681	1.16 [0.94-1.42]
rs9276370	32739518	G	T		0.4231	0.3685	0.1467	1.25 [0.93-1.69]		0.5182	0.4578	0.1054	1.26 [0.95-1.67]		0.02975	1.26 [1.02-1.54]	0.9607	0		0.03718	1.24 [1.01-1.52]		0.1681	1.16 [0.94-1.42]
AA_DQB1_26_32665004_Y	32665004	P	A		0.2596	0.1913	0.01012	1.56 [1.11-2.19]		0.1955	0.184	0.6674	1.08 [0.75-1.56]		0.02983	1.32 [1.03-1.69]	0.1499	51.78		0.02844	1.32 [1.03-1.68]		0.5027	1.09 [0.85-1.41]
SNP_DQB1_32665004_T	32665004	P	A		0.2596	0.1913	0.01012	1.56 [1.11-2.19]		0.1955	0.184	0.6674	1.08 [0.75-1.56]		0.02983	1.32 [1.03-1.69]	0.1499	51.78		0.02844	1.32 [1.03-1.68]		0.5027	1.09 [0.85-1.41]
SNP_DQB1_32665005_A	32665005	P	A		0.2596	0.1913	0.01012	1.56 [1.11-2.19]		0.1955	0.184	0.6674	1.08 [0.75-1.56]		0.02983	1.32 [1.03-1.69]	0.1499	51.78		0.02844	1.32 [1.03-1.68]		0.5027	1.09 [0.85-1.41]
AA_DQB1_13_32665043_A	32665043	P	A		0.2596	0.1913	0.01012	1.56 [1.11-2.19]		0.1955	0.184	0.6674	1.08 [0.75-1.56]		0.02983	1.32 [1.03-1.69]	0.1499	51.78		0.02844	1.32 [1.03-1.68]		0.5027	1.09 [0.85-1.41]
SNP_DQB1_32665043	32665043	G	C		0.2596	0.1913	0.01012	1.56 [1.11-2.19]		0.1955	0.184	0.6674	1.08 [0.75-1.56]		0.02983	1.32 [1.03-1.69]	0.1499	51.78		0.02844	1.32 [1.03-1.68]		0.5027	1.09 [0.85-1.41]
rs2074504	30562468	A	G		0.2596	0.3208	0.1459	0.78 [0.57-1.09]		0.2955	0.3469	0.1066	0.78 [0.57-1.06]		0.02985	0.78 [0.62-0.98]	0.9608	0		0.02457	0.77 [0.62-0.97]		0.1049	0.83 [0.66-1.04]
rs17587	32857313	A	G		0.2981	0.2444	0.09726	1.31 [0.95-1.79]		0.3	0.2543	0.1576	1.25 [0.92-1.71]		0.03005	1.28 [1.02-1.59]	0.8484	0		0.03172	1.27 [1.02-1.59]		0.9112	1.01 [0.80-1.29]
rs9276234	32733071	A	T		0.4231	0.3681	0.1446	1.25 [0.93-1.69]		0.5182	0.4583	0.1096	1.26 [0.95-1.67]		0.03037	1.25 [1.02-1.54]	0.9788	0		0.03765	1.24 [1.01-1.52]		0.17	1.16 [0.94-1.42]
rs2523882	31074440	A	G		0.476	0.4299	0.2226	1.20 [0.90-1.60]		0.3318	0.2716	0.06413	1.33 [0.98-1.79]		0.03041	1.26 [1.02-1.55]	0.633	0		0.02307	1.27 [1.03-1.57]		0.03036	1.26 [1.02-1.55]
rs9276909	32883062	T	C		0.2981	0.2444	0.09726	1.31 [0.95-1.79]		0.3	0.2549	0.1633	1.25 [0.91-1.70]		0.03092	1.28 [1.02-1.59]	0.8401	0		0.03253	1.27 [1.02-1.58]		0.9197	1.01 [0.80-1.28]
rs3129838	30338776	G	A		0.04808	0.08909	0.06057	0.53 [0.28-1.03]		0.1	0.1331	0.1868	0.73 [0.46-1.16]		0.03109	0.66 [0.45-0.96]	0.432	0		0.02506	0.65 [0.45-0.95]		0.05095	0.69 [0.47-1.00]
rs3823417	31133092	A	G		0.2933	0.2527	0.1544	1.26 [0.92-1.72]		0.2364	0.1953	0.1028	1.32 [0.95-1.84]		0.03118	1.29 [1.02-1.62]	0.8345	0		0.03402	1.28 [1.02-1.61]		0.007225	1.37 [1.09-1.73]
AA_B_156_31356247_LW	31356247	A	P		0.2067	0.2478	0.1231	0.76 [0.54-1.08]		0.3318	0.3864	0.1297	0.80 [0.59-1.07]		0.03134	0.78 [0.62-0.98]	0.8422	0		0.02889	0.78 [0.62-0.97]		0.009964	0.74 [0.59-0.93]
AA_B_156_31356247_RD	31356247	P	A		0.2067	0.2478	0.1231	0.76 [0.54-1.08]		0.3318	0.3864	0.1297	0.80 [0.59-1.07]		0.03134	0.78 [0.62-0.98]	0.8422	0		0.02889	0.78 [0.62-0.97]		0.009964	0.74 [0.59-0.93]
rs6906405	33019045	A	C		0.4423	0.4912	0.2529	0.84 [0.63-1.13]		0.4227	0.4903	0.05921	0.76 [0.58-1.01]		0.03135	0.80 [0.65-0.98]	0.6332	0		0.0341	0.80 [0.66-0.98]		0.09122	0.84 [0.68-1.03]
rs6933989	33019333	T	C		0.4423	0.4912	0.2529	0.84 [0.63-1.13]		0.4227	0.4903	0.05921	0.76 [0.58-1.01]		0.03135	0.80 [0.65-0.98]	0.6332	0		0.0341	0.80 [0.66-0.98]		0.09122	0.84 [0.68-1.03]
rs6933994	33019343	T	G		0.4423	0.4912	0.2529	0.84 [0.63-1.13]		0.4227	0.4903	0.05921	0.76 [0.58-1.01]		0.03135	0.80 [0.65-0.98]	0.6332	0		0.0341	0.80 [0.66-0.98]		0.09122	0.84 [0.68-1.03]
AA_DRB1_30_32584303_LH	32584303	P	A		0.1538	0.1918	0.1469	0.74 [0.50-1.11]		0.1045	0.1483	0.1062	0.68 [0.43-1.09]		0.03142	0.72 [0.53-0.97]	0.7732	0		0.03272	0.72 [0.53-0.97]		0.8915	0.98 [0.70-1.36]
rs4713505	32137224	T	G		0.3365	0.2941	0.1474	1.28 [0.92-1.77]		0.3636	0.3133	0.1132	1.27 [0.95-1.70]		0.03189	1.27 [1.02-1.58]	0.9776	0		0.04182	1.25 [1.01-1.55]		0.0813	1.22 [0.98-1.51]
rs6906624	32766726	C	T		0.07692	0.03846	0.03054	1.88 [1.06-3.33]		0.009091	0.007576	0.7329	1.30 [0.29-5.92]		0.03201	1.80 [1.05-3.06]	0.6569	0		0.03862	1.74 [1.03-2.95]		0.01201	1.99 [1.16-3.41]
rs442391	31713512	A	G		0.09615	0.05112	0.01566	1.92 [1.13-3.25]		0.009091	0.01299	0.6965	0.75 [0.17-3.25]		0.03207	1.72 [1.05-2.83]	0.2365	28.64		0.03429	1.68 [1.04-2.73]		0.01284	1.86 [1.14-3.04]
rs1058318	30544386	T	C		0.2692	0.3277	0.1622	0.79 [0.57-1.10]		0.3045	0.3566	0.1033	0.77 [0.57-1.05]		0.03207	0.78 [0.63-0.98]	0.9152	0		0.02871	0.78 [0.63-0.97]		0.1278	0.84 [0.67-1.05]
rs241432	32834426	C	A		0.476	0.4421	0.2203	1.20 [0.90-1.60]		0.4045	0.3425	0.07182	1.30 [0.98-1.74]		0.03241	1.25 [1.02-1.53]	0.6866	0		0.04518	1.23 [1.00-1.51]		0.04898	1.23 [1.00-1.51]
rs3135391	32443210	T	C		0.05769	0.07303	0.4746	0.80 [0.44-1.46]		0.1	0.1537	0.03068	0.60 [0.37-0.95]		0.03241	0.67 [0.46-0.97]	0.4378	0		0.02291	0.65 [0.45-0.94]		0.3961	0.85 [0.58-1.24]
rs3135388	32445274	T	C		0.05769	0.07303	0.4746	0.80 [0.44-1.46]		0.1	0.1537	0.03068	0.60 [0.37-0.95]		0.03241	0.67 [0.46-0.97]	0.4378	0		0.02291	0.65 [0.45-0.94]		0.3961	0.85 [0.58-1.24]
rs3129889	32445768	G	A		0.05769	0.07303	0.4746	0.80 [0.44-1.46]		0.1	0.1537	0.03068	0.60 [0.37-0.95]		0.03241	0.67 [0.46-0.97]	0.4378	0		0.02291	0.65 [0.45-0.94]		0.3961	0.85 [0.58-1.24]
rs206015	32214982	T	C		0.1971	0.1412	0.04942	1.45 [1.00-2.11]		0.07727	0.06223	0.3603	1.29 [0.75-2.23]		0.03254	1.40 [1.03-1.90]	0.723	0		0.02324	1.42 [1.05-1.93]		0.0003014	1.80 [1.31-2.48]
rs2524226	30529713	T	C		0.2692	0.3272	0.1652	0.80 [0.58-1.10]		0.3045	0.3566	0.1033	0.77 [0.57-1.05]		0.03262	0.78 [0.63-0.98]	0.9091	0		0.02926	0.78 [0.63-0.98]		0.1298	0.84 [0.67-1.05]
rs2736171	31627710	C	T		0.4615	0.4172	0.3192	1.17 [0.86-1.58]		0.4545	0.3853	0.04764	1.32 [1.00-1.75]		0.03286	1.25 [1.02-1.53]	0.5437	0		0.02874	1.25 [1.02-1.53]		0.01498	1.29 [1.05-1.58]
rs1264459	30488143	C	T		0.149	0.2132	0.0654	0.69 [0.46-1.02]		0.1409	0.171	0.2392	0.79 [0.53-1.17]		0.03291	0.74 [0.55-0.98]	0.6334	0		0.03534	0.74 [0.56-0.98]		0.07345	0.77 [0.58-1.03]
AA_A_62_29942940_EL	29942940	P	A		0.2596	0.1981	0.01197	1.56 [1.10-2.20]		0.1318	0.1266	0.7531	1.07 [0.71-1.62]		0.03296	1.34 [1.02-1.74]	0.1719	46.41		0.05074	1.30 [1.00-1.69]		0.03868	1.32 [1.02-1.72]
SNP_A_29943084	29943084	G	A		0.2596	0.1981	0.01197	1.56 [1.10-2.20]		0.1318	0.1266	0.7531	1.07 [0.71-1.62]		0.03296	1.34 [1.02-1.74]	0.1719	46.41		0.05074	1.30 [1.00-1.69]		0.03868	1.32 [1.02-1.72]
rs1264372	30801949	A	G		0.1154	0.1353	0.3354	0.80 [0.51-1.26]		0.2	0.263	0.0507	0.70 [0.49-1.00]		0.03297	0.74 [0.56-0.98]	0.6567	0		0.02514	0.73 [0.55-0.96]		0.003591	0.66 [0.50-0.87]
rs9271588	32623176	C	T		0.3558	0.4932	9.932e-05	0.54 [0.40-0.74]		0.4727	0.4502	0.5044	1.10 [0.83-1.46]		0.03299	0.80 [0.65-0.98]	0.0009	90.95		0.02551	0.79 [0.65-0.97]		0.1357	1.22 [0.94-1.59]
rs9261494	30142747	C	T		0.04327	0.08861	0.03488	0.48 [0.24-0.95]		0.1045	0.1347	0.2417	0.77 [0.49-1.20]		0.03315	0.66 [0.46-0.97]	0.2567	22.25		0.02261	0.65 [0.45-0.94]		0.04915	0.69 [0.47-1.00]
rs17208888	32411729	A	G		0.1875	0.13	0.01857	1.59 [1.08-2.33]		0.1273	0.1174	0.5719	1.13 [0.74-1.74]		0.03316	1.37 [1.03-1.82]	0.251	24.11		0.03359	1.36 [1.02-1.81]		0.7447	1.05 [0.78-1.42]
1kg_6_30057768	29982012	A	G		0.02885	0.01217	0.03788	2.67 [1.06-6.74]		0.02727	0.01677	0.3464	1.55 [0.62-3.85]		0.03344	2.02 [1.06-3.87]	0.4123	0		0.03157	2.03 [1.07-3.87]		0.02438	2.12 [1.10-4.09]
rs154978	32931519	G	A		0.4904	0.5068	0.6337	0.93 [0.70-1.25]		0.3773	0.4654	0.01148	0.69 [0.51-0.92]		0.03359	0.80 [0.65-0.98]	0.1477	52.28		0.03487	0.80 [0.65-0.98]		0.4149	0.92 [0.74-1.13]
rs537160	31948623	T	C		0.1635	0.2064	0.1405	0.75 [0.51-1.10]		0.2818	0.3306	0.1241	0.79 [0.58-1.07]		0.03383	0.77 [0.61-0.98]	0.8516	0		0.02846	0.77 [0.60-0.97]		0.01374	0.74 [0.58-0.94]
rs2534814	30513100	C	G		0.2692	0.3277	0.1618	0.79 [0.57-1.10]		0.3045	0.3561	0.1103	0.78 [0.57-1.06]		0.03385	0.79 [0.63-0.98]	0.9349	0		0.02967	0.78 [0.63-0.98]		0.1314	0.84 [0.67-1.05]
rs1264456	30494307	T	C		0.2692	0.3281	0.1585	0.79 [0.57-1.10]		0.3045	0.3555	0.1127	0.78 [0.57-1.06]		0.03387	0.79 [0.63-0.98]	0.9478	0		0.02974	0.78 [0.63-0.98]		0.1327	0.84 [0.67-1.05]
rs17188127	30167325	T	C		0.03846	0.01022	0.00287	3.61 [1.55-8.39]		0.009091	0.01948	0.4352	0.58 [0.15-2.26]		0.034	2.17 [1.06-4.44]	0.0253	80.01		0.1682	1.57 [0.83-2.96]		0.09188	1.74 [0.91-3.32]
rs17496307	32433259	T	A		0.05288	0.09542	0.05841	0.54 [0.29-1.02]		0.08636	0.1147	0.2231	0.74 [0.45-1.20]		0.03404	0.66 [0.45-0.97]	0.4492	0		0.02999	0.65 [0.44-0.96]		0.3133	0.82 [0.55-1.21]
rs17577980	32392044	A	G		0.1875	0.1305	0.0202	1.58 [1.07-2.32]		0.1273	0.1169	0.5582	1.14 [0.74-1.75]		0.03405	1.36 [1.02-1.82]	0.2655	19.33		0.03464	1.36 [1.02-1.80]		0.7569	1.05 [0.78-1.41]
rs11752643	32701596	T	C		0.04327	0.0185	0.02015	2.43 [1.15-5.15]		0.04091	0.03193	0.4851	1.30 [0.63-2.67]		0.03423	1.76 [1.04-2.96]	0.2358	28.84		0.04654	1.69 [1.01-2.84]		0.4	1.26 [0.74-2.13]
rs3097671	33079835	C	G		0.101	0.1412	0.1015	0.67 [0.42-1.08]		0.1364	0.1726	0.1717	0.75 [0.49-1.13]		0.0351	0.72 [0.52-0.98]	0.7403	0		0.0337	0.71 [0.52-0.97]		0.03927	0.72 [0.53-0.98]
rs1265762	32353338	G	T		0.4808	0.5161	0.3759	0.87 [0.65-1.18]		0.3409	0.4129	0.03746	0.73 [0.54-0.98]		0.03547	0.80 [0.64-0.98]	0.4042	0		0.04088	0.80 [0.65-0.99]		0.8561	0.98 [0.78-1.23]
rs1265759	32354616	G	A		0.4808	0.5161	0.3759	0.87 [0.65-1.18]		0.3409	0.4129	0.03746	0.73 [0.54-0.98]		0.03547	0.80 [0.64-0.98]	0.4042	0		0.04088	0.80 [0.65-0.99]		0.8561	0.98 [0.78-1.23]
rs6904636	32360004	C	T		0.4808	0.5161	0.3759	0.87 [0.65-1.18]		0.3409	0.4129	0.03746	0.73 [0.54-0.98]		0.03547	0.80 [0.64-0.98]	0.4042	0		0.04088	0.80 [0.65-0.99]		0.8561	0.98 [0.78-1.23]
rs3129921	32365316	A	G		0.4808	0.5161	0.3759	0.87 [0.65-1.18]		0.3409	0.4129	0.03746	0.73 [0.54-0.98]		0.03547	0.80 [0.64-0.98]	0.4042	0		0.04088	0.80 [0.65-0.99]		0.8561	0.98 [0.78-1.23]
rs3129922	32365321	C	T		0.4808	0.5161	0.3759	0.87 [0.65-1.18]		0.3409	0.4129	0.03746	0.73 [0.54-0.98]		0.03547	0.80 [0.64-0.98]	0.4042	0		0.04088	0.80 [0.65-0.99]		0.8561	0.98 [0.78-1.23]
rs3129923	32365418	A	G		0.4808	0.5161	0.3759	0.87 [0.65-1.18]		0.3409	0.4129	0.03746	0.73 [0.54-0.98]		0.03547	0.80 [0.64-0.98]	0.4042	0		0.04088	0.80 [0.65-0.99]		0.8561	0.98 [0.78-1.23]
AA_DRB1_13_32584354_FG	32584354	P	A		0.1587	0.1908	0.2374	0.79 [0.54-1.17]		0.1364	0.184	0.07148	0.69 [0.46-1.03]		0.03554	0.74 [0.56-0.98]	0.6331	0		0.03934	0.75 [0.56-0.99]		0.8028	1.04 [0.76-1.42]
rs2523870	31046339	G	A		0.2548	0.3087	0.1117	0.76 [0.55-1.07]		0.3591	0.401	0.1622	0.81 [0.60-1.09]		0.03567	0.79 [0.63-0.98]	0.792	0		0.03591	0.79 [0.63-0.98]		0.2226	0.87 [0.70-1.09]
AA_DRB1_30_32584303_YCR	32584303	A	P		0.1635	0.2025	0.1373	0.74 [0.50-1.10]		0.1182	0.1596	0.1363	0.71 [0.46-1.11]		0.03569	0.73 [0.54-0.98]	0.8946	0		0.03564	0.73 [0.55-0.98]		0.9959	1.00 [0.73-1.38]
rs2395171	32426760	T	C		0.1827	0.1251	0.02532	1.54 [1.06-2.26]		0.1955	0.1715	0.439	1.15 [0.80-1.65]		0.03574	1.32 [1.02-1.72]	0.2758	15.78		0.03648	1.32 [1.02-1.71]		0.337	0.86 [0.64-1.16]
rs3869145	31883577	T	C		0.09615	0.04528	0.004786	2.12 [1.26-3.58]		0.02727	0.03571	0.5521	0.77 [0.33-1.82]		0.03587	1.61 [1.03-2.52]	0.048	74.41		0.05689	1.52 [0.99-2.35]		0.09139	1.46 [0.94-2.26]
rs166327	30035104	G	A		0.4663	0.4177	0.2287	1.19 [0.90-1.59]		0.4727	0.4161	0.07799	1.29 [0.97-1.72]		0.03592	1.24 [1.01-1.52]	0.6958	0		0.04192	1.23 [1.01-1.51]		0.1326	1.17 [0.95-1.43]
rs2050190	32371299	C	T		0.3894	0.3257	0.08634	1.29 [0.96-1.73]		0.3545	0.3155	0.2117	1.21 [0.90-1.62]		0.03601	1.25 [1.01-1.54]	0.7519	0		0.03384	1.25 [1.02-1.54]		0.6218	0.94 [0.75-1.19]
AA_DRB1_57_32584222_D	32584222	A	P		0.2404	0.3087	0.02876	0.68 [0.48-0.96]		0.2045	0.2273	0.4417	0.87 [0.61-1.24]		0.03612	0.77 [0.60-0.98]	0.321	0		0.04106	0.77 [0.61-0.99]		0.7437	0.96 [0.74-1.24]
SNP_DRB1_32584222_T	32584222	A	P		0.2404	0.3087	0.02876	0.68 [0.48-0.96]		0.2045	0.2273	0.4417	0.87 [0.61-1.24]		0.03612	0.77 [0.60-0.98]	0.321	0		0.04106	0.77 [0.61-0.99]		0.7437	0.96 [0.74-1.24]
rs9468626	29801469	A	G		0.05769	0.02629	0.01887	2.21 [1.14-4.30]		0.02727	0.02219	0.7283	1.17 [0.48-2.87]		0.0363	1.77 [1.04-3.01]	0.2634	20.06		0.03921	1.74 [1.03-2.94]		0.06753	1.64 [0.96-2.80]
rs29240	29639699	C	T		0.07212	0.04187	0.06033	1.71 [0.98-2.99]		0.04545	0.03355	0.3165	1.43 [0.71-2.88]		0.03638	1.59 [1.03-2.47]	0.6943	0		0.04138	1.57 [1.02-2.42]		0.04543	1.56 [1.01-2.42]
rs3025623	29639970	T	C		0.07212	0.04187	0.06033	1.71 [0.98-2.99]		0.04545	0.03355	0.3165	1.43 [0.71-2.88]		0.03638	1.59 [1.03-2.47]	0.6943	0		0.04138	1.57 [1.02-2.42]		0.04543	1.56 [1.01-2.42]
rs1077393	31642752	T	C		0.4423	0.4834	0.2659	0.84 [0.62-1.14]		0.4591	0.5254	0.06882	0.77 [0.59-1.02]		0.03638	0.80 [0.66-0.99]	0.6795	0		0.03291	0.80 [0.66-0.98]		0.01821	0.78 [0.64-0.96]
rs1052486	31642909	T	C		0.4423	0.4834	0.2659	0.84 [0.62-1.14]		0.4591	0.5254	0.06882	0.77 [0.59-1.02]		0.03638	0.80 [0.66-0.99]	0.6795	0		0.03291	0.80 [0.66-0.98]		0.01821	0.78 [0.64-0.96]
rs8111	32115398	A	G		0.3125	0.278	0.2022	1.24 [0.89-1.73]		0.3545	0.3019	0.09661	1.28 [0.96-1.72]		0.03656	1.26 [1.01-1.58]	0.8886	0		0.04831	1.25 [1.00-1.55]		0.08745	1.21 [0.97-1.51]
rs6457702	33020272	T	G		0.4038	0.4976	0.0167	0.70 [0.52-0.94]		0.4182	0.4351	0.5491	0.92 [0.69-1.22]		0.03661	0.80 [0.66-0.99]	0.1904	41.67		0.04852	0.82 [0.67-1.00]		0.1254	0.85 [0.69-1.05]
rs2859078	32734672	C	T		0.2788	0.2215	0.09643	1.33 [0.95-1.86]		0.2409	0.2024	0.1933	1.24 [0.90-1.71]		0.03665	1.28 [1.02-1.62]	0.7658	0		0.03596	1.28 [1.02-1.62]		0.9618	1.01 [0.78-1.29]
rs241433	32831018	G	T		0.476	0.4421	0.2209	1.20 [0.90-1.60]		0.4	0.3409	0.08347	1.29 [0.97-1.72]		0.03666	1.24 [1.01-1.53]	0.7201	0		0.05264	1.22 [1.00-1.50]		0.05845	1.22 [0.99-1.50]
rs3129029	29694666	C	A		0.101	0.147	0.06691	0.64 [0.40-1.03]		0.1727	0.2089	0.2184	0.80 [0.55-1.14]		0.03699	0.74 [0.55-0.98]	0.4709	0		0.03687	0.74 [0.55-0.98]		0.07704	0.77 [0.58-1.03]
AA_DRB1_60_32584213_S	32584213	P	A		0.1635	0.202	0.1432	0.75 [0.51-1.10]		0.1182	0.1596	0.1363	0.71 [0.46-1.11]		0.03718	0.73 [0.55-0.98]	0.8826	0		0.03657	0.73 [0.55-0.98]		0.9898	1.00 [0.73-1.38]
SNP_DRB1_32584213	32584213	G	T		0.1635	0.202	0.1432	0.75 [0.51-1.10]		0.1182	0.1596	0.1363	0.71 [0.46-1.11]		0.03718	0.73 [0.55-0.98]	0.8826	0		0.03657	0.73 [0.55-0.98]		0.9898	1.00 [0.73-1.38]
AA_DRB1_57_32584222_V	32584222	P	A		0.1635	0.202	0.1432	0.75 [0.51-1.10]		0.1182	0.1596	0.1363	0.71 [0.46-1.11]		0.03718	0.73 [0.55-0.98]	0.8826	0		0.03657	0.73 [0.55-0.98]		0.9898	1.00 [0.73-1.38]
SNP_DRB1_32584222_A	32584222	P	A		0.1635	0.202	0.1432	0.75 [0.51-1.10]		0.1182	0.1596	0.1363	0.71 [0.46-1.11]		0.03718	0.73 [0.55-0.98]	0.8826	0		0.03657	0.73 [0.55-0.98]		0.9898	1.00 [0.73-1.38]
rs2179920	33091097	A	G		0.149	0.1801	0.2343	0.78 [0.52-1.17]		0.1864	0.2338	0.08367	0.73 [0.50-1.04]		0.0373	0.75 [0.57-0.98]	0.7919	0		0.04461	0.76 [0.58-0.99]		0.01024	0.70 [0.53-0.92]
HLA_DQA1_02	32640529	P	A		0.1346	0.1767	0.1005	0.70 [0.46-1.07]		0.09545	0.1293	0.2003	0.73 [0.45-1.18]		0.03748	0.71 [0.52-0.98]	0.9133	0		0.03842	0.72 [0.52-0.98]		0.8139	0.96 [0.68-1.35]
HLA_DQA1_0201	32640529	P	A		0.1346	0.1767	0.1005	0.70 [0.46-1.07]		0.09545	0.1293	0.2003	0.73 [0.45-1.18]		0.03748	0.71 [0.52-0.98]	0.9133	0		0.03842	0.72 [0.52-0.98]		0.8139	0.96 [0.68-1.35]
SNP_DQA1_32641435_A	32641435	P	A		0.1346	0.1767	0.1005	0.70 [0.46-1.07]		0.09545	0.1293	0.2003	0.73 [0.45-1.18]		0.03748	0.71 [0.52-0.98]	0.9133	0		0.03842	0.72 [0.52-0.98]		0.8139	0.96 [0.68-1.35]
AA_DQA1_47_32641436_K	32641436	P	A		0.1346	0.1767	0.1005	0.70 [0.46-1.07]		0.09545	0.1293	0.2003	0.73 [0.45-1.18]		0.03748	0.71 [0.52-0.98]	0.9133	0		0.03842	0.72 [0.52-0.98]		0.8139	0.96 [0.68-1.35]
AA_DQA1_52_32641451_H	32641451	P	A		0.1346	0.1767	0.1005	0.70 [0.46-1.07]		0.09545	0.1293	0.2003	0.73 [0.45-1.18]		0.03748	0.71 [0.52-0.98]	0.9133	0		0.03842	0.72 [0.52-0.98]		0.8139	0.96 [0.68-1.35]
SNP_DQA1_32641451	32641451	A	G		0.1346	0.1767	0.1005	0.70 [0.46-1.07]		0.09545	0.1293	0.2003	0.73 [0.45-1.18]		0.03748	0.71 [0.52-0.98]	0.9133	0		0.03842	0.72 [0.52-0.98]		0.8139	0.96 [0.68-1.35]
SNP_DQA1_32641456	32641456	C	T		0.1346	0.1767	0.1005	0.70 [0.46-1.07]		0.09545	0.1293	0.2003	0.73 [0.45-1.18]		0.03748	0.71 [0.52-0.98]	0.9133	0		0.03842	0.72 [0.52-0.98]		0.8139	0.96 [0.68-1.35]
AA_DQA1_54_32641457	32641457	L	F		0.1346	0.1767	0.1005	0.70 [0.46-1.07]		0.09545	0.1293	0.2003	0.73 [0.45-1.18]		0.03748	0.71 [0.52-0.98]	0.9133	0		0.03842	0.72 [0.52-0.98]		0.8139	0.96 [0.68-1.35]
SNP_DRB1_32580773	32580773	A	G		0.1346	0.1762	0.104	0.71 [0.46-1.08]		0.09545	0.1299	0.1931	0.72 [0.45-1.18]		0.03749	0.71 [0.52-0.98]	0.9326	0		0.03855	0.72 [0.52-0.98]		0.8173	0.96 [0.68-1.35]
AA_DRB1_74_32584171_Q	32584171	P	A		0.1346	0.1762	0.104	0.71 [0.46-1.08]		0.09545	0.1299	0.1931	0.72 [0.45-1.18]		0.03749	0.71 [0.52-0.98]	0.9326	0		0.03855	0.72 [0.52-0.98]		0.8173	0.96 [0.68-1.35]
SNP_DRB1_32584233	32584233	T	C		0.1346	0.1762	0.104	0.71 [0.46-1.08]		0.09545	0.1299	0.1931	0.72 [0.45-1.18]		0.03749	0.71 [0.52-0.98]	0.9326	0		0.03855	0.72 [0.52-0.98]		0.8173	0.96 [0.68-1.35]
HLA_DRB1_07	32584287	P	A		0.1346	0.1762	0.104	0.71 [0.46-1.08]		0.09545	0.1299	0.1931	0.72 [0.45-1.18]		0.03749	0.71 [0.52-0.98]	0.9326	0		0.03855	0.72 [0.52-0.98]		0.8173	0.96 [0.68-1.35]
HLA_DRB1_0701	32584287	P	A		0.1346	0.1762	0.104	0.71 [0.46-1.08]		0.09545	0.1299	0.1931	0.72 [0.45-1.18]		0.03749	0.71 [0.52-0.98]	0.9326	0		0.03855	0.72 [0.52-0.98]		0.8173	0.96 [0.68-1.35]
AA_DRB1_30_32584303_L	32584303	P	A		0.1346	0.1762	0.104	0.71 [0.46-1.08]		0.09545	0.1299	0.1931	0.72 [0.45-1.18]		0.03749	0.71 [0.52-0.98]	0.9326	0		0.03855	0.72 [0.52-0.98]		0.8173	0.96 [0.68-1.35]
SNP_DRB1_32584303_A	32584303	P	A		0.1346	0.1762	0.104	0.71 [0.46-1.08]		0.09545	0.1299	0.1931	0.72 [0.45-1.18]		0.03749	0.71 [0.52-0.98]	0.9326	0		0.03855	0.72 [0.52-0.98]		0.8173	0.96 [0.68-1.35]
AA_DRB1_25_32584318	32584318	Q	R		0.1346	0.1762	0.104	0.71 [0.46-1.08]		0.09545	0.1299	0.1931	0.72 [0.45-1.18]		0.03749	0.71 [0.52-0.98]	0.9326	0		0.03855	0.72 [0.52-0.98]		0.8173	0.96 [0.68-1.35]
SNP_DRB1_32584318	32584318	T	C		0.1346	0.1762	0.104	0.71 [0.46-1.08]		0.09545	0.1299	0.1931	0.72 [0.45-1.18]		0.03749	0.71 [0.52-0.98]	0.9326	0		0.03855	0.72 [0.52-0.98]		0.8173	0.96 [0.68-1.35]
AA_DRB1_14_32584351	32584351	K	E		0.1346	0.1762	0.104	0.71 [0.46-1.08]		0.09545	0.1299	0.1931	0.72 [0.45-1.18]		0.03749	0.71 [0.52-0.98]	0.9326	0		0.03855	0.72 [0.52-0.98]		0.8173	0.96 [0.68-1.35]
SNP_DRB1_32584352	32584352	T	C		0.1346	0.1762	0.104	0.71 [0.46-1.08]		0.09545	0.1299	0.1931	0.72 [0.45-1.18]		0.03749	0.71 [0.52-0.98]	0.9326	0		0.03855	0.72 [0.52-0.98]		0.8173	0.96 [0.68-1.35]
AA_DRB1_13_32584354_Y	32584354	P	A		0.1346	0.1762	0.104	0.71 [0.46-1.08]		0.09545	0.1299	0.1931	0.72 [0.45-1.18]		0.03749	0.71 [0.52-0.98]	0.9326	0		0.03855	0.72 [0.52-0.98]		0.8173	0.96 [0.68-1.35]
AA_DRB1_11_32584360_G	32584360	P	A		0.1346	0.1762	0.104	0.71 [0.46-1.08]		0.09545	0.1299	0.1931	0.72 [0.45-1.18]		0.03749	0.71 [0.52-0.98]	0.9326	0		0.03855	0.72 [0.52-0.98]		0.8173	0.96 [0.68-1.35]
SNP_DRB1_32584360_C	32584360	P	A		0.1346	0.1762	0.104	0.71 [0.46-1.08]		0.09545	0.1299	0.1931	0.72 [0.45-1.18]		0.03749	0.71 [0.52-0.98]	0.9326	0		0.03855	0.72 [0.52-0.98]		0.8173	0.96 [0.68-1.35]
AA_DQB1_71_32664869_KD	32664869	P	A		0.274	0.314	0.2058	0.81 [0.59-1.12]		0.1818	0.2338	0.08806	0.73 [0.51-1.05]		0.03766	0.77 [0.61-0.99]	0.6619	0		0.04332	0.78 [0.62-0.99]		0.01184	0.73 [0.58-0.93]
SNP_DQB1_32664869	32664869	T	G		0.274	0.314	0.2058	0.81 [0.59-1.12]		0.1818	0.2338	0.08806	0.73 [0.51-1.05]		0.03766	0.77 [0.61-0.99]	0.6619	0		0.04332	0.78 [0.62-0.99]		0.01184	0.73 [0.58-0.93]
rs3906263	31064127	T	C		0.2692	0.2108	0.08257	1.34 [0.96-1.87]		0.2318	0.1953	0.2318	1.23 [0.88-1.72]		0.03778	1.29 [1.01-1.63]	0.7158	0		0.03306	1.29 [1.02-1.63]		0.02408	1.31 [1.04-1.66]
rs61109058	30622600	C	T		0.01923	0.01509	0.753	1.18 [0.41-3.38]		0.02727	0.007576	0.01199	3.37 [1.31-8.71]		0.03793	2.11 [1.04-4.26]	0.1469	52.48		0.04389	2.00 [1.02-3.94]		0.04045	2.04 [1.03-4.04]
AA_DRB1_74_32584171_RA	32584171	A	P		0.2019	0.2644	0.04733	0.69 [0.48-1.00]		0.1864	0.2127	0.3431	0.84 [0.58-1.21]		0.03803	0.76 [0.59-0.99]	0.4672	0		0.04172	0.77 [0.59-0.99]		0.8316	0.97 [0.74-1.28]
SNP_DRB1_32584171_CG	32584171	A	P		0.2019	0.2644	0.04733	0.69 [0.48-1.00]		0.1864	0.2127	0.3431	0.84 [0.58-1.21]		0.03803	0.76 [0.59-0.99]	0.4672	0		0.04172	0.77 [0.59-0.99]		0.8316	0.97 [0.74-1.28]
SNP_DRB1_32584134	32584134	C	A		0.5913	0.4791	0.001964	1.60 [1.19-2.16]		0.4591	0.461	0.9241	0.99 [0.74-1.31]		0.03809	1.24 [1.01-1.53]	0.0215	81.07		0.04325	1.23 [1.01-1.51]		0.89	0.98 [0.79-1.23]
AA_DRB1_86_32584135	32584135	V	G		0.5913	0.4791	0.001964	1.60 [1.19-2.16]		0.4591	0.461	0.9241	0.99 [0.74-1.31]		0.03809	1.24 [1.01-1.53]	0.0215	81.07		0.04325	1.23 [1.01-1.51]		0.89	0.98 [0.79-1.23]
SNP_DRB1_32584135	32584135	A	C		0.5913	0.4791	0.001964	1.60 [1.19-2.16]		0.4591	0.461	0.9241	0.99 [0.74-1.31]		0.03809	1.24 [1.01-1.53]	0.0215	81.07		0.04325	1.23 [1.01-1.51]		0.89	0.98 [0.79-1.23]
rs2857697	31617442	A	G		0.4615	0.4187	0.3371	1.16 [0.86-1.57]		0.4545	0.3869	0.05287	1.32 [1.00-1.74]		0.03809	1.24 [1.01-1.52]	0.5438	0		0.03301	1.24 [1.02-1.52]		0.01697	1.28 [1.05-1.57]
rs2857694	31620093	T	A		0.4615	0.4187	0.3371	1.16 [0.86-1.57]		0.4545	0.3869	0.05287	1.32 [1.00-1.74]		0.03809	1.24 [1.01-1.52]	0.5438	0		0.03301	1.24 [1.02-1.52]		0.01697	1.28 [1.05-1.57]
rs986475	31588932	C	T		0.1394	0.1056	0.07956	1.46 [0.96-2.24]		0.1273	0.1001	0.2443	1.30 [0.84-2.00]		0.03885	1.38 [1.02-1.87]	0.6932	0		0.03951	1.37 [1.02-1.86]		0.1529	1.25 [0.92-1.70]
rs117821	32830934	A	G		0.4712	0.4382	0.2228	1.20 [0.90-1.60]		0.3955	0.3377	0.08852	1.29 [0.96-1.72]		0.03892	1.24 [1.01-1.52]	0.7264	0		0.05572	1.22 [1.00-1.50]		0.06818	1.21 [0.99-1.49]
rs28732114	31295715	A	T		0.2163	0.1865	0.2812	1.21 [0.85-1.73]		0.2364	0.1894	0.06612	1.38 [0.98-1.96]		0.03897	1.30 [1.01-1.66]	0.6037	0		0.03274	1.31 [1.02-1.67]		0.01884	1.35 [1.05-1.73]
rs3752430	32864890	A	G		0.4231	0.4396	0.6274	0.93 [0.69-1.25]		0.3591	0.4459	0.0158	0.70 [0.53-0.94]		0.0391	0.81 [0.66-0.99]	0.1787	44.71		0.05102	0.82 [0.67-1.00]		0.4444	0.92 [0.75-1.14]
rs589428	31880443	A	C		0.1442	0.2084	0.04331	0.66 [0.45-0.99]		0.2955	0.3279	0.296	0.85 [0.63-1.15]		0.0392	0.78 [0.61-0.99]	0.3367	0		0.02575	0.76 [0.60-0.97]		0.02428	0.76 [0.60-0.96]
rs535586	31892560	A	G		0.1442	0.2084	0.04331	0.66 [0.45-0.99]		0.2955	0.3279	0.296	0.85 [0.63-1.15]		0.0392	0.78 [0.61-0.99]	0.3367	0		0.02575	0.76 [0.60-0.97]		0.02428	0.76 [0.60-0.96]
rs3819714	32836440	A	G		0.5	0.4216	0.02589	1.39 [1.04-1.85]		0.3773	0.3555	0.5037	1.11 [0.82-1.48]		0.03935	1.24 [1.01-1.52]	0.2824	13.44		0.03066	1.25 [1.02-1.54]		0.04375	1.23 [1.01-1.51]
rs3819715	32836442	T	G		0.5	0.4216	0.02589	1.39 [1.04-1.85]		0.3773	0.3555	0.5037	1.11 [0.82-1.48]		0.03935	1.24 [1.01-1.52]	0.2824	13.44		0.03066	1.25 [1.02-1.54]		0.04375	1.23 [1.01-1.51]
AA_DQB1_167_32662032_H	32662032	P	A		0.2596	0.1913	0.01012	1.56 [1.11-2.19]		0.1909	0.184	0.7966	1.05 [0.73-1.51]		0.0395	1.30 [1.01-1.66]	0.1188	58.91		0.03817	1.30 [1.01-1.66]		0.5811	1.08 [0.83-1.39]
SNP_DQB1_32662032	32662032	T	C		0.2596	0.1913	0.01012	1.56 [1.11-2.19]		0.1909	0.184	0.7966	1.05 [0.73-1.51]		0.0395	1.30 [1.01-1.66]	0.1188	58.91		0.03817	1.30 [1.01-1.66]		0.5811	1.08 [0.83-1.39]
AA_DQB1_13_32665043_G	32665043	A	P		0.2596	0.1913	0.01012	1.56 [1.11-2.19]		0.1909	0.184	0.7966	1.05 [0.73-1.51]		0.0395	1.30 [1.01-1.66]	0.1188	58.91		0.03817	1.30 [1.01-1.66]		0.5811	1.08 [0.83-1.39]
rs769178	31579737	A	C		0.1394	0.1056	0.07915	1.47 [0.96-2.25]		0.1273	0.1001	0.2513	1.29 [0.83-2.00]		0.03953	1.38 [1.02-1.87]	0.6829	0		0.04083	1.37 [1.01-1.86]		0.1588	1.25 [0.92-1.69]
rs6920338	32320312	C	T		0.07692	0.09104	0.5297	0.84 [0.49-1.44]		0.1091	0.1634	0.03044	0.61 [0.39-0.95]		0.03953	0.70 [0.49-0.98]	0.3594	0		0.03042	0.68 [0.48-0.96]		0.3383	0.84 [0.59-1.20]
rs12663317	32775050	C	A		0.125	0.09056	0.12	1.44 [0.91-2.26]		0.1045	0.07846	0.1772	1.38 [0.86-2.21]		0.0397	1.41 [1.02-1.95]	0.9068	0		0.04209	1.40 [1.01-1.93]		0.3844	1.16 [0.83-1.61]
SNP_DQB1_32665018_C	32665018	A	P		0.274	0.314	0.2058	0.81 [0.59-1.12]		0.1818	0.2327	0.09449	0.73 [0.51-1.06]		0.03978	0.78 [0.61-0.99]	0.6814	0		0.04594	0.78 [0.62-1.00]		0.01237	0.73 [0.58-0.94]
rs3218822	30912559	C	T		0.03846	0.01217	0.01017	2.95 [1.29-6.73]		0.02727	0.02597	0.7547	1.14 [0.49-2.66]		0.03984	1.86 [1.03-3.34]	0.1154	59.65		0.05841	1.73 [0.98-3.04]		0.0148	2.04 [1.15-3.63]
rs3020644	31926849	G	A		0.4904	0.4153	0.05499	1.34 [0.99-1.79]		0.4273	0.3961	0.3204	1.16 [0.87-1.55]		0.03997	1.24 [1.01-1.53]	0.5041	0		0.04009	1.24 [1.01-1.52]		0.02715	1.26 [1.03-1.55]
AA_A_62_29942940_QG	29942940	A	P		0.4087	0.3462	0.06349	1.33 [0.98-1.79]		0.2545	0.2305	0.3105	1.18 [0.86-1.64]		0.04012	1.26 [1.01-1.57]	0.6116	0		0.04929	1.24 [1.00-1.55]		0.03771	1.26 [1.01-1.57]
rs1800624	32184610	A	T		0.3221	0.278	0.1618	1.26 [0.91-1.76]		0.3318	0.2857	0.1338	1.26 [0.93-1.70]		0.04047	1.26 [1.01-1.57]	0.9833	0		0.04332	1.25 [1.01-1.56]		0.1315	1.19 [0.95-1.49]
SNP_A_29942780	29942780	A	T		0.1779	0.1193	0.01066	1.66 [1.13-2.46]		0.05455	0.05574	0.8425	0.94 [0.51-1.74]		0.04048	1.41 [1.02-1.96]	0.1246	57.61		0.04309	1.40 [1.01-1.93]		0.008378	1.55 [1.12-2.16]
AA_A_9_29942781_T	29942781	P	A		0.1779	0.1193	0.01066	1.66 [1.13-2.46]		0.05455	0.05574	0.8425	0.94 [0.51-1.74]		0.04048	1.41 [1.02-1.96]	0.1246	57.61		0.04309	1.40 [1.01-1.93]		0.008378	1.55 [1.12-2.16]
rs6916921	31552649	T	C		0.1394	0.1061	0.08095	1.47 [0.95-2.25]		0.1273	0.1001	0.2513	1.29 [0.83-2.00]		0.04049	1.38 [1.01-1.87]	0.6839	0		0.04128	1.37 [1.01-1.86]		0.1546	1.25 [0.92-1.70]
rs3873444	32714947	A	G		0.2163	0.166	0.04148	1.45 [1.02-2.08]		0.1182	0.1012	0.4522	1.18 [0.77-1.81]		0.04074	1.33 [1.01-1.75]	0.4652	0		0.03701	1.34 [1.02-1.75]		0.5683	1.09 [0.82-1.44]
rs2269709	30573113	G	A		0.3221	0.3642	0.3578	0.87 [0.64-1.18]		0.3045	0.3685	0.04867	0.73 [0.54-1.00]		0.04076	0.80 [0.64-0.99]	0.4599	0		0.03684	0.80 [0.64-0.99]		0.1492	0.85 [0.68-1.06]
rs438475	32218468	A	G		0.2212	0.1534	0.02112	1.52 [1.07-2.18]		0.09545	0.08929	0.7598	1.08 [0.66-1.76]		0.04125	1.35 [1.01-1.80]	0.2644	19.71		0.03278	1.36 [1.03-1.81]		0.004876	1.52 [1.14-2.03]
AA_DQB1_-5_32666525_PS	32666525	A	P		0.2692	0.1821	0.001884	1.72 [1.22-2.42]		0.2591	0.2619	0.8731	0.97 [0.70-1.35]		0.04143	1.28 [1.01-1.62]	0.0186	81.94		0.06402	1.25 [0.99-1.58]		0.3296	1.13 [0.89-1.43]
rs9276601	32766527	G	A		0.1731	0.1295	0.0913	1.40 [0.95-2.08]		0.2	0.1667	0.2215	1.25 [0.88-1.77]		0.0415	1.31 [1.01-1.71]	0.6595	0		0.04233	1.31 [1.01-1.70]		0.5844	0.92 [0.69-1.23]
rs9267955	32245373	A	G		0.07692	0.08715	0.7374	0.91 [0.54-1.56]		0.1	0.1596	0.01543	0.56 [0.35-0.90]		0.0415	0.69 [0.49-0.99]	0.1768	45.19		0.02616	0.67 [0.47-0.95]		0.2929	0.82 [0.57-1.18]
AA_DQB1_167_32662032_R	32662032	A	P		0.2596	0.1913	0.01012	1.56 [1.11-2.19]		0.1909	0.1851	0.8255	1.04 [0.72-1.50]		0.04183	1.29 [1.01-1.66]	0.1129	60.22		0.04095	1.29 [1.01-1.65]		0.5938	1.07 [0.83-1.39]
HLA_DRB1_0101	32584287	P	A		0.02404	0.06767	0.02611	0.35 [0.14-0.88]		0.07727	0.1017	0.2753	0.75 [0.45-1.25]		0.0419	0.63 [0.40-0.98]	0.1574	49.99		0.02195	0.60 [0.38-0.93]		0.2609	0.77 [0.49-1.22]
AA_DRB1_4_32589645_R	32589645	A	P		0.1442	0.187	0.09792	0.71 [0.47-1.07]		0.1091	0.1418	0.23	0.76 [0.48-1.19]		0.04202	0.73 [0.54-0.99]	0.8306	0		0.04085	0.73 [0.54-0.99]		0.9187	0.98 [0.71-1.37]
rs3117292	29684422	G	A		0.5962	0.4878	0.003592	1.55 [1.16-2.09]		0.3545	0.3566	0.9997	1.00 [0.75-1.33]		0.04225	1.24 [1.01-1.52]	0.0367	77.09		0.03051	1.25 [1.02-1.53]		0.01314	1.29 [1.06-1.58]
rs1634719	31005388	G	A		0.375	0.3096	0.1123	1.28 [0.94-1.73]		0.3227	0.2846	0.1993	1.22 [0.90-1.64]		0.04235	1.25 [1.01-1.54]	0.8212	0		0.05549	1.23 [1.00-1.52]		0.4914	1.08 [0.87-1.34]
rs1634725	31014231	A	T		0.375	0.3096	0.1123	1.28 [0.94-1.73]		0.3227	0.2846	0.1993	1.22 [0.90-1.64]		0.04235	1.25 [1.01-1.54]	0.8212	0		0.05549	1.23 [1.00-1.52]		0.4914	1.08 [0.87-1.34]
rs3129763	32623148	A	G		0.3462	0.2537	0.003331	1.59 [1.17-2.16]		0.2227	0.2305	0.8478	0.97 [0.69-1.35]		0.04252	1.26 [1.01-1.58]	0.0331	77.97		0.04026	1.26 [1.01-1.58]		0.04767	0.76 [0.57-1.00]
rs2294472	33131433	C	T		0.4904	0.4474	0.3273	1.16 [0.86-1.56]		0.4136	0.3561	0.06131	1.31 [0.99-1.75]		0.04254	1.24 [1.01-1.52]	0.5488	0		0.04014	1.24 [1.01-1.52]		0.03958	1.24 [1.01-1.53]
rs2516489	31520261	A	G		0.2692	0.1835	0.01446	1.53 [1.09-2.15]		0.1864	0.1764	0.7268	1.07 [0.74-1.54]		0.04259	1.29 [1.01-1.66]	0.1574	49.98		0.03138	1.31 [1.02-1.67]		0.01094	1.38 [1.08-1.77]
rs2259435	31529138	T	C		0.2692	0.1835	0.01446	1.53 [1.09-2.15]		0.1864	0.1764	0.7268	1.07 [0.74-1.54]		0.04259	1.29 [1.01-1.66]	0.1574	49.98		0.03138	1.31 [1.02-1.67]		0.01094	1.38 [1.08-1.77]
rs2523512	31539024	T	C		0.2692	0.1835	0.01446	1.53 [1.09-2.15]		0.1864	0.1764	0.7268	1.07 [0.74-1.54]		0.04259	1.29 [1.01-1.66]	0.1574	49.98		0.03138	1.31 [1.02-1.67]		0.01094	1.38 [1.08-1.77]
rs3130287	32082767	C	T		0.0625	0.08228	0.4138	0.79 [0.44-1.40]		0.1091	0.1569	0.05357	0.64 [0.41-1.01]		0.04276	0.69 [0.49-0.99]	0.5895	0		0.03192	0.68 [0.48-0.97]		0.3394	0.84 [0.58-1.21]
rs3117182	32099042	A	T		0.0625	0.08228	0.4138	0.79 [0.44-1.40]		0.1091	0.1569	0.05357	0.64 [0.41-1.01]		0.04276	0.69 [0.49-0.99]	0.5895	0		0.03192	0.68 [0.48-0.97]		0.3394	0.84 [0.58-1.21]
rs12197587	31037997	A	G		0.05769	0.02678	0.009899	2.35 [1.23-4.49]		0.04091	0.04004	0.8559	1.07 [0.53-2.17]		0.04278	1.64 [1.02-2.65]	0.1081	61.26		0.09138	1.50 [0.94-2.40]		0.04587	1.62 [1.01-2.61]
rs13212987	31038999	A	G		0.05769	0.02678	0.009899	2.35 [1.23-4.49]		0.04091	0.04004	0.8559	1.07 [0.53-2.17]		0.04278	1.64 [1.02-2.65]	0.1081	61.26		0.09138	1.50 [0.94-2.40]		0.04587	1.62 [1.01-2.61]
rs12201301	31039780	A	G		0.05769	0.02678	0.009899	2.35 [1.23-4.49]		0.04091	0.04004	0.8559	1.07 [0.53-2.17]		0.04278	1.64 [1.02-2.65]	0.1081	61.26		0.09138	1.50 [0.94-2.40]		0.04587	1.62 [1.01-2.61]
rs9276977	33006064	A	G		0.2356	0.2186	0.5856	1.10 [0.78-1.56]		0.2591	0.1916	0.02318	1.46 [1.05-2.02]		0.04285	1.28 [1.01-1.62]	0.2456	25.82		0.04897	1.27 [1.00-1.61]		0.05185	1.27 [1.00-1.61]
rs3911893	31967790	T	C		0.1106	0.05501	0.006058	2.00 [1.22-3.29]		0.02727	0.0368	0.486	0.74 [0.31-1.74]		0.04288	1.56 [1.01-2.39]	0.0478	74.47		0.06166	1.49 [0.98-2.25]		0.07454	1.46 [0.96-2.22]
SNP_DRB1_32581615	32581615	T	C		0.1442	0.187	0.09792	0.71 [0.47-1.07]		0.1091	0.1412	0.237	0.76 [0.48-1.20]		0.04323	0.73 [0.54-0.99]	0.82	0		0.04221	0.73 [0.54-0.99]		0.934	0.99 [0.71-1.37]
SNP_DRB1_32581804	32581804	A	G		0.1442	0.187	0.09792	0.71 [0.47-1.07]		0.1091	0.1412	0.237	0.76 [0.48-1.20]		0.04323	0.73 [0.54-0.99]	0.82	0		0.04221	0.73 [0.54-0.99]		0.934	0.99 [0.71-1.37]
SNP_DRB1_32581810	32581810	G	T		0.1442	0.187	0.09792	0.71 [0.47-1.07]		0.1091	0.1412	0.237	0.76 [0.48-1.20]		0.04323	0.73 [0.54-0.99]	0.82	0		0.04221	0.73 [0.54-0.99]		0.934	0.99 [0.71-1.37]
SNP_DRB1_32584158_C	32584158	P	A		0.1442	0.187	0.09792	0.71 [0.47-1.07]		0.1091	0.1412	0.237	0.76 [0.48-1.20]		0.04323	0.73 [0.54-0.99]	0.82	0		0.04221	0.73 [0.54-0.99]		0.934	0.99 [0.71-1.37]
AA_DRB1_78_32584159	32584159	V	Y		0.1442	0.187	0.09792	0.71 [0.47-1.07]		0.1091	0.1412	0.237	0.76 [0.48-1.20]		0.04323	0.73 [0.54-0.99]	0.82	0		0.04221	0.73 [0.54-0.99]		0.934	0.99 [0.71-1.37]
SNP_DRB1_32584159	32584159	A	T		0.1442	0.187	0.09792	0.71 [0.47-1.07]		0.1091	0.1412	0.237	0.76 [0.48-1.20]		0.04323	0.73 [0.54-0.99]	0.82	0		0.04221	0.73 [0.54-0.99]		0.934	0.99 [0.71-1.37]
SNP_DRB1_32584160	32584160	C	A		0.1442	0.187	0.09792	0.71 [0.47-1.07]		0.1091	0.1412	0.237	0.76 [0.48-1.20]		0.04323	0.73 [0.54-0.99]	0.82	0		0.04221	0.73 [0.54-0.99]		0.934	0.99 [0.71-1.37]
AA_DRB1_30_32584303_LG	32584303	P	A		0.1442	0.187	0.09792	0.71 [0.47-1.07]		0.1091	0.1412	0.237	0.76 [0.48-1.20]		0.04323	0.73 [0.54-0.99]	0.82	0		0.04221	0.73 [0.54-0.99]		0.934	0.99 [0.71-1.37]
AA_DRB1_11_32584360_GD	32584360	P	A		0.1442	0.187	0.09792	0.71 [0.47-1.07]		0.1091	0.1412	0.237	0.76 [0.48-1.20]		0.04323	0.73 [0.54-0.99]	0.82	0		0.04221	0.73 [0.54-0.99]		0.934	0.99 [0.71-1.37]
SNP_DRB1_32584360_GA	32584360	A	P		0.1442	0.187	0.09792	0.71 [0.47-1.07]		0.1091	0.1412	0.237	0.76 [0.48-1.20]		0.04323	0.73 [0.54-0.99]	0.82	0		0.04221	0.73 [0.54-0.99]		0.934	0.99 [0.71-1.37]
AA_DRB1_4_32589645_Q	32589645	P	A		0.1442	0.187	0.09792	0.71 [0.47-1.07]		0.1091	0.1412	0.237	0.76 [0.48-1.20]		0.04323	0.73 [0.54-0.99]	0.82	0		0.04221	0.73 [0.54-0.99]		0.934	0.99 [0.71-1.37]
SNP_DRB1_32589645	32589645	T	C		0.1442	0.187	0.09792	0.71 [0.47-1.07]		0.1091	0.1412	0.237	0.76 [0.48-1.20]		0.04323	0.73 [0.54-0.99]	0.82	0		0.04221	0.73 [0.54-0.99]		0.934	0.99 [0.71-1.37]
AA_A_114_29943337_RE	29943337	P	A		0.351	0.4304	0.03629	0.73 [0.54-0.98]		0.4273	0.4616	0.4314	0.89 [0.67-1.19]		0.04335	0.81 [0.66-0.99]	0.3377	0		0.02923	0.80 [0.65-0.98]		0.01469	0.77 [0.63-0.95]
rs1431393	32956211	A	G		0.05769	0.06134	0.7628	0.91 [0.49-1.69]		0.1045	0.05844	0.005313	1.99 [1.23-3.21]		0.04352	1.48 [1.01-2.17]	0.0516	73.62		0.09485	1.37 [0.95-1.99]		0.04238	1.48 [1.01-2.15]
rs1431394	32956216	G	T		0.05769	0.06134	0.7628	0.91 [0.49-1.69]		0.1045	0.05844	0.005313	1.99 [1.23-3.21]		0.04352	1.48 [1.01-2.17]	0.0516	73.62		0.09485	1.37 [0.95-1.99]		0.04238	1.48 [1.01-2.15]
rs1367727	32966632	C	T		0.05769	0.06134	0.7628	0.91 [0.49-1.69]		0.1045	0.05844	0.005313	1.99 [1.23-3.21]		0.04352	1.48 [1.01-2.17]	0.0516	73.62		0.09485	1.37 [0.95-1.99]		0.04238	1.48 [1.01-2.15]
rs9276935	32968664	C	T		0.05769	0.06134	0.7628	0.91 [0.49-1.69]		0.1045	0.05844	0.005313	1.99 [1.23-3.21]		0.04352	1.48 [1.01-2.17]	0.0516	73.62		0.09485	1.37 [0.95-1.99]		0.04238	1.48 [1.01-2.15]
rs2858324	32692598	T	C		0.4279	0.3393	0.008833	1.48 [1.10-1.98]		0.4091	0.3983	0.7997	1.04 [0.78-1.38]		0.04358	1.24 [1.01-1.52]	0.0914	64.9		0.0493	1.23 [1.00-1.50]		0.3063	0.88 [0.70-1.12]
rs2647012	32696681	A	G		0.4279	0.3393	0.008833	1.48 [1.10-1.98]		0.4091	0.3983	0.7997	1.04 [0.78-1.38]		0.04358	1.24 [1.01-1.52]	0.0914	64.9		0.0493	1.23 [1.00-1.50]		0.3063	0.88 [0.70-1.12]
rs3131294	32212369	T	C		0.05769	0.07887	0.3652	0.76 [0.41-1.38]		0.1091	0.1542	0.06557	0.65 [0.42-1.03]		0.04371	0.69 [0.48-0.99]	0.707	0		0.03216	0.67 [0.47-0.97]		0.4148	0.86 [0.59-1.25]
rs9267665	31903079	T	C		0.1346	0.1095	0.2668	1.29 [0.82-2.02]		0.04091	0.02002	0.03682	2.26 [1.05-4.87]		0.04422	1.49 [1.01-2.19]	0.2142	35.17		0.03871	1.50 [1.02-2.21]		0.1936	1.30 [0.88-1.92]
rs630379	31954477	T	G		0.1394	0.1631	0.381	0.83 [0.55-1.25]		0.2273	0.2857	0.06132	0.73 [0.53-1.02]		0.04485	0.77 [0.60-0.99]	0.6207	0		0.03891	0.76 [0.59-0.99]		0.0166	0.73 [0.56-0.94]
rs3763349	32840455	T	C		0.4519	0.4674	0.6644	0.94 [0.70-1.25]		0.4273	0.5141	0.01898	0.72 [0.55-0.95]		0.04504	0.82 [0.67-1.00]	0.1954	40.36		0.06233	0.83 [0.68-1.01]		0.3917	0.92 [0.75-1.12]
rs642093	32614298	A	G		0.3558	0.2619	0.00318	1.59 [1.17-2.16]		0.2364	0.244	0.8352	0.97 [0.70-1.34]		0.0451	1.26 [1.00-1.57]	0.0297	78.84		0.04353	1.25 [1.01-1.56]		0.064	0.77 [0.59-1.02]
rs7756741	32615421	A	T		0.3558	0.2619	0.00318	1.59 [1.17-2.16]		0.2364	0.244	0.8352	0.97 [0.70-1.34]		0.0451	1.26 [1.00-1.57]	0.0297	78.84		0.04353	1.25 [1.01-1.56]		0.064	0.77 [0.59-1.02]
rs2394251	29975911	G	C		0.1923	0.2361	0.1282	0.75 [0.52-1.09]		0.2364	0.2798	0.1852	0.80 [0.58-1.11]		0.04521	0.78 [0.61-0.99]	0.806	0		0.04278	0.78 [0.61-0.99]		0.08966	0.81 [0.63-1.03]
rs28732112	31295626	G	T		0.2212	0.1967	0.4045	1.16 [0.82-1.64]		0.2455	0.1937	0.04636	1.42 [1.01-2.00]		0.04562	1.28 [1.00-1.63]	0.4178	0		0.03711	1.29 [1.02-1.64]		0.02494	1.32 [1.04-1.69]
rs28894983	31295863	T	C		0.2212	0.1967	0.4045	1.16 [0.82-1.64]		0.2455	0.1937	0.04636	1.42 [1.01-2.00]		0.04562	1.28 [1.00-1.63]	0.4178	0		0.03711	1.29 [1.02-1.64]		0.02494	1.32 [1.04-1.69]
rs2844571	31367870	G	A		0.1587	0.1899	0.3049	0.82 [0.55-1.20]		0.2364	0.2938	0.07952	0.74 [0.53-1.04]		0.0457	0.77 [0.60-1.00]	0.7127	0		0.03278	0.76 [0.59-0.98]		0.0008644	0.64 [0.49-0.83]
rs2253908	31369114	T	C		0.1587	0.1899	0.3049	0.82 [0.55-1.20]		0.2364	0.2938	0.07952	0.74 [0.53-1.04]		0.0457	0.77 [0.60-1.00]	0.7127	0		0.03278	0.76 [0.59-0.98]		0.0008644	0.64 [0.49-0.83]
rs3129963	32412431	G	A		0.1875	0.1339	0.04061	1.48 [1.02-2.15]		0.1955	0.1715	0.4211	1.16 [0.81-1.66]		0.04575	1.30 [1.00-1.68]	0.3562	0		0.04758	1.30 [1.00-1.67]		0.1887	0.82 [0.61-1.10]
rs9267803	32133985	T	C		0.3125	0.278	0.2021	1.24 [0.89-1.73]		0.35	0.3014	0.1259	1.26 [0.94-1.69]		0.04641	1.25 [1.00-1.56]	0.9522	0		0.05972	1.23 [0.99-1.54]		0.1081	1.20 [0.96-1.50]
rs9267992	32252620	G	A		0.07692	0.08617	0.759	0.92 [0.54-1.57]		0.1	0.1585	0.01714	0.56 [0.35-0.90]		0.04645	0.70 [0.49-0.99]	0.1783	44.8		0.03018	0.68 [0.48-0.96]		0.3202	0.83 [0.58-1.20]
rs1610597	29713923	A	G		0.09615	0.1412	0.07422	0.64 [0.40-1.04]		0.1682	0.2024	0.2505	0.81 [0.56-1.16]		0.04655	0.74 [0.56-1.00]	0.4596	0		0.04583	0.74 [0.56-0.99]		0.1057	0.79 [0.59-1.05]
rs453779	33007604	T	C		0.4808	0.4572	0.4594	1.12 [0.83-1.49]		0.3045	0.434	0.0002208	0.56 [0.41-0.76]		0.04684	0.81 [0.65-1.00]	0.0014	90.23		0.03527	0.80 [0.65-0.98]		0.01576	0.77 [0.63-0.95]
rs3130595	32946520	A	G		0.05769	0.06232	0.724	0.89 [0.48-1.67]		0.1045	0.05844	0.005313	1.99 [1.23-3.21]		0.0469	1.47 [1.01-2.15]	0.0469	74.68		0.1027	1.36 [0.94-1.98]		0.04672	1.47 [1.01-2.13]
rs3130283	32170768	A	C		0.06731	0.08812	0.4243	0.80 [0.45-1.39]		0.1091	0.1558	0.0565	0.65 [0.41-1.01]		0.04693	0.70 [0.49-1.00]	0.5664	0		0.03543	0.69 [0.48-0.97]		0.3818	0.85 [0.59-1.22]
rs9276899	32880391	T	C		0.3942	0.353	0.2408	1.20 [0.89-1.61]		0.4	0.3452	0.1033	1.27 [0.95-1.70]		0.04707	1.23 [1.00-1.52]	0.7717	0		0.05996	1.22 [0.99-1.50]		0.8778	1.02 [0.82-1.27]
rs13192471	32703326	C	T		0.1298	0.1597	0.2106	0.76 [0.49-1.17]		0.1091	0.1461	0.1185	0.70 [0.45-1.09]		0.04708	0.73 [0.54-1.00]	0.8063	0		0.05812	0.74 [0.55-1.01]		0.9194	1.02 [0.73-1.42]
rs17499655	32704358	T	C		0.1298	0.1597	0.2106	0.76 [0.49-1.17]		0.1091	0.1461	0.1185	0.70 [0.45-1.09]		0.04708	0.73 [0.54-1.00]	0.8063	0		0.05812	0.74 [0.55-1.01]		0.9194	1.02 [0.73-1.42]
rs3101944	32943350	T	C		0.05769	0.06524	0.595	0.85 [0.46-1.57]		0.1091	0.06006	0.00362	2.03 [1.26-3.26]		0.04723	1.46 [1.00-2.14]	0.0283	79.21		0.1119	1.35 [0.93-1.94]		0.04982	1.45 [1.00-2.10]
rs1044506	32204288	A	C		0.05769	0.07838	0.3743	0.76 [0.42-1.39]		0.1091	0.1531	0.06993	0.66 [0.42-1.04]		0.04727	0.69 [0.48-1.00]	0.7094	0		0.03567	0.68 [0.47-0.97]		0.4381	0.86 [0.59-1.25]
rs3873243	29799848	T	G		0.125	0.09153	0.09415	1.46 [0.94-2.29]		0.09091	0.07197	0.2719	1.33 [0.80-2.22]		0.04738	1.41 [1.00-1.97]	0.7864	0		0.05058	1.39 [1.00-1.94]		0.07134	1.36 [0.97-1.90]
rs6907322	32357168	A	G		0.1683	0.2386	0.03731	0.66 [0.45-0.98]		0.1682	0.1894	0.462	0.87 [0.60-1.26]		0.04755	0.76 [0.58-1.00]	0.3291	0		0.0498	0.77 [0.59-1.00]		0.117	0.81 [0.61-1.06]
rs9268303	32358388	A	G		0.1683	0.2386	0.03731	0.66 [0.45-0.98]		0.1682	0.1894	0.462	0.87 [0.60-1.26]		0.04755	0.76 [0.58-1.00]	0.3291	0		0.0498	0.77 [0.59-1.00]		0.117	0.81 [0.61-1.06]
HLA_DQB1_0602	32663284	P	A		0.05288	0.06134	0.6361	0.86 [0.46-1.61]		0.09091	0.1434	0.03238	0.59 [0.36-0.96]		0.04755	0.68 [0.46-1.00]	0.3496	0		0.03419	0.66 [0.45-0.97]		0.4299	0.85 [0.57-1.27]
rs3135034	32983885	C	T		0.05769	0.06183	0.7446	0.90 [0.48-1.68]		0.1045	0.05898	0.005854	1.97 [1.22-3.19]		0.04785	1.47 [1.00-2.15]	0.0516	73.6		0.1043	1.36 [0.94-1.97]		0.04657	1.47 [1.01-2.13]
rs3097646	32986912	C	A		0.05769	0.06183	0.7446	0.90 [0.48-1.68]		0.1045	0.05898	0.005854	1.97 [1.22-3.19]		0.04785	1.47 [1.00-2.15]	0.0516	73.6		0.1043	1.36 [0.94-1.97]		0.04657	1.47 [1.01-2.13]
rs2517550	31040591	G	A		0.2596	0.3194	0.09473	0.75 [0.54-1.05]		0.3727	0.4075	0.2442	0.84 [0.63-1.13]		0.04805	0.80 [0.64-1.00]	0.6231	0		0.04464	0.80 [0.64-0.99]		0.2862	0.89 [0.71-1.11]
rs2523873	31044486	C	G		0.2596	0.3194	0.09473	0.75 [0.54-1.05]		0.3727	0.4075	0.2442	0.84 [0.63-1.13]		0.04805	0.80 [0.64-1.00]	0.6231	0		0.04464	0.80 [0.64-0.99]		0.2862	0.89 [0.71-1.11]
SNP_DQA1_32641392	32641392	C	T		0.2163	0.3505	7.83e-05	0.49 [0.35-0.70]		0.35	0.3252	0.4808	1.11 [0.83-1.48]		0.04819	0.80 [0.64-1.00]	0.0005	91.8		0.02083	0.77 [0.62-0.96]		0.237	1.19 [0.89-1.58]
SNP_DQA1_32642232_G	32642232	P	A		0.2163	0.3505	7.83e-05	0.49 [0.35-0.70]		0.35	0.3252	0.4808	1.11 [0.83-1.48]		0.04819	0.80 [0.64-1.00]	0.0005	91.8		0.02083	0.77 [0.62-0.96]		0.237	1.19 [0.89-1.58]
AA_DQA1_175_32642233_E	32642233	P	A		0.2163	0.3505	7.83e-05	0.49 [0.35-0.70]		0.35	0.3252	0.4808	1.11 [0.83-1.48]		0.04819	0.80 [0.64-1.00]	0.0005	91.8		0.02083	0.77 [0.62-0.96]		0.237	1.19 [0.89-1.58]
AA_DQA1_175_32642233_QK	32642233	A	P		0.2163	0.3505	7.83e-05	0.49 [0.35-0.70]		0.35	0.3252	0.4808	1.11 [0.83-1.48]		0.04819	0.80 [0.64-1.00]	0.0005	91.8		0.02083	0.77 [0.62-0.96]		0.237	1.19 [0.89-1.58]
rs56684411	30516211	C	G		0.004808	0.005842	0.9538	0.94 [0.12-7.53]		0.01818	0.004329	0.02157	3.93 [1.22-12.64]		0.04824	2.79 [1.01-7.72]	0.2397	27.66		0.0857	2.31 [0.89-6.01]		0.0934	2.27 [0.87-5.93]
1kg_6_30611651	30535895	A	G		0.004808	0.005842	0.9538	0.94 [0.12-7.53]		0.01818	0.004329	0.02157	3.93 [1.22-12.64]		0.04824	2.79 [1.01-7.72]	0.2397	27.66		0.0857	2.31 [0.89-6.01]		0.0934	2.27 [0.87-5.93]
1kg_6_30628603	30552847	A	G		0.004808	0.005842	0.9538	0.94 [0.12-7.53]		0.01818	0.004329	0.02157	3.93 [1.22-12.64]		0.04824	2.79 [1.01-7.72]	0.2397	27.66		0.0857	2.31 [0.89-6.01]		0.0934	2.27 [0.87-5.93]
rs2856448	32046798	T	C		0.4327	0.4581	0.4606	0.89 [0.66-1.20]		0.4136	0.4794	0.04246	0.74 [0.56-0.99]		0.04829	0.81 [0.66-1.00]	0.3827	0		0.0645	0.83 [0.67-1.01]		0.06412	0.82 [0.67-1.01]
rs3909134	29731476	C	T		0.01923	0.00925	0.1237	2.39 [0.79-7.24]		0.02273	0.0119	0.2044	1.92 [0.70-5.25]		0.04833	2.12 [1.01-4.46]	0.7743	0		0.05135	2.09 [1.00-4.39]		0.03637	2.23 [1.05-4.74]
rs2253907	31369093	A	G		0.3702	0.4309	0.07117	0.76 [0.57-1.02]		0.4818	0.5157	0.3147	0.86 [0.65-1.15]		0.04838	0.81 [0.66-1.00]	0.5421	0		0.05028	0.82 [0.67-1.00]		0.002262	0.72 [0.59-0.89]
rs3129996	30683810	A	C		0.04327	0.07011	0.1236	0.58 [0.29-1.16]		0.08182	0.1109	0.1855	0.71 [0.43-1.18]		0.04838	0.66 [0.44-1.00]	0.6338	0		0.04621	0.66 [0.44-0.99]		0.1185	0.72 [0.48-1.09]
rs2170185	32881862	C	T		0.3942	0.3535	0.2465	1.19 [0.89-1.61]		0.4	0.3452	0.1033	1.27 [0.95-1.70]		0.0484	1.23 [1.00-1.52]	0.7627	0		0.06113	1.22 [0.99-1.50]		0.8853	1.02 [0.82-1.26]
rs3130342	32112369	T	G		0.0625	0.08277	0.4044	0.78 [0.44-1.39]		0.1091	0.1548	0.06383	0.65 [0.42-1.03]		0.04841	0.70 [0.49-1.00]	0.6285	0		0.0362	0.68 [0.48-0.98]		0.3703	0.85 [0.59-1.22]
rs9277626	33114046	G	A		0.399	0.3544	0.2481	1.19 [0.89-1.61]		0.3227	0.2776	0.1011	1.30 [0.95-1.77]		0.04869	1.24 [1.00-1.54]	0.7004	0		0.04893	1.24 [1.00-1.53]		0.05613	1.23 [0.99-1.53]
rs9258447	29806075	T	C		0.1346	0.0964	0.06494	1.51 [0.97-2.34]		0.08636	0.07197	0.3841	1.26 [0.75-2.12]		0.04875	1.40 [1.00-1.96]	0.6012	0		0.05446	1.38 [0.99-1.93]		0.07113	1.36 [0.97-1.90]
rs3132442	31871717	G	A		0.274	0.3642	0.0163	0.68 [0.49-0.93]		0.4591	0.4729	0.6155	0.93 [0.70-1.24]		0.04884	0.81 [0.65-1.00]	0.1432	53.34		0.03476	0.80 [0.65-0.98]		0.01146	0.76 [0.62-0.94]
rs3130481	31871979	G	C		0.274	0.3642	0.0163	0.68 [0.49-0.93]		0.4591	0.4729	0.6155	0.93 [0.70-1.24]		0.04884	0.81 [0.65-1.00]	0.1432	53.34		0.03476	0.80 [0.65-0.98]		0.01146	0.76 [0.62-0.94]
rs17496549	32441931	T	C		0.05769	0.0964	0.09254	0.59 [0.32-1.09]		0.08636	0.1136	0.2396	0.75 [0.46-1.22]		0.04888	0.68 [0.47-1.00]	0.5651	0		0.0448	0.68 [0.46-0.99]		0.4072	0.85 [0.57-1.25]
rs362538	29542853	G	C		0.03846	0.06086	0.198	0.61 [0.29-1.29]		0.05909	0.09199	0.1353	0.64 [0.36-1.15]		0.04891	0.63 [0.40-1.00]	0.9199	0		0.04078	0.62 [0.39-0.98]		0.08773	0.67 [0.42-1.06]
rs9276975	33005822	T	C		0.125	0.1256	0.9871	1.00 [0.64-1.55]		0.2091	0.1439	0.01097	1.59 [1.11-2.28]		0.04933	1.32 [1.00-1.75]	0.1069	61.53		0.07408	1.29 [0.98-1.69]		0.07965	1.28 [0.97-1.69]
rs3130279	32144849	A	G		0.06731	0.08666	0.4391	0.80 [0.46-1.40]		0.1091	0.1558	0.05761	0.65 [0.41-1.01]		0.04954	0.70 [0.50-1.00]	0.556	0		0.03822	0.69 [0.49-0.98]		0.3813	0.85 [0.59-1.22]
rs2251824	31544080	A	G		0.2356	0.1631	0.02631	1.49 [1.05-2.13]		0.1773	0.1634	0.6094	1.10 [0.76-1.60]		0.04956	1.29 [1.00-1.67]	0.2471	25.35		0.04006	1.30 [1.01-1.68]		0.01361	1.38 [1.07-1.79]
rs2523503	31545782	T	G		0.2356	0.1631	0.02631	1.49 [1.05-2.13]		0.1773	0.1634	0.6094	1.10 [0.76-1.60]		0.04956	1.29 [1.00-1.67]	0.2471	25.35		0.04006	1.30 [1.01-1.68]		0.01361	1.38 [1.07-1.79]
rs4947259	32883730	T	C		0.3942	0.3539	0.2535	1.19 [0.88-1.60]		0.4	0.3452	0.1033	1.27 [0.95-1.70]		0.04993	1.23 [1.00-1.52]	0.7503	0		0.06287	1.22 [0.99-1.50]		0.8939	1.02 [0.82-1.26]
