# Supplementary material for: Immune and spermatogenesis-related loci are involved in the development of extreme patterns of male infertility
Source: Commun Biol. 2022 Nov 10;5:1220. doi: 10.1038/s42003-022-04192-0 (PMC9649734; doi:10.1038/s42003-022-04192-0)
Supplement: Supplementary file 6 — Supplementary Data 3 [file 42003_2022_4192_MOESM6_ESM.xlsx]

## Sheet: Supplementary_Data_03
Supplementary Data 3. Likelihood ratio test of amino acid positions for each independent cohort and the combined population.
					IBERIAN		GERMANY		COMBINED
HLA molecule	Amino acid position	Centre codon position (GRCh38)	Tested alleles		P-value		P-value		P-value	Conditioned to DRβ1 13
DRβ1	13	32584354	6		4.95129e-07		0.00336795		2.90296e-07	NA
DRβ1	10	32584363	3		1.52939e-07		0.1084		2.98663e-07	0.22152
DRβ1	149	32581676	2		1.066e-07		0.108547		5.97083e-07	1
DRβ1	12	32584357	2		1.066e-07		0.108547		5.97083e-07	1
DRβ1	233	32580249	3		2.05227e-07		0.244184		1.50218e-06	0.418884
DRβ1	71	32584180	4		0.00285756		0.00083787		3.30493e-06	0.270887
DRβ1	140	32581703	2		0.00352633		0.000499245		4.31994e-06	0.22152
DRβ1	-16	32589702	3		1.26573e-06		0.279177		5.7212e-06	0.460774
DRβ1	-25	32589729	3		1.26573e-06		0.279177		5.7212e-06	0.460774
DQβ1	9	32665055	3		0.0331518		0.000229329		6.14674e-06	0.00408638
DRβ1	11	32584360	6		1.08731e-06		0.0144218		1.45616e-05	0.911323
DRβ1	9	32584366	3		0.0140903		0.00186832		2.26317e-05	0.468819
DQβ1	-17	32666561	3		0.00136798		0.00820444		6.39335e-05	0.00244301
DRβ1	37	32584282	5		0.0123234		0.0112927		0.000139874	0.911429
DRβ1	96	32581835	4		1.72393e-05		0.0108576		0.000255496	0.678794
DQβ1	37	32664971	3		0.0811767		0.00340569		0.000318223	0.000161074
DRβ1	142	32581697	2		0.0149033		0.012532		0.00031894	1
DRβ1	133	32581724	2		0.0149033		0.012532		0.00031894	1
DRβ1	32	32584297	2		0.00676836		0.0785608		0.00130331	0.531409
DRβ1	-17	32589705	3		0.138906		0.0131919		0.00153067	0.848581
DQβ1	26	32665004	3		0.0133352		0.0368696		0.00208392	0.0738862
DRβ1	47	32584252	2		1.2909e-06		0.737403		0.00210233	0.699293
DQβ1	75	32664857	2		0.017904		0.0329592		0.0024651	0.0054844
DQβ1	13	32665043	2		0.0120251		0.0228453		0.00253059	0.0362558
DQβ1	-9	32666537	3		0.0039087		0.0585717		0.00304318	0.0682045
DQβ1	-27	32666591	3		0.0039087		0.0585717		0.00304318	0.0682045
DQα1	41	32641418	2		0.0270663		0.0417371		0.00304319	0.185329
DQα1	130	32642098	2		0.0270663		0.0417371		0.00304319	0.185329
DQβ1	-18	32666564	3		0.00105312		0.06099		0.00419162	0.0259628
DQβ1	-10	32666540	3		0.0103221		0.0368412		0.00423586	0.00527906
DRβ1	58	32584219	2		0.000237795		0.983611		0.00439865	0.740796
DQβ1	130	32662143	2		0.00372449		0.250487		0.00467448	0.15586
DQβ1	-5	32666525	4		0.002213		0.121844		0.00610247	0.0174992
DRβ1	-1	32589657	3		0.26946		0.0322594		0.00651401	0.839198
DQβ1	-4	32666522	3		0.00933023		0.0597914		0.00714047	0.0158092
DQβ1	-6	32666528	3		0.00933023		0.0597914		0.00714047	0.0158092
DQβ1	-21	32666573	3		0.00933023		0.0597914		0.00714047	0.0158092
DQβ1	14	32665040	2		0.136304		0.0166934		0.00766097	0.0350587
A	9	29942781	4		0.000904361		0.811615		0.00768546	0.00449915
DQβ1	74	32664860	3		0.0332582		0.10262		0.00785402	0.0186763
DQβ1	71	32664869	4		0.0440873		0.150082		0.00830882	0.0311859
DRβ1	181	32581580	3		0.0166149		0.302829		0.00860184	0.620652
DQβ1	197	32661433	2		0.0344751		0.127319		0.00896054	0.0394415
DQβ1	3	32666504	2		0.0344751		0.127319		0.00896054	0.0394415
DQβ1	38	32664968	2		0.0362981		0.0794043		0.00970783	0.00950427
A	73	29942973	2		0.00683391		0.509212		0.0108428	0.00739446
DQβ1	45	32664947	2		0.00329285		0.66879		0.0140164	0.564309
DQα1	34	32641397	2		4.28544e-05		0.632217		0.0146518	0.710403
DQβ1	86	32664824	3		0.0145359		0.328933		0.0161943	0.125442
DQβ1	67	32664881	2		0.109453		0.057261		0.0166878	0.00262447
DQβ1	66	32664884	2		0.109453		0.057261		0.0166878	0.00262447
A	311	29944608	2		0.00923306		0.356382		0.0176412	0.0255334
DQβ1	77	32664851	2		0.0749628		0.0778771		0.017765	0.0130683
A	282	29944521	2		0.00923306		0.379693		0.0184719	0.0266933
DQβ1	30	32664992	3		0.267365		0.036183		0.0186237	0.0058211
B	66	31356762	2		0.136501		0.0911753		0.0202014	0.0128276
DRβ1	28	32584309	3		0.207134		0.0737006		0.0217409	0.850173
A	186	29944131	2		0.0106308		0.786446		0.0222173	0.0164897
B	65	31356765	2		0.136501		0.112215		0.0250303	0.0149467
DQα1	175	32642233	3		7.75462e-05		0.723132		0.0253046	0.153885
DQα1	75	32641520	2		0.00333443		0.946932		0.0260316	0.0577257
DQα1	107	32642029	2		0.00333443		0.946932		0.0260316	0.0577257
DQα1	156	32642176	2		0.00333443		0.946932		0.0260316	0.0577257
DQα1	161	32642191	2		0.00333443		0.946932		0.0260316	0.0577257
DQα1	163	32642197	2		0.00333443		0.946932		0.0260316	0.0577257
A	65	29942949	2		0.0146994		0.382319		0.0288551	0.0346559
A	99	29943292	2		0.0146994		0.382319		0.0288551	0.0346559
DPβ1	205	33085833	3		0.284357		0.0996679		0.0309585	0.0227559
DRβ1	4	32589645	2		0.0875871		0.196315		0.0316825	0.551033
DQα1	54	32641457	2		0.0892682		0.186552		0.0322857	0.931134
DRβ1	25	32584318	2		0.0928088		0.179285		0.0324302	1
DRβ1	14	32584351	2		0.0928088		0.179285		0.0324302	1
DQβ1	167	32662032	2		0.0120251		0.490244		0.032569	0.536982
B	211	31355508	2		0.0329637		1		0.0333016	0.0257111
DQβ1	126	32662155	2		0.0100617		0.484406		0.0351041	0.373258
DRβ1	78	32584159	2		0.0875871		0.224938		0.036318	0.814327
B	325	31354526	2		0.25945		0.0763234		0.0368508	0.125422
A	95	29943280	3		0.00802236		0.787302		0.0380645	0.057177
B	180	31356175	2		0.324425		0.0862705		0.0403874	0.0276672
B	177	31356184	2		0.324425		0.0862705		0.0403874	0.0276672
DRβ1	70	32584183	3		0.0152066		0.631071		0.0424904	0.132028
DRβ1	86	32584135	2		0.00172384		0.924129		0.0429433	0.571478
DQβ1	56	32664914	2		0.0841378		0.240567		0.0437483	0.207155
DRβ1	30	32584303	6		0.120824		0.239644		0.0457014	0.742177
DQα1	215	32642709	2		9.06972e-05		0.274981		0.0521696	0.946212
DRβ1	31	32584300	3		0.081716		0.245468		0.0538964	0.22152
DQβ1	135	32662128	2		0.374859		0.0415915		0.0546571	0.588616
B	305	31355133	2		0.563652		0.0506055		0.0567928	0.28721
DRβ1	104	32581811	2		0.000108739		0.263475		0.0586024	0.814327
DRβ1	98	32581829	2		0.000108739		0.263475		0.0586024	0.814327
B	282	31355202	2		0.570977		0.0602271		0.0637305	0.308454
DPβ1	84	33080909	2		0.408342		0.157754		0.0695216	0.0449762
C	304	31269998	2		0.219457		0.201087		0.0699487	0.041297
DRβ1	231	32580255	3		0.0504474		0.837085		0.0709075	0.198982
DPβ1	215	33085863	2		0.337214		0.229879		0.0735799	0.0535973
A	245	29944308	2		0.0122403		0.583476		0.0741978	0.0436402
B	131	31356322	2		0.527664		0.101845		0.0742707	0.042781
DQβ1	70	32664872	3		0.224954		0.2263		0.0758599	0.171139
B	103	31356406	2		0.0836695		0.495536		0.0761898	0.0960574
B	-10	31357115	2		0.295306		0.156909		0.0777098	0.0904022
DPβ1	57	33080828	2		0.268805		0.15437		0.0777473	0.0707521
DRβ1	16	32584345	2		0.326495		0.125631		0.0787948	1
A	161	29943478	2		0.0380282		0.566438		0.0795781	0.245252
A	79	29942991	2		0.205381		0.197632		0.0839442	0.0647162
A	80	29942994	2		0.205381		0.197632		0.0839442	0.0647162
A	81	29942997	2		0.205381		0.197632		0.0839442	0.0647162
A	82	29943000	2		0.205381		0.197632		0.0839442	0.0647162
A	83	29943003	2		0.205381		0.197632		0.0839442	0.0647162
DQα1	52	32641451	3		0.202959		0.207365		0.0895868	0.163733
A	114	29943337	4		0.0832972		0.760952		0.0898214	0.0753954
DRβ1	38	32584279	3		0.0693073		0.281931		0.0904745	0.158927
DQα1	40	32641415	2		0.0106003		0.759538		0.0905461	0.0522816
DQα1	51	32641448	2		0.0106003		0.759538		0.0905461	0.0522816
DQβ1	57	32664911	4		0.00350451		0.89611		0.0913281	0.130264
DQβ1	116	32662185	2		0.136304		0.293713		0.0933237	0.477024
DQα1	50	32641445	3		0.000289713		0.545608		0.0938369	0.150615
DQα1	53	32641454	3		0.000289713		0.545608		0.0938369	0.150615
A	276	29944503	2		0.0627897		0.768456		0.0943712	0.0520196
B	70	31356750	4		0.207268		0.0800155		0.0947175	0.0430627
DRβ1	60	32584213	3		0.295487		0.260057		0.0959025	0.766843
A	321	29945080	2		0.0627897		0.779943		0.0963171	0.0533312
DQβ1	224	32661352	2		0.118889		0.311382		0.0966718	0.474222
B	-21	31357148	2		0.375916		0.13973		0.0982611	0.143281
B	-23	31357154	2		0.375916		0.13973		0.0982611	0.143281
DRβ1	166	32581625	2		0.0237112		0.866026		0.100343	0.22152
DQα1	129	32642095	2		0.752784		0.0491338		0.100841	0.314084
DQβ1	125	32662158	3		0.0167566		0.546116		0.101979	0.054612
DQα1	47	32641436	4		0.000324823		0.0989943		0.104123	0.28467
DPβ1	11	33080690	2		0.333148		0.191876		0.105595	0.177659
A	156	29943463	4		0.00399729		0.538721		0.109772	0.0317122
B	62	31356774	2		0.51858		0.139445		0.112505	0.0645676
DRβ1	85	32584138	2		0.0140839		0.180052		0.118258	0.00136374
B	178	31356181	2		0.818455		0.117996		0.126463	0.894747
C	152	31271165	2		0.455404		0.162294		0.127851	0.119012
B	-11	31357118	2		0.43262		0.177965		0.1279	0.111119
DRβ1	57	32584222	4		0.142457		0.416443		0.130137	0.904093
DQβ1	185	32661978	2		2.19236e-05		0.0556855		0.130312	0.586754
A	97	29943286	3		0.0249762		0.952747		0.134329	0.0638489
DRβ1	73	32584174	2		0.248033		0.341448		0.135358	0.0119307
DPβ1	178	33085205	2		0.0609546		0.918001		0.15032	0.271867
DRβ1	74	32584171	5		0.325841		0.552733		0.150811	0.164603
A	151	29943448	2		0.0244295		0.391074		0.158175	0.105395
B	109	31356388	2		0.198907		0.630076		0.159835	0.39976
A	298	29944569	2		0.0427518		0.471007		0.161591	0.0841715
A	307	29944596	2		0.0427518		0.471007		0.161591	0.0841715
B	156	31356247	4		0.386829		0.502398		0.162828	0.0151307
A	-11	29942594	2		0.0402518		0.378794		0.162956	0.0818835
DPβ1	76	33080885	3		0.795758		0.124716		0.16853	0.0249953
A	76	29942982	3		0.204155		0.415565		0.17587	0.0915732
A	70	29942964	2		0.471598		0.253719		0.176088	0.457941
B	-8	31357109	2		0.369358		0.347047		0.179706	0.162221
DQβ1	52	32664926	2		0.489671		0.185824		0.181415	0.0130748
DQβ1	47	32664941	2		0.489671		0.185824		0.181415	0.0130748
DQβ1	46	32664944	2		0.489671		0.185824		0.181415	0.0130748
DQβ1	55	32664917	3		0.77693		0.0703348		0.187997	0.0424718
DRβ1	180	32581583	3		0.000370441		0.0431061		0.191329	0.713849
DPβ1	33	33080756	2		0.743494		0.093472		0.194726	0.0492886
C	113	31271282	2		0.147363		0.929346		0.195624	0.26839
DPβ1	8	33080681	2		0.656857		0.130091		0.195771	0.108986
A	66	29942952	2		0.0870917		0.925964		0.199792	0.151268
A	62	29942940	5		0.102365		0.491506		0.202229	0.162684
B	67	31356759	5		0.522501		0.355844		0.20499	0.0475898
B	24	31356888	3		0.383699		0.573959		0.206658	0.235311
A	297	29944566	2		0.277487		0.374803		0.210893	0.271382
A	184	29944125	2		0.16342		0.459741		0.216724	0.374206
B	171	31356202	2		0.628386		0.237606		0.216996	0.368086
DQβ1	28	32664998	2		0.489671		0.250508		0.220559	0.0187109
A	44	29942886	2		0.0161319		0.613135		0.222877	0.031118
B	194	31355559	2		0.160297		0.903751		0.225412	0.3546
A	158	29943469	2		0.0175759		0.630035		0.226074	0.0318937
A	299	29944572	2		0.259899		0.731845		0.226625	0.141589
A	334	29945261	2		0.259899		0.731845		0.226625	0.141589
A	67	29942955	2		0.0175759		0.613135		0.231607	0.0327384
A	150	29943445	2		0.0175759		0.613135		0.231607	0.0327384
DQα1	207	32642685	2		0.722088		0.0896442		0.233242	0.121052
DPβ1	65	33080852	2		0.241397		0.540592		0.233931	0.285108
DPβ1	36	33080765	2		0.457123		0.380341		0.234689	0.48718
DQβ1	182	32661987	2		0.636248		0.0573072		0.248432	0.467767
DQβ1	140	32662113	2		0.636248		0.0573072		0.248432	0.467767
B	69	31356753	2		0.694843		0.105707		0.254296	0.0122801
B	30	31356870	2		0.863571		0.0485586		0.254915	0.825706
C	116	31271273	4		0.108278		0.982361		0.255602	0.376692
A	144	29943427	2		0.213581		0.910134		0.256335	0.171157
C	-17	31272049	2		0.431091		0.442137		0.280523	0.143731
C	295	31270025	2		0.534805		0.371112		0.282336	0.155162
C	-9	31272025	2		0.534805		0.371112		0.282336	0.155162
DPβ1	69	33080864	3		0.872598		0.0953367		0.283225	0.0890758
C	285	31270055	2		0.291409		0.261074		0.283278	0.144696
C	184	31270482	2		0.291409		0.261074		0.283278	0.144696
B	199	31355544	2		0.869901		0.112407		0.284259	0.563558
C	306	31269992	2		0.443478		0.442137		0.28455	0.145019
C	267	31270233	2		0.443478		0.442137		0.28455	0.145019
C	253	31270275	2		0.443478		0.442137		0.28455	0.145019
C	147	31271180	2		0.443478		0.442137		0.28455	0.145019
C	339	31269346	2		0.548868		0.371112		0.286409	0.156535
C	326	31269385	2		0.548868		0.371112		0.286409	0.156535
C	307	31269989	2		0.548868		0.371112		0.286409	0.156535
C	305	31269995	2		0.548868		0.371112		0.286409	0.156535
C	273	31270215	2		0.548868		0.371112		0.286409	0.156535
C	261	31270251	2		0.548868		0.371112		0.286409	0.156535
C	194	31270452	2		0.548868		0.371112		0.286409	0.156535
DQβ1	203	32661415	2		0.143032		0.286668		0.286459	0.0237023
A	116	29943343	3		0.154294		0.964031		0.29128	0.320358
B	158	31356241	2		0.235464		0.728087		0.291868	0.410346
A	56	29942922	2		0.30286		0.821216		0.296852	0.435904
DRβ1	26	32584315	3		0.867957		0.23593		0.298471	0.0568043
A	246	29944311	2		0.427319		0.532868		0.300535	0.161204
DPα1	11	33069862	2		0.621841		0.110905		0.301844	0.299279
DPβ1	55	33080822	3		0.692334		0.124641		0.302361	0.605765
C	248	31270290	2		0.111798		0.878532		0.303869	0.347628
C	6	31271853	2		0.111798		0.878532		0.303869	0.347628
DRβ1	112	32581787	2		0.76583		0.37343		0.305401	0.980127
B	45	31356825	4		0.399695		0.540021		0.305573	0.634954
B	9	31356933	3		0.399041		0.10328		0.308617	0.00730756
A	105	29943310	2		0.0245653		0.468559		0.318248	0.0950316
A	109	29943322	2		0.457158		0.403263		0.326096	0.354767
B	147	31356274	2		0.395387		0.122677		0.336734	0.305121
B	143	31356286	2		0.395387		0.122677		0.336734	0.305121
DQβ1	220	32661364	2		0.241969		0.252569		0.341909	0.0405553
B	41	31356837	2		0.736625		0.157846		0.342752	0.583969
B	167	31356214	2		0.972618		0.220736		0.34529	0.663149
C	80	31271631	2		0.563536		0.589587		0.345621	0.438476
C	77	31271640	2		0.563536		0.589587		0.345621	0.438476
DRβ1	189	32580856	2		0.198568		0.81818		0.348636	0.187098
A	-15	29942582	2		0.417809		0.40107		0.348914	0.377913
C	193	31270455	2		0.717863		0.153271		0.350652	0.688495
B	71	31356747	2		0.694843		0.141321		0.353695	0.015218
C	114	31271279	2		0.22507		0.90872		0.360721	0.483402
C	49	31271724	2		0.289447		0.942043		0.361042	0.442381
C	14	31271829	2		0.289447		0.942043		0.361042	0.442381
A	152	29943451	5		0.0160444		0.930074		0.361842	0.192106
B	74	31356738	2		0.161315		0.997681		0.37531	0.562845
DQα1	69	32641502	3		0.353017		0.408657		0.391414	0.163814
C	303	31270001	2		0.308328		0.991869		0.400224	0.504733
C	24	31271799	2		0.376852		0.755657		0.404952	0.478458
B	114	31356373	3		0.551713		0.0578642		0.408717	0.204652
DPβ1	9	33080684	3		0.891546		0.316743		0.427575	0.242137
A	142	29943421	2		0.452673		0.561322		0.438093	0.498039
A	145	29943430	2		0.452673		0.561322		0.438093	0.498039
A	294	29944557	2		0.426233		0.756761		0.448392	0.503922
A	283	29944524	2		0.377277		0.587839		0.449665	0.565618
A	166	29943493	2		0.730433		0.300504		0.457518	0.953999
A	167	29943496	2		0.730433		0.300504		0.457518	0.953999
A	163	29943484	2		0.0757734		0.26787		0.45757	0.185935
DPβ1	56	33080825	2		0.391147		0.913317		0.463806	0.690759
DPα1	228	33068657	2		0.511575		0.704074		0.466313	0.627485
DPα1	160	33069075	2		0.511575		0.704074		0.466313	0.627485
DPα1	127	33069174	2		0.511575		0.704074		0.466313	0.627485
DPα1	111	33069222	2		0.511575		0.704074		0.466313	0.627485
DPα1	83	33069646	2		0.511575		0.704074		0.466313	0.627485
DPα1	50	33069745	2		0.511575		0.704074		0.466313	0.627485
DPα1	31	33069802	2		0.511575		0.704074		0.466313	0.627485
B	97	31356424	6		0.122651		0.411857		0.473033	0.245373
DRβ1	120	32581763	2		5.29066e-05		0.0186034		0.477386	0.22152
DQβ1	90	32664812	2		0.282142		0.333087		0.478154	0.0516191
DQβ1	89	32664815	2		0.282142		0.333087		0.478154	0.0516191
DQβ1	85	32664827	2		0.282142		0.333087		0.478154	0.0516191
DQβ1	84	32664830	2		0.282142		0.333087		0.478154	0.0516191
A	127	29943376	2		0.334688		0.992317		0.480172	0.454982
DPβ1	96	33084959	2		0.589705		0.688394		0.486444	0.324185
DPβ1	170	33085181	2		0.589705		0.688394		0.486444	0.324185
A	-22	29942561	2		0.431565		0.588168		0.487822	0.599271
A	-20	29942567	2		0.431565		0.588168		0.487822	0.599271
A	-2	29942621	2		0.431565		0.588168		0.487822	0.599271
A	288	29944539	2		0.431565		0.588168		0.487822	0.599271
A	310	29944605	2		0.431565		0.588168		0.487822	0.599271
A	314	29945059	2		0.431565		0.588168		0.487822	0.599271
DPβ1	85	33080912	2		0.859418		0.384194		0.48811	0.307929
DPβ1	86	33080915	2		0.859418		0.384194		0.48811	0.307929
DPβ1	87	33080918	2		0.859418		0.384194		0.48811	0.307929
B	307	31355127	2		0.405677		0.25885		0.49904	0.384631
DQβ1	221	32661361	2		0.241969		0.348112		0.501814	0.0455991
A	90	29943024	2		0.0594772		0.326813		0.504945	0.173745
B	116	31356367	5		0.967223		0.360408		0.51054	0.484914
B	11	31356927	2		0.0363572		0.315918		0.512553	0.922129
B	-16	31357133	2		0.646942		0.342772		0.52223	0.421308
C	99	31271324	4		0.297048		0.935328		0.540143	0.737155
B	300	31355148	2		0.613885		1		0.541791	0.519529
B	299	31355151	2		0.613885		1		0.541791	0.519529
B	298	31355154	2		0.613885		1		0.541791	0.519529
B	296	31355160	2		0.613885		1		0.541791	0.519529
B	295	31355163	2		0.613885		1		0.541791	0.519529
B	275	31355223	2		0.613885		1		0.541791	0.519529
B	270	31355331	2		0.613885		1		0.541791	0.519529
B	268	31355337	2		0.613885		1		0.541791	0.519529
B	267	31355340	2		0.613885		1		0.541791	0.519529
B	253	31355382	2		0.613885		1		0.541791	0.519529
B	239	31355424	2		0.613885		1		0.541791	0.519529
C	73	31271652	2		0.943418		0.512431		0.563989	0.61838
B	80	31356720	3		0.870542		0.612899		0.567388	0.656831
C	1	31271868	2		0.33424		0.947135		0.58009	0.701121
A	17	29942805	2		0.528061		0.816689		0.580971	0.856464
C	-15	31272043	2		0.661592		0.636583		0.591602	0.292387
DQα1	25	32641370	2		0.764471		0.672439		0.622807	0.103783
C	94	31271339	2		0.218017		0.924336		0.627022	0.711276
C	275	31270085	3		0.47856		0.909458		0.639415	0.773893
A	193	29944152	2		0.977052		0.557737		0.6535	0.57575
A	194	29944155	2		0.977052		0.557737		0.6535	0.57575
A	207	29944194	2		0.977052		0.557737		0.6535	0.57575
A	253	29944332	2		0.970895		0.557737		0.653599	0.579304
B	32	31356864	2		0.631059		0.990116		0.663437	0.815546
DRβ1	67	32584192	3		0.0677054		0.513104		0.666523	0.0401523
C	21	31271808	2		0.517375		0.849199		0.66745	0.836381
DPβ1	35	33080762	3		0.765904		0.168815		0.67044	0.883332
C	138	31271207	2		0.445754		0.705192		0.67878	0.737883
DQα1	26	32641373	2		0.000488591		0.0208753		0.678835	0.958909
DQα1	187	32642625	2		0.000488591		0.0208753		0.678835	0.958909
B	152	31356259	2		0.725065		0.903433		0.691631	0.135716
C	9	31271844	4		0.411158		0.970906		0.69253	0.767949
C	35	31271766	2		0.46977		0.686837		0.714024	0.783787
DRβ1	33	32584294	2		0.000364036		0.0166417		0.724895	1
B	77	31356729	3		0.200137		0.211882		0.727125	0.618422
C	91	31271348	2		0.357302		0.228957		0.727334	0.872669
C	219	31270377	2		0.998551		0.815649		0.747794	0.724316
B	163	31356226	3		0.757617		0.769238		0.750873	0.364154
C	177	31271090	2		0.45049		0.608842		0.751711	0.82455
B	12	31356924	2		0.532878		0.32454		0.751926	0.246485
DQβ1	87	32664821	3		0.403188		0.613689		0.76241	0.118249
B	113	31356376	2		0.918758		0.741684		0.777112	0.382258
C	156	31271153	4		0.948506		0.322998		0.777521	0.709605
B	145	31356280	2		0.198995		0.281851		0.806656	0.665458
DQα1	-16	32637481	2		0.462919		0.281907		0.812483	0.0630249
DRβ1	77	32584162	2		0.79134		0.940325		0.814934	0.0119307
C	66	31271673	2		0.466021		0.655093		0.816444	0.142078
B	83	31356711	2		0.663473		0.85322		0.816691	0.452221
B	82	31356714	2		0.663473		0.85322		0.816691	0.452221
DQα1	18	32641349	2		0.274076		0.463907		0.82112	0.055597
B	63	31356771	2		0.763725		0.85219		0.825597	0.532607
DQα1	11	32641328	2		0.274076		0.458452		0.827758	0.0573742
DQα1	45	32641430	2		0.274076		0.458452		0.827758	0.0573742
DQα1	48	32641439	2		0.274076		0.458452		0.827758	0.0573742
DQα1	55	32641460	2		0.274076		0.458452		0.827758	0.0573742
DQα1	61	32641478	2		0.274076		0.458452		0.827758	0.0573742
DQα1	64	32641487	2		0.274076		0.458452		0.827758	0.0573742
DQα1	66	32641493	2		0.274076		0.458452		0.827758	0.0573742
DQα1	80	32641535	2		0.274076		0.458452		0.827758	0.0573742
DQα1	218	32642718	2		0.274076		0.458452		0.827758	0.0573742
B	46	31356822	2		0.527919		0.843624		0.829948	0.57845
B	99	31356418	2		0.52964		0.214564		0.835364	0.909702
DQβ1	53	32664923	2		0.282142		0.458452		0.837359	0.0602477
C	173	31271102	2		0.686972		0.887973		0.85944	0.835491
C	103	31271312	2		0.686972		0.887973		0.85944	0.835491
B	95	31356430	3		0.615348		0.590182		0.859948	0.602618
B	94	31356433	2		0.297826		0.442251		0.869312	0.654784
C	11	31271838	2		0.834672		0.919939		0.872144	0.881519
A	63	29942943	3		0.847175		0.287153		0.874367	0.801632
A	74	29942976	2		0.947212		0.621178		0.889141	0.946963
C	90	31271601	2		0.686014		0.748365		0.897107	0.898063
DPβ1	194	33085800	3		0.783474		0.504744		0.912338	0.295631
DQα1	56	32641463	3		0.00228247		0.0662829		0.915653	0.150077
DQα1	76	32641523	3		0.00228247		0.0662829		0.915653	0.150077
DRβ1	-24	32589726	3		0.00159477		0.0551945		0.918498	0.972166
A	107	29943316	2		0.858814		0.603857		0.926136	0.89797
B	81	31356717	2		0.384824		0.304416		0.929357	0.671167
A	77	29942985	3		0.348013		0.531057		0.933546	0.913886
C	309	31269983	2		0.397483		0.467469		0.93897	0.789099
C	308	31269986	2		0.397483		0.467469		0.93897	0.789099
C	291	31270037	2		0.397483		0.467469		0.93897	0.789099
C	289	31270043	2		0.397483		0.467469		0.93897	0.789099
C	284	31270058	2		0.397483		0.467469		0.93897	0.789099
C	270	31270224	2		0.397483		0.467469		0.93897	0.789099
C	-5	31272013	2		0.397483		0.467469		0.93897	0.789099
C	-18	31272052	2		0.397483		0.467469		0.93897	0.789099
A	149	29943442	2		0.140204		0.150187		0.94003	0.976814
C	97	31271330	2		0.367553		0.334321		0.967461	0.440527
C	163	31271132	3		0.520501		0.776278		0.982879	0.927364
C	95	31271336	2		0.577716		0.929983		0.985194	0.964618
C	211	31270401	2		0.41906		0.619665		0.990295	0.823898
C	16	31271823	2		0.41906		0.619665		0.990295	0.823898
A	255	29944338	2		1		1		1	1
A	268	29944377	2		1		1		1	1
B	245	31355406	2		1		1		1	1
B	166	31356217	2		1		1		1	1
B	162	31356229	2		1		1		1	1
DPα1	190	33068771	2		1		1		1	1
DPα1	96	33069267	2		1		1		1	1
DPα1	18	33069841	2		1		1		1	1
DPβ1	91	33080930	2		1		1		1	1
