# Supplementary material for: Immune and spermatogenesis-related loci are involved in the development of extreme patterns of male infertility
Source: Commun Biol. 2022 Nov 10;5:1220. doi: 10.1038/s42003-022-04192-0 (PMC9649734; doi:10.1038/s42003-022-04192-0)
Supplement: Supplementary file 7 — Supplementary Data 4 [file 42003_2022_4192_MOESM7_ESM.xlsx]

## Sheet: Supplementary_Data_04
Supplementary Data 4. Functional evidences of the expression quantitative trait loci (eQTL) and splicing quantitative trait loci (sQTL) in testis tagged by the VRK1 lead variant rs115054029 (r2 > 0.8 in the EUR population). Overlapping transcription factor binding sites (TFBS), DNAse hypersensibility sites, and chromatin epigenetic marks are shown.
											Haploreg							RegulomeDB
											Protein bound		Motif-Change					Chip-seq								Motif
Lead	refsnp_id	R2	Alleles	Minor.Allele	MAF	encode_result	roadmap_result	regbuild_result	functional_prediction_effect	overlap_wAnnotation	Cell ID	Protein	Motif	Strand	Reference allele	Alternative allele	Delta value	Targets	Peak location	Biosample	Organ	Dataset	File	Value	Strand	Motif	Strand	Footprints	PWM
rs115054029	rs10131644	0.9115	(G/A)	A	0.0348	0	roadmap_H3K27me3_endodermal cell;roadmap_H3K4me3_Lung;roadmap_H3K27me3_neural stem progenitor cell;roadmap_H2BK120ac_H9	0	cadd_0.047;0.034:deepsea_0:eigen_0:fathmm_0_0:fitcons_0:funseq2_0:gwava_0:remm_0	0	0	0	GR_known1	-	11.7	11.4	0.3	0	0	0	0	0	0	0	0	0	0	0	0
rs115054029	rs115054029	1	(A/T)	T	0.0318	encode_H3K9me3_CD14 positive monocyte;encode_H3K9me3_keratinocyte;encode_H3K9me3_mammary epithelial cell;encode_H3K9me3_H1 hESC ENCSR820QMS;encode_H3K36me3_DND-41;encode_H3K9me3_DND-41;encode_CREB1_HepG2;encode_MYC_H1 hESC ENCSR820QMS;encode_CREBBP_K562;encode_H3K9me3_GM12878;encode_H3K9me3_HeLa-S3;encode_H3K9me3_HepG2;encode_H3K9me3_astrocyte;encode_H3K9me3_K562;encode_H3K9me3_Osteobl	roadmap_H3K9me3_IMR 90;roadmap_H3K9me3_common myeloid progenitor CD34 positive ENCSR337XXD 1;roadmap_H3K9me3_Lung;roadmap_H3K9me3_iPS-20b;roadmap_H3K9me3_HUES6;roadmap_H3K9me3_Pancreas;roadmap_H3K9me3_Fetal Adrenal Gland;roadmap_H3K23me2_H1ESC;roadmap_H3K9me3_kidney;roadmap_H3K9me3_common myeloid progenitor CD34 positive;roadmap_H3K9me3_HUES48;roadmap_H3K9me3_T cells (PB) Roadmap;roadmap_H3K23me2…	0	cadd_4.139:deepsea_0:eigen_0:fathmm_0_0:fitcons_0:funseq2_0:gwava_0:remm_0	0	0	0	GR_disc4	+	5.7	9.6	-3.9	ATF7	chr14:97602137..97602553	MCF-7	exocrine gland, mammary gland, epithelium	ENCSR866QPZ	ENCFF343ULZ	30.6643	-	0	0	0	0
													NRSF_disc1	+	5.1	7.9	-2.8	COMMD3-BMI1, BMI1	chr14:97602169..97602553	MCF-7	exocrine gland, mammary gland, epithelium	ENCSR966YYJ	ENCFF353CQJ	39.1248	-
													NRSF_known2	+	-11	-9	-2	CREB1	chr14:97601970..97602994	MCF-7	exocrine gland, mammary gland, epithelium	ENCSR897JAS	ENCFF127RVQ	143.153	-
													NRSF_known3	+	-14	-10.6	-3.4	CREB1	chr14:97601970..97602994	MCF-7	exocrine gland, mammary gland, epithelium	ENCSR897JAS	ENCFF127RVQ	1494.4	-
													Pax-4_4	+	12	8.7	3.3	CREB1	chr14:97601994..97602962	MCF-7	exocrine gland, mammary gland, epithelium	ENCSR620DUQ	ENCFF445LQN	1269.14	-
													YY1_disc1	+	6.7	10.8	-4.1	CREB1	chr14:97601994..97602962	MCF-7	exocrine gland, mammary gland, epithelium	ENCSR620DUQ	ENCFF445LQN	18.1105	-
																		CREB1	chr14:97602107..97602770	HepG2	endocrine gland, exocrine gland, epithelium, liver	ENCSR112ALD	ENCFF161PGD	787.066	-
																		CREB1	chr14:97602107..97602770	HepG2	endocrine gland, exocrine gland, epithelium, liver	ENCSR112ALD	ENCFF161PGD	51.3084	-
																		E4F1	chr14:97602163..97602493	MCF-7	exocrine gland, mammary gland, epithelium	ENCSR841YWU	ENCFF795QZU	32.7369	-
																		ESRRA	chr14:97602122..97602442	MCF-7	exocrine gland, mammary gland, epithelium	ENCSR337NQP	ENCFF193FZK	35.1782	-
																		HES1	chr14:97602180..97602516	MCF-7	exocrine gland, mammary gland, epithelium	ENCSR109ODF	ENCFF902IMW	72.1266	-
																		MLLT1	chr14:97602110..97602450	MCF-7	exocrine gland, mammary gland, epithelium	ENCSR427BBI	ENCFF686LJE	38.1016	-
																		PKNOX1	chr14:97602116..97602516	MCF-7	exocrine gland, mammary gland, epithelium	ENCSR986XYK	ENCFF922GXT	47.4625	-
																		YBX1	chr14:97602131..97602491	MCF-7	exocrine gland, mammary gland, epithelium	ENCSR864KNH	ENCFF129AXO	71.5102	-
																		YBX1	chr14:97602152..97602488	HepG2	endocrine gland, exocrine gland, epithelium, liver	ENCSR799GOY	ENCFF920LEU	70.5527	-
																		ZKSCAN1	chr14:97602197..97602537	MCF-7	exocrine gland, mammary gland, epithelium	ENCSR449UFF	ENCFF353QLW	22.3674	-
																		ZNF207	chr14:97602188..97602544	MCF-7	exocrine gland, mammary gland, epithelium	ENCSR096KWU	ENCFF051JAE	48.6879	-
																		ZNF473	chr14:97602139..97602483	HEK293	kidney, epithelium	ENCSR567XAM	ENCFF641HNH	60.9069	-
																		ZNF513	chr14:97602174..97602728	HEK293	kidney, epithelium	ENCSR503DPC	ENCFF279KVD	81.3522	-
																		ZNF513	chr14:97602174..97602604	HEK293	kidney, epithelium	ENCSR503DPC	ENCFF279KVD	379.622	-
																		ZNF521	chr14:97602129..97602465	HEK293	kidney, epithelium	ENCSR665KYH	ENCFF073XKN	62.4987	-
																		ZNF571	chr14:97602050..97602390	HEK293	kidney, epithelium	ENCSR421QXA	ENCFF086VOQ	42.014	-
																		ZNF658	chr14:97602164..97602520	HEK293	kidney, epithelium	ENCSR762DQP	ENCFF395YRF	41.9438	-
																		ZNF680	chr14:97602221..97602601	HEK293	kidney, epithelium	ENCSR307CKC	ENCFF535VSU	43.6074	-
																		ZNF785	chr14:97602071..97602441	HEK293	kidney, epithelium	ENCSR950ACO	ENCFF622OQC	38.0948	-
rs115054029	rs116655134	1	(G/A)	A	0.0318	encode_H3K9me3_endothelial cell of umbilical vein;encode_H3K27me3_K562;encode_H3K9me3_mammary epithelial cell;encode_Rad21_H1ESC;encode_Rad21_HCT116;encode_CTCF_neural progenitor cell;encode_CTCF_HCT116;encode_DNase1_H9 ENCSR323FKB;encode_Rad21_H1 hESC ENCSR820QMS;encode_Rad21_SK N SH;encode_Rad21_K562;encode_CTCF_A673;encode_CTCF_H1 hESC ENCSR820QMS;encode_CTCF_H1ESC;encode_CTCF_K562;encode_CTCF…	roadmap_H3K4me1_HUES64;roadmap_DNase1_H9;roadmap_H3K27me3_common myeloid progenitor CD34 positive;roadmap_DNase1_iPS DF 6.9;roadmap_H3K4me1_HUES48;roadmap_H3K4me1_HUES6	regbuild_CTCF Binding Site_ACTIVE_A549;regbuild_CTCF Binding Site_ACTIVE_A673;regbuild_CTCF Binding Site_INACTIVE_astrocyte;regbuild_CTCF Binding Site_INACTIVE_B cell ENCSR682AXR;regbuild_CTCF Binding Site_ACTIVE_bipolar neuron;regbuild_CTCF Binding Site_ACTIVE_cardiac muscle cell;regbuild_CTCF Binding Site_INACTIVE_CD14 positive monocyte;regbuild_CTCF Binding Site_INACTIVE_DND-41;regbuild_CTCF B…	cadd_0.223:deepsea_0:eigen_0:fathmm_0_0:fitcons_0:funseq2_0:gwava_0:remm_0	0	H1-hESC	CTCF	Mef2_known5	+	-9.7	2.2	-11.9	CTCF	chr14:97605220..97605504	HCT116	intestine, colon, epithelium, large intestine	ENCSR000DTO	ENCFF364QXM	40.8392	-	NKX3-2	+	H1, H9	ENCFF295OBX
											K562	CTCF	Nkx3_3	-	13.3	4.3	9	CTCF	chr14:97605189..97605505	BE2C	brain	ENCSR000DQD	ENCFF965BBC	50.5155	-
													Nkx3_5	-	12.1	0.1	12	CTCF	chr14:97605232..97605502	K562	blood, bodily fluid	ENCSR000DWE	ENCFF002DDJ	15.7653	-
													SRF_known1	-	9.4	12.8	-3.4	CTCF	chr14:97605192..97605505	bipolar neuron	spinal cord, brain, ear, eye	ENCSR066BZZ	ENCFF355OQM	170.485	-
													SRF_known2	-	-10.5	1.4	-11.9	CTCF	chr14:97605218..97605488	H1	embryo	ENCSR000AMF	ENCFF002CDS	82.4598	-
													SRF_known3	+	9.5	15.3	-5.8	CTCF	chr14:97605096..97605520	K562	blood, bodily fluid	ENCSR000AKO	ENCFF002CEL	27.9402	-
													SRF_known5	+	8.6	13.3	-4.7	CTCF	chr14:97605113..97605589	PC-3	prostate gland	ENCSR359LOD	ENCFF258RWN	60.2658	-
													SRF_known6	-	3	14.7	-11.7	CTCF	chr14:97605138..97605574	A673	musculature of body	ENCSR611JJS	ENCFF947IJX	49.8981	-
													TAL1_disc1	-	11.2	10.5	0.7	CTCF	chr14:97605169..97605585	HCT116	intestine, colon, epithelium, large intestine	ENCSR240PRQ	ENCFF418WAW	76.1144	-
																		CTCF	chr14:97605148..97605532	HCT116	intestine, colon, epithelium, large intestine	ENCSR000BSE	ENCFF917ZPO	66.3768	-
																		CTCF	chr14:97605245..97605505	HEK293	kidney, epithelium	ENCSR000DTW	ENCFF328FUO	18.3583	-
																		CTCF	chr14:97605245..97605493	GM23338	skin of body	ENCSR987GXT	ENCFF765BRD	157.555	-
																		CTCF	chr14:97605233..97605477	K562	blood, bodily fluid	ENCSR000BPJ	ENCFF085HTY	22.9429	-
																		CTCF	chr14:97605228..97605504	MCF-7	exocrine gland, mammary gland, epithelium	ENCSR000DWH	ENCFF414FWV	26.2924	-
																		RAD21	chr14:97605227..97605479	neural cell		ENCSR198ZYJ	ENCFF246HIM	136.552	-
																		RAD21	chr14:97605176..97605512	MCF-7	exocrine gland, mammary gland, epithelium	ENCSR703TNG	ENCFF846JKX	26.8961	-
																		REST	chr14:97605157..97605567	K562	blood, bodily fluid	ENCSR137ZMQ	ENCFF895QLA	48.3078	-
rs115054029	rs117248645	0.9687	(C/T)	T	0.0328	encode_H3K9me3_HepG2	roadmap_H3K9me3_IMR 90;roadmap_H3K9me3_Monocytes-CD14+ (PB) Roadmap;roadmap_H3K9me3_Placenta;roadmap_H3K27me3_sigmoid colon;roadmap_H3K27me3_common myeloid progenitor CD34 positive ENCSR337XXD 1	0	cadd_0.315;0.463:deepsea_0:eigen_0:fathmm_0_0:fitcons_0:funseq2_0:gwava_0:remm_0	0	0	0	Hoxa9	-	8.8	11.9	-3.1	0	0	0	0	0	0	0	0	MYBL2	-	0	ENCFF379LDV
													Hoxb9	-	7.7	12	-4.3
rs115054029	rs141091794	0.9392	(-/T)	T	0.0338	0	roadmap_H3K27me3_endodermal cell;roadmap_H3K9me3_H1-mesenchymal;roadmap_H3K9me3_IMR 90	0	cadd_0:deepsea_0:eigen_0:fathmm_0_0:fitcons_0:funseq2_0:gwava_0:remm_0	0	0	0	CEBPD	+	6.2	-1.7	7.9	0	0	0	0	0	0	0	0	TEAD1	+	0	ENCFF483ASF
													Crx_1	-	-5.4	-4.1	-1.3									TEAD3	+	0	ENCFF479LUW
													HDAC2_disc6	-	3.3	12.2	-8.9									TEAD4	+	0	ENCFF608NLM
													Irf_disc3	+	8.5	7.1	1.4
													Irf_disc5	-	-9.3	-21.3	12
													Irf_known7	-	13.1	9.9	3.2
													Myc_disc5	+	-18.6	-22.3	3.7
													ZNF263_disc1	-	-5.3	-1.5	-3.8
													p300_disc5	-	12.2	10	2.2
rs115054029	rs141630312	0.9687	(G/A)	A	0.0328	encode_H3K27me3_K562	roadmap_H3K9me3_IMR 90;roadmap_H3K36me3_Right Atrium;roadmap_H3K36me3_iPS DF 19.11;roadmap_H3K9me3_Lung;roadmap_H3K9me3_iPS DF 19.11;roadmap_H3K79me1_H9;roadmap_H4K8ac_H1-mesenchymal;roadmap_H3K27me3_H1 hESC	0	cadd_1.291;1.12:deepsea_0:eigen_0:fathmm_0_0:fitcons_0:funseq2_0:gwava_0:remm_0	0	0	0	Ets_disc7	-	11	9.7	1.3	0	0	0	0	0	0	0	0	TOPORS	-	0	ENCFF527KIP
													LUN-1	-	-14.4	-26.4	12
													Mxi1_disc1	-	9	8.2	0.8
													Pitx2	+	13.2	1.6	11.6
rs115054029	rs144988735	0.9687	(C/T)	T	0.0328	encode_H3K27me3_bipolar neuron	roadmap_H3K9me3_IMR 90;roadmap_H3K27me3_neural stem progenitor cell;roadmap_H3K27me3_endodermal cell;roadmap_H3K9me3_Lung	0	cadd_0.139:deepsea_0:eigen_0:fathmm_0_0:fitcons_0:funseq2_0:gwava_0:remm_0	0	0	0	0	0	0	0	0	0	0	0	0	0	0	0	0	0	0	0	0
rs115054029	rs145852405	0.9687	(T/G)	G	0.0328	encode_H3K27me3_K562;encode_H3K27me3_A549	roadmap_H3K9me3_IMR 90;roadmap_H3K36me3_Right Atrium;roadmap_H3K36me3_iPS DF 19.11;roadmap_H3K9me3_Lung;roadmap_H3K9me3_iPS DF 19.11;roadmap_H3K79me1_H9;roadmap_H3K27me3_H1 hESC	0	cadd_2.159:deepsea_0:eigen_0:fathmm_0_0:fitcons_0:funseq2_0.155386:gwava_0:remm_0	0	0	0	NRSF_disc10	+	0.5	12.3	-11.8	0	0	0	0	0	0	0	0	0	0	0	0
													STAT_known11	+	12.4	7.5	4.9
rs115054029	rs148465384	1	(T/C)	C	0.0318	encode_H3K27me3_K562;encode_H3K9me3_endothelial cell of umbilical vein;encode_H3K9me3_HepG2;encode_H3K9me3_DND-41	roadmap_H3K9me3_IMR 90;roadmap_H3K9me3_H1-mesenchymal;roadmap_H3K9me3_Monocytes-CD14+ (PB) Roadmap;roadmap_H3K36me3_iPS DF 19.11	0	cadd_4.438:deepsea_0:eigen_0:fathmm_0_0:fitcons_0:funseq2_0:gwava_0:remm_0	ENCFF651APG_POLR2A_Testis_Adult54_ENCODE_GRCh38_.	0	0	GR_disc6	+	11.1	9.8	1.3	CREB1	chr14:97598665..97599055	HepG2	endocrine gland, exocrine gland, epithelium, liver	ENCSR112ALD	ENCFF161PGD	52.4297	-	0	0	0	0
													GR_known3	-	6.7	-2.8	9.5
													TFIIA	+	1.7	12.9	-11.2
													Zfp691	-	12.8	8.5	4.3
rs115054029	rs17770368	0.9392	(G/A)	A	0.0338	encode_TEAD4_K562;encode_CREBBP_K562	roadmap_H3K9me3_IMR 90;roadmap_H3K9me3_H1-mesenchymal;roadmap_H3K27ac_Aorta;roadmap_H3K27me3_H9;roadmap_H3K27me3_neural stem progenitor cell	0	cadd_18.05;18.29:deepsea_0:eigen_0:fathmm_0_0:fitcons_0:funseq2_0.77822:gwava_0:remm_0	0	K562	TAL1	Pou3f2_1	+	13	12	1	ARID1B	chr14:97597271..97597791	K562	blood, bodily fluid	ENCSR822CCM	ENCFF225MPC	95.3563	-	0	0	0	0
																		CBFA2T2	chr14:97597348..97597718	K562	blood, bodily fluid	ENCSR699PVC	ENCFF642BNC	44.3134	-
																		CBFA2T3	chr14:97597312..97597716	K562	blood, bodily fluid	ENCSR697YLJ	ENCFF993GXU	59.2247	-
																		SMARCA4	chr14:97597515..97597799	bipolar neuron	spinal cord, brain, ear, eye	ENCSR839SFJ	ENCFF501XJA	35.6367	-
																		TAL1	chr14:97597389..97597665	K562	blood, bodily fluid	ENCSR000EHB	ENCFF482CEV	30.3998	-
																		TAL1	chr14:97597336..97597712	K562	blood, bodily fluid	ENCSR106FRG	ENCFF284LRP	64.3483	-
																		TCF12	chr14:97597324..97597704	K562	blood, bodily fluid	ENCSR744WOO	ENCFF493TZM	54.0078	-
																		TEAD4	chr14:97597333..97597693	K562	blood, bodily fluid	ENCSR000BRK	ENCFF209MQX	85.8556	-
rs115054029	rs17770386	0.9687	(G/A)	A	0.0328	0	roadmap_H3K27me3_neural stem progenitor cell;roadmap_H3K9me3_H1-mesenchymal	0	cadd_11.61:deepsea_0:eigen_0:fathmm_0_0:fitcons_0:funseq2_0:gwava_0:remm_0	ENCFF651APG_POLR2A_Testis_Adult54_ENCODE_GRCh38_.	0	0	0	0	0	0	0	ARID1B	chr14:97597271..97597791	K562	blood, bodily fluid	ENCSR822CCM	ENCFF225MPC	95.3563	-	0	0	0	0
																		SMARCA4	chr14:97597515..97597799	bipolar neuron	spinal cord, brain, ear, eye	ENCSR839SFJ	ENCFF501XJA	35.6367	-
rs115054029	rs74076572	0.9687	(A/G)	G	0.0328	encode_H3K9me3_DND-41	roadmap_H4K91ac_H1-neuronal progenitor;roadmap_H3K9me3_IMR 90;roadmap_H3K9me3_H1-mesenchymal;roadmap_H3K27me3_neural stem progenitor cell;roadmap_H3K27me3_Small Intestine;roadmap_H3K9me3_esophagus;roadmap_H3K14ac_H1-neuronal progenitor;roadmap_H3K4me3_esophagus	0	cadd_3.342:deepsea_0:eigen_0:fathmm_0_0:fitcons_0:funseq2_0:gwava_0:remm_0	0	0	0	COMP1	-	16.2	17.2	-1	0	0	0	0	0	0	0	0	PBX2	-	0	ENCFF815SFZ
																										PBX1	-	0	ENCFF815SFZ
																										PBX3	-	0	ENCFF815SFZ
																										PBX4	-	0	ENCFF815SFZ
rs115054029	rs76150492	1	(A/C)	C	0.0318	encode_H3K9me3_A673	roadmap_H3K4me3_CD4 positive CD25 positive alpha beta regulatory T cell;roadmap_H3K9ac_iPS 15b;roadmap_H3K27me3_endodermal cell	0	cadd_0.761:deepsea_0:eigen_0:fathmm_0_0:fitcons_0:funseq2_0:gwava_0:remm_0	0	0	0	Irf_disc5	-	13.5	11.4	2.1	0	0	0	0	0	0	0	0	0	0	0	0
													NF-kappaB_disc2	-	-0.2	11.7	-11.9
													Pax-5_disc4	+	13	1.4	11.6
													STAT_known5	+	3.4	8.6	-5.2
													TATA_known4	-	11	12	-1
													p300_disc5	-	13.7	2.2	11.5
rs115054029	rs77702754	0.9392	(C/T)	T	0.0338	encode_H3K27me3_NHEK;encode_H3K9me3_HepG2;encode_H3K9me3_mammary epithelial cell	roadmap_H3K9me3_IMR 90;roadmap_H3K9me3_Monocytes-CD14+ (PB) Roadmap;roadmap_H3K27me3_endodermal cell;roadmap_H3K9me3_common myeloid progenitor CD34 positive;roadmap_H3K9me3_H1-mesenchymal;roadmap_H3K9me3_Lung;roadmap_H3K9me3_iPS DF 19.11;roadmap_H3K27me3_sigmoid colon;roadmap_H3K27me3_Fetal Thymus;roadmap_H3K14ac_H1-trophoblast;roadmap_H3K9me3_H1-trophoblast;roadmap_H3K36me3_H1-mesenchymal	0	cadd_0.141:deepsea_0:eigen_0:fathmm_0_0:fitcons_0:funseq2_0:gwava_0:remm_0	0	0	0	ATF3_known6	-	12.2	0.3	11.9	CREB1	chr14:97595651..97596041	HepG2	endocrine gland, exocrine gland, epithelium, liver	ENCSR112ALD	ENCFF161PGD	48.2389	-	ATF6	-	0	ENCFF583AOT
													ATF6	+	-35.3	-44	8.7	CREB1	chr14:97595645..97596055	MCF-7	exocrine gland, mammary gland, epithelium	ENCSR620DUQ	ENCFF445LQN	52.798	-	CREB1	-	0	ENCFF906CKQ
													Myc_disc6	+	12.9	1	11.9									CREB3L1	+	0	ENCFF273LRT
													Myc_known5	-	11.9	8.3	3.6									CREB3L2	+	0	ENCFF266JVH
													XBP-1_1	-	12.7	0.7	12
rs115054029	rs77956588	1	(G/A)	A	0.0318	encode_H3K9me3_endothelial cell of umbilical vein;encode_H3K9me3_mammary epithelial cell;encode_Rad21_HCT116;encode_CTCF_neural progenitor cell;encode_CTCF_A673	roadmap_H3K4me1_HUES64;roadmap_H3K4me1_HUES48;roadmap_H3K4me1_HUES6	0	cadd_0.342:deepsea_0:eigen_0:fathmm_0_0:fitcons_0:funseq2_0:gwava_0:remm_0	0	0	0	0	0	0	0	0	CTCF	chr14:97605113..97605589	PC-3	prostate gland	ENCSR359LOD	ENCFF258RWN	60.2658	-	0	0	0	0
																		CTCF	chr14:97605138..97605574	A673	musculature of body	ENCSR611JJS	ENCFF947IJX	49.8981	-
																		CTCF	chr14:97605169..97605585	HCT116	intestine, colon, epithelium, large intestine	ENCSR240PRQ	ENCFF418WAW	76.1144	-
																		REST	chr14:97605157..97605567	K562	blood, bodily fluid	ENCSR137ZMQ	ENCFF895QLA	48.3078	-
rs115054029	rs78319182	1	(G/A)	A	0.0318	encode_H3K9me3_A673;encode_H3K4me1_A673;encode_H3K27me3_bipolar neuron;encode_H3K4me1_keratinocyte;encode_H3K4me1_NHEK	roadmap_H3K27me3_endodermal cell	0	cadd_0.075:deepsea_0:eigen_0:fathmm_0_0:fitcons_0:funseq2_0:gwava_0:remm_0	0	0	0	Mef2_known4	-	11.7	10.9	0.8	0	0	0	0	0	0	0	0	0	0	0	0
													Sox_10	-	-0.4	11.5	-11.9
													Sox_2	-	3.8	11.7	-7.9
rs115054029	rs78543559	1	(A/T)	T	0.0318	0	0	0	cadd_1.108:deepsea_0:eigen_0:fathmm_0_0:fitcons_0:funseq2_0:gwava_0:remm_0	ENCFF300WML_CTCF_Testis_Adult37_ENCODE_GRCh38_.	0	0	AIRE_2	+	-12.8	-13.2	0.4	0	0	0	0	0	0	0	0	MEOX2	-	0	ENCFF462ZXY
													Cphx	-	8.1	10.5	-2.4
rs115054029	rs78574909	0.9687	(C/G)	G	0.0328	encode_H3K27me3_K562;encode_H3K9me3_endothelial cell of umbilical vein	roadmap_H3K9me3_IMR 90;roadmap_H3K9me3_H1-mesenchymal;roadmap_H3K9me3_Monocytes-CD14+ (PB) Roadmap;roadmap_H3K36me3_iPS DF 19.11;roadmap_H3K4me3_CD4 positive CD25 positive alpha beta regulatory T cell;roadmap_H4K91ac_H1-mesenchymal	0	cadd_2.664;3.051:deepsea_0:eigen_0:fathmm_0_0:fitcons_0:funseq2_0:gwava_0:remm_0	0	0	0	CCNT2_disc1	+	12.3	0.4	11.9	0	0	0	0	0	0	0	0	0	0	0	0
													Hoxa13	-	2	12.6	-10.6
													SP2_disc2	+	10.6	3.9	6.7
													Spdef	-	11.3	10.6	0.7
													TAL1_disc1	+	13.2	5.4	7.8
rs115054029	rs79596224	0.9687	(C/G)	G	0.0328	encode_H3K27me3_K562;encode_H3K27me3_A549	roadmap_H3K27me3_T cells (PB) Roadmap;roadmap_H3K27me3_common myeloid progenitor CD34 positive;roadmap_H3K27me3_Fetal Adrenal Gland;roadmap_H3K9me3_IMR 90;roadmap_H3K9me3_Lung;roadmap_H3K27me3_neural stem progenitor cell;roadmap_H3K14ac_H9	0	cadd_2.144:deepsea_0:eigen_0:fathmm_0_0:fitcons_0:funseq2_0:gwava_0:remm_0	0	0	0	0	0	0	0	0	0	0	0	0	0	0	0	0	0	0	0	0
