# Supplementary material for: Immune and spermatogenesis-related loci are involved in the development of extreme patterns of male infertility
Source: Commun Biol. 2022 Nov 10;5:1220. doi: 10.1038/s42003-022-04192-0 (PMC9649734; doi:10.1038/s42003-022-04192-0)
Supplement: Supplementary file 8 — Supplementary Data 5 [file 42003_2022_4192_MOESM8_ESM.xlsx]

## Sheet: Supplementary_Data_05
Supplementary Data 5. Previously reported non-MHC genetic associations with NOA at the genome-wide level of significance and their effect on NOA and SCO in our study population.
							NOA (ORIGINAL ASIAN STUDIES)			NOA (CURRENT STUDY)			SCO (CURRENT STUDY)
Reported locus	Reported associated variant	Position (GRCh38)	Population	Cohort size (cases/controls)	Reference	Ref. allele	P-value	OR [CI 95%]		P-value (NOA)	OR [CI 95%]		P-value (SCO)	OR [CI 95%]
PRMT6	rs12097821	1:106793679	Han Chinese	2,927/5,734	Hu et al. (2011)	T	5.67e-10	1.25 [1.17-1.34]		0.9945	1.00 [0.84-1.19]		0.3785	1.13 [0.86-1.50]
PEX10	rs2477686	1:2461209	Han Chinese	2,927/5,734	Hu et al. (2011)	C	5.65e-12	1.39 [1.26-1.52]		0.4673	1.05 [0.93-1.18]		0.5354	0.94 [0.77-1.15]
NR3C1	rs852977	5:143307929	Japanese	335/410	Chihara et al. (2016)	G	5.7e-15	3.20 [2.40-4.26]		0.9499	1.00 [0.87-1.14]		0.2597	0.88 [0.70-1.10]
IL17A	rs13206743	6:52152310	Han Chinese	3,608/5,909	Hu et al. (2014)	C	3.69e-08	1.35 [1.22-1.51]		0.002323	1.20 [1.07-1.36]		0.02322	1.26 [1.03-1.54]
ABLIM1	rs7099208	10:114894815	Han Chinese	3,608/5,909	Hu et al. (2014)	G	6.41e-14	1.41[1.29-1.54]		0.7705	0.98 [0.87-1.11]		0.6729	1.04 [0.85-1.28]
SOX5	rs10842262	12:24031610	Han Chinese	2,927/5,734	Hu et al. (2011)	C	2.32e-09	1.23 [1.15-1.32]		0.09688	0.90 [0.80-1.02]		0.07423	0.83 [0.67-1.02]
