# Supplementary material for: Immune and spermatogenesis-related loci are involved in the development of extreme patterns of male infertility
Source: Commun Biol. 2022 Nov 10;5:1220. doi: 10.1038/s42003-022-04192-0 (PMC9649734; doi:10.1038/s42003-022-04192-0)
Supplement: Supplementary file 9 — Supplementary Data 6 [file 42003_2022_4192_MOESM9_ESM.xlsx]

## Sheet: Supplementary_Data_06
Supplementary Data 6. Polymorphisms with the lowest P-values in our GWAS accordingly to NOA and SCO phenotypes across the previously reported non-MHC risk loci for NOA at the genome-wide level of significance in the Asian studies. The regions analysed included 0.5 Mbp 3' and 5' of each reported variant.
		TOP SIGNAL NOA (CURRENT STUDY)						TOP SIGNAL SCO (CURRENT STUDY)
Reported locus	Region analysed (GRCh38)	Variant	Position (GRCh38)	Ref. Allele	P-value	OR [CI 95%]		Variant	Position (GRCh38)	Ref. Allele	P-value	OR [CI 95%]
PRMT6	1:106837939-1:107834082	rs4915000	1:106909113	T	0.01	1.70 [1.13-2.54]		rs72973529	1:106889977	C	0.00051	2.29 [1.43-3.65]
PEX10	1:1898712-1:2891988	rs2843152	1:2314131	C	0.011	1.18 [1.04-1.34]		rs4648830	1:2343937	T	0.00169	0.71 [0.57-0.88]
NR3C1	5:142187850-5:143185258	rs173740	5:142965055	G	0.0026	1.25 [1.08-1.44]		rs830286	5:142967329	A	0.000705	1.47 [1.18-1.83]
IL17A	6:51517942-6:52516930	rs1537667	6:52126160	T	0.000215	1.25 [1.11-1.41]		rs9296677	6:52397476	C	0.000477	1.95 [1.34-2.83]
ABLIM1	10:116155596-10:117153916	rs12774375	10:116260554	A	0.000586	0.80 [0.71-0.91]		rs11197782	10:116647580	A	0.00376	2.56 [1.36-4.83]
SOX5	12:23688481-12:24684322	rs10842214	12:23701225	G	0.00309	1.21 [1.07-1.37]		rs10842251	12:23966597	A	8.55e-05	2.90 [1.70-4.93]
