# Supplementary material for: Immune and spermatogenesis-related loci are involved in the development of extreme patterns of male infertility
Source: Commun Biol. 2022 Nov 10;5:1220. doi: 10.1038/s42003-022-04192-0 (PMC9649734; doi:10.1038/s42003-022-04192-0)
Supplement: Supplementary file 10 — Supplementary Data 7 [file 42003_2022_4192_MOESM10_ESM.xlsx]

## Sheet: GARFIELD_SPGF_GWAS_results
ID	PThresh	OR	Pvalue	Beta	SE	CI95_lower	CI95_upper	NAnnotThesh	NAnnot	NThresh	N	linkID	Annotation	Celltype	Tissue	Type	Category	Comparison
1	1e-05	2.7822e-07	0.991985	-15.0949	1502.67	-2960.32	2930.13	0	19272	30	763669	0	AG10803_footprints.txt	AG10803	skin	footprints	Footprints	HSvsCTRL
1	1e-08	1	1	-2.05896e-12	2810.95	-5509.46	5509.46	0	19272	0	763669	0	AG10803_footprints.txt	AG10803	skin	footprints	Footprints	HSvsCTRL
2	1e-05	2.75144e-07	0.990655	-15.106	1289.68	-2542.88	2512.67	0	26274	30	763669	1	AoAF_footprints.txt	AoAF	blood_vessel	footprints	Footprints	HSvsCTRL
2	1e-08	1	1	-1.96518e-13	2431.14	-4765.04	4765.04	0	26274	0	763669	1	AoAF_footprints.txt	AoAF	blood_vessel	footprints	Footprints	HSvsCTRL
3	1e-05	3.43377e-07	0.994126	-14.8844	2021.86	-3977.73	3947.96	0	9595	30	763669	2	CD20+_footprints.txt	CD20+	blood	footprints	Footprints	HSvsCTRL
3	1e-08	1	1	-8.05472e-14	3790.43	-7429.25	7429.25	0	9595	0	763669	2	CD20+_footprints.txt	CD20+	blood	footprints	Footprints	HSvsCTRL
4	1e-05	2.27097	0.431056	0.820205	1.04168	-1.22149	2.8619	1	16537	30	763669	3	CD34+_Mobilized_footprints.txt	CD34+	blood	footprints	Footprints	HSvsCTRL
4	1e-08	1	1	4.97433e-13	2979.78	-5840.36	5840.36	0	16537	0	763669	3	CD34+_Mobilized_footprints.txt	CD34+	blood	footprints	Footprints	HSvsCTRL
5	1e-05	1.99321	0.507286	0.689747	1.04023	-1.34911	2.7286	1	18935	30	763669	4	fBrain_footprints.txt	fBrain	fetal_brain	footprints	Footprints	HSvsCTRL
5	1e-08	1	1	-5.29363e-13	2907.7	-5699.1	5699.1	0	18935	0	763669	4	fBrain_footprints.txt	fBrain	fetal_brain	footprints	Footprints	HSvsCTRL
6	1e-05	2.8917e-07	0.992367	-15.0563	1573.81	-3099.71	3069.6	0	17260	30	763669	5	fHeart_footprints.txt	fHeart	fetal_heart	footprints	Footprints	HSvsCTRL
6	1e-08	1	1	-6.94091e-13	2941.39	-5765.12	5765.12	0	17260	0	763669	5	fHeart_footprints.txt	fHeart	fetal_heart	footprints	Footprints	HSvsCTRL
7	1e-05	2.79052e-07	0.991412	-15.0919	1402.15	-2763.31	2733.12	0	22531	30	763669	6	fLung_footprints.txt	fLung	fetal_lung	footprints	Footprints	HSvsCTRL
7	1e-08	1	1	-1.45752e-12	2626.93	-5148.79	5148.79	0	22531	0	763669	6	fLung_footprints.txt	fLung	fetal_lung	footprints	Footprints	HSvsCTRL
8	1e-05	3.5797e-07	0.994751	-14.8428	2256.13	-4436.86	4407.18	0	7743	30	763669	7	GM06990_footprints.txt	GM06990	blood	footprints	Footprints	HSvsCTRL
8	1e-08	1	1	9.89223e-13	4217.83	-8266.94	8266.94	0	7743	0	763669	7	GM06990_footprints.txt	GM06990	blood	footprints	Footprints	HSvsCTRL
9	1e-05	3.09423e-07	0.992935	-14.9886	1692.8	-3332.88	3302.9	0	14375	30	763669	8	GM12865_footprints.txt	GM12865	blood	footprints	Footprints	HSvsCTRL
9	1e-08	1	1	-2.91876e-14	3171.36	-6215.86	6215.86	0	14375	0	763669	8	GM12865_footprints.txt	GM12865	blood	footprints	Footprints	HSvsCTRL
10	1e-05	2.72478e-07	0.991233	-15.1157	1375.59	-2711.28	2681.05	0	23857	30	763669	9	H7-hESC_footprints.txt	H7-hESC	es_cell	footprints	Footprints	HSvsCTRL
10	1e-08	1	1	1.4513e-13	2579.68	-5056.18	5056.18	0	23857	0	763669	9	H7-hESC_footprints.txt	H7-hESC	es_cell	footprints	Footprints	HSvsCTRL
11	1e-05	2.70026e-07	0.990893	-15.1247	1325.08	-2612.27	2582.02	0	25113	30	763669	10	HAEpiC_footprints.txt	HAEpiC	epithelium	footprints	Footprints	HSvsCTRL
11	1e-08	1	1	4.18744e-13	2492.36	-4885.03	4885.03	0	25113	0	763669	10	HAEpiC_footprints.txt	HAEpiC	epithelium	footprints	Footprints	HSvsCTRL
12	1e-05	2.97236e-07	0.992544	-15.0287	1608.29	-3167.27	3137.21	0	16521	30	763669	11	HA-h_footprints.txt	HA-h	brain_hippocampus	footprints	Footprints	HSvsCTRL
12	1e-08	1	1	3.42717e-13	3008.21	-5896.09	5896.09	0	16521	0	763669	11	HA-h_footprints.txt	HA-h	brain_hippocampus	footprints	Footprints	HSvsCTRL
13	1e-05	2.8711e-07	0.992071	-15.0634	1515.7	-2985.83	2955.71	0	18609	30	763669	12	HCF_footprints.txt	HCF	heart	footprints	Footprints	HSvsCTRL
13	1e-08	1	1	1.22435e-12	2840.29	-5566.97	5566.97	0	18609	0	763669	12	HCF_footprints.txt	HCF	heart	footprints	Footprints	HSvsCTRL
14	1e-05	2.86359e-07	0.991697	-15.066	1447.8	-2852.76	2822.63	0	20417	30	763669	13	HCM_footprints.txt	HCM	heart	footprints	Footprints	HSvsCTRL
14	1e-08	1	1	-1.63014e-12	2718.14	-5327.56	5327.56	0	20417	0	763669	13	HCM_footprints.txt	HCM	heart	footprints	Footprints	HSvsCTRL
15	1e-05	1.59833	0.652139	0.46896	1.0403	-1.57003	2.50795	1	22932	30	763669	14	HCPEpiC_footprints.txt	HCPEpiC	epithelium	footprints	Footprints	HSvsCTRL
15	1e-08	1	1	-7.49803e-13	2593.22	-5082.71	5082.71	0	22932	0	763669	14	HCPEpiC_footprints.txt	HCPEpiC	epithelium	footprints	Footprints	HSvsCTRL
16	1e-05	1.52403	0.685533	0.421361	1.04059	-1.61819	2.46092	1	23780	30	763669	15	HEEpiC_footprints.txt	HEEpiC	epithelium	footprints	Footprints	HSvsCTRL
16	1e-08	1	1	2.2738e-12	2554.03	-5005.9	5005.9	0	23780	0	763669	15	HEEpiC_footprints.txt	HEEpiC	epithelium	footprints	Footprints	HSvsCTRL
17	1e-05	3.34063e-07	0.994561	-14.9119	2187.38	-4302.18	4272.36	0	8279	30	763669	16	HepG2_footprints.txt	HepG2	liver	footprints	Footprints	HSvsCTRL
17	1e-08	1	1	1.6164e-12	4085.29	-8007.17	8007.17	0	8279	0	763669	16	HepG2_footprints.txt	HepG2	liver	footprints	Footprints	HSvsCTRL
18	1e-05	2.9961e-07	0.994004	-15.0208	1998.76	-3932.58	3902.54	0	10538	30	763669	17	HFF_footprints.txt	HFF	foreskin	footprints	Footprints	HSvsCTRL
18	1e-08	1	1	-2.32779e-12	3717.15	-7285.62	7285.62	0	10538	0	763669	17	HFF_footprints.txt	HFF	foreskin	footprints	Footprints	HSvsCTRL
19	1e-05	2.79844e-07	0.99176	-15.089	1461.03	-2878.72	2848.54	0	20466	30	763669	18	HIPEpiC_footprints.txt	HIPEpiC	epithelium	footprints	Footprints	HSvsCTRL
19	1e-08	1	1	5.95177e-13	2737.84	-5366.16	5366.16	0	20466	0	763669	18	HIPEpiC_footprints.txt	HIPEpiC	epithelium	footprints	Footprints	HSvsCTRL
20	1e-05	2.73592e-07	0.991091	-15.1116	1353.35	-2667.69	2637.46	0	23831	30	763669	19	HMF_footprints.txt	HMF	breast	footprints	Footprints	HSvsCTRL
20	1e-08	1	1	3.4231e-13	2545.26	-4988.7	4988.7	0	23831	0	763669	19	HMF_footprints.txt	HMF	breast	footprints	Footprints	HSvsCTRL
21	1e-05	1.99943	0.504886	0.692863	1.03905	-1.34368	2.72941	1	17855	30	763669	20	HMVEC-dBl-Ad_footprints.txt	HMVEC-dBl-Ad	blood_vessel	footprints	Footprints	HSvsCTRL
21	1e-08	1	1	1.51715e-12	2889.54	-5663.49	5663.49	0	17855	0	763669	20	HMVEC-dBl-Ad_footprints.txt	HMVEC-dBl-Ad	blood_vessel	footprints	Footprints	HSvsCTRL
22	1e-05	2.90052e-07	0.992104	-15.0532	1521.15	-2996.5	2966.39	0	18082	30	763669	21	HMVEC-dBl-Neo_footprints.txt	HMVEC-dBl-Neo	blood_vessel	footprints	Footprints	HSvsCTRL
22	1e-08	1	1	3.04441e-12	2856.04	-5597.83	5597.83	0	18082	0	763669	21	HMVEC-dBl-Neo_footprints.txt	HMVEC-dBl-Neo	blood_vessel	footprints	Footprints	HSvsCTRL
23	1e-05	2.09653	0.476687	0.740282	1.04025	-1.2986	2.77916	1	17096	30	763669	22	HMVEC-dLy-Neo_footprints.txt	HMVEC-dLy-Neo	blood_vessel	footprints	Footprints	HSvsCTRL
23	1e-08	1	1	3.37008e-12	2938.48	-5759.41	5759.41	0	17096	0	763669	22	HMVEC-dLy-Neo_footprints.txt	HMVEC-dLy-Neo	blood_vessel	footprints	Footprints	HSvsCTRL
24	1e-05	2.4304	0.394173	0.888054	1.04223	-1.15471	2.93082	1	15075	30	763669	23	HMVEC-LLy_footprints.txt	HMVEC-LLy	blood_vessel	footprints	Footprints	HSvsCTRL
24	1e-08	1	1	2.25425e-12	3113.66	-6102.78	6102.78	0	15075	0	763669	23	HMVEC-LLy_footprints.txt	HMVEC-LLy	blood_vessel	footprints	Footprints	HSvsCTRL
25	1e-05	1.84326	0.556206	0.611536	1.03917	-1.42523	2.6483	1	19433	30	763669	24	HPAF_footprints.txt	HPAF	blood_vessel	footprints	Footprints	HSvsCTRL
25	1e-08	1	1	5.50477e-13	2791.64	-5471.62	5471.62	0	19433	0	763669	24	HPAF_footprints.txt	HPAF	blood_vessel	footprints	Footprints	HSvsCTRL
26	1e-05	2.73877e-07	0.991137	-15.1106	1360.36	-2681.41	2651.19	0	23736	30	763669	25	HPdLF_footprints.txt	HPdLF	epithelium	footprints	Footprints	HSvsCTRL
26	1e-08	1	1	-1.91663e-12	2556.31	-5010.36	5010.36	0	23736	0	763669	25	HPdLF_footprints.txt	HPdLF	epithelium	footprints	Footprints	HSvsCTRL
27	1e-05	2.8277e-07	0.991787	-15.0786	1464.78	-2886.05	2855.9	0	20318	30	763669	26	HPF_footprints.txt	HPF	lung	footprints	Footprints	HSvsCTRL
27	1e-08	1	1	4.51963e-13	2745.19	-5380.58	5380.58	0	20318	0	763669	26	HPF_footprints.txt	HPF	lung	footprints	Footprints	HSvsCTRL
28	1e-05	2.71924e-07	0.99164	-15.1177	1442.84	-2843.08	2812.85	0	21326	30	763669	27	HRCEpiC_footprints.txt	HRCEpiC	epithelium	footprints	Footprints	HSvsCTRL
28	1e-08	1	1	-2.65714e-12	2698.81	-5289.67	5289.67	0	21326	0	763669	27	HRCEpiC_footprints.txt	HRCEpiC	epithelium	footprints	Footprints	HSvsCTRL
29	1e-05	2.63392e-07	0.990334	-15.1496	1250.49	-2466.1	2435.8	0	28294	30	763669	28	HSMM_footprints.txt	HSMM	muscle	footprints	Footprints	HSvsCTRL
29	1e-08	1	1	-2.55411e-12	2355.66	-4617.1	4617.1	0	28294	0	763669	28	HSMM_footprints.txt	HSMM	muscle	footprints	Footprints	HSvsCTRL
30	1e-05	2.73542e-07	0.991509	-15.1118	1419.98	-2798.28	2768.05	0	21346	30	763669	29	HVMF_footprints.txt	HVMF	connective	footprints	Footprints	HSvsCTRL
30	1e-08	1	1	1.62642e-12	2664.11	-5221.65	5221.65	0	21346	0	763669	29	HVMF_footprints.txt	HVMF	connective	footprints	Footprints	HSvsCTRL
31	1e-05	2.76878e-07	0.992353	-15.0997	1575.48	-3103.04	3072.84	0	17537	30	763669	30	IMR90_footprints.txt	IMR90	lung	footprints	Footprints	HSvsCTRL
31	1e-08	1	1	-1.78141e-12	2939.99	-5762.38	5762.38	0	17537	0	763669	30	IMR90_footprints.txt	IMR90	lung	footprints	Footprints	HSvsCTRL
32	1e-05	3.03527e-07	0.994489	-15.0078	2172.97	-4274.03	4244.02	0	8621	30	763669	31	K562_footprints.txt	K562	blood	footprints	Footprints	HSvsCTRL
32	1e-08	1	1	-2.00655e-12	4041.98	-7922.29	7922.29	0	8621	0	763669	31	K562_footprints.txt	K562	blood	footprints	Footprints	HSvsCTRL
33	1e-05	3.07185e-07	0.992146	-14.9958	1523.4	-3000.86	2970.87	0	17651	30	763669	32	NB4_footprints.txt	NB4	blood	footprints	Footprints	HSvsCTRL
33	1e-08	1	1	-6.97989e-13	2868.71	-5622.67	5622.67	0	17651	0	763669	32	NB4_footprints.txt	NB4	blood	footprints	Footprints	HSvsCTRL
34	1e-05	2.7241e-07	0.992346	-15.116	1575.7	-3103.5	3073.26	0	17939	30	763669	33	NH-A_footprints.txt	NH-A	nervous	footprints	Footprints	HSvsCTRL
34	1e-08	1	1	-3.36942e-12	2934.02	-5750.67	5750.67	0	17939	0	763669	33	NH-A_footprints.txt	NH-A	nervous	footprints	Footprints	HSvsCTRL
35	1e-05	2.64692e-07	0.990995	-15.1447	1341.79	-2645.05	2614.76	0	24448	30	763669	34	NHDF-Ad_footprints.txt	NHDF-Ad	skin	footprints	Footprints	HSvsCTRL
35	1e-08	1	1	1.24656e-12	2520.16	-4939.51	4939.51	0	24448	0	763669	34	NHDF-Ad_footprints.txt	NHDF-Ad	skin	footprints	Footprints	HSvsCTRL
36	1e-05	1.34168	0.777146	0.293923	1.03845	-1.74144	2.32928	1	25969	30	763669	35	NHDF-neo_footprints.txt	NHDF-neo	skin	footprints	Footprints	HSvsCTRL
36	1e-08	1	1	-2.06919e-12	2450.94	-4803.84	4803.84	0	25969	0	763669	35	NHDF-neo_footprints.txt	NHDF-neo	skin	footprints	Footprints	HSvsCTRL
37	1e-05	2.64179e-07	0.990526	-15.1466	1275.56	-2515.25	2484.96	0	27295	30	763669	36	NHLF_footprints.txt	NHLF	lung	footprints	Footprints	HSvsCTRL
37	1e-08	1	1	1.05397e-12	2400.96	-4705.88	4705.88	0	27295	0	763669	36	NHLF_footprints.txt	NHLF	lung	footprints	Footprints	HSvsCTRL
38	1e-05	5.37995	0.00918936	1.68268	0.64596	0.416598	2.94876	3	23540	30	763669	37	SAEC_footprints.txt	SAEC	epithelium	footprints	Footprints	HSvsCTRL
38	1e-08	1	1	-1.25997e-12	2579.4	-5055.63	5055.63	0	23540	0	763669	37	SAEC_footprints.txt	SAEC	epithelium	footprints	Footprints	HSvsCTRL
39	1e-05	1.97082	0.371445	0.678449	0.759087	-0.809362	2.16626	2	37429	30	763669	38	SKMC_footprints.txt	SKMC	muscle	footprints	Footprints	HSvsCTRL
39	1e-08	1	1	-2.30824e-12	2084.78	-4086.17	4086.17	0	37429	0	763669	38	SKMC_footprints.txt	SKMC	muscle	footprints	Footprints	HSvsCTRL
40	1e-05	3.29888e-07	0.994375	-14.9245	2116.82	-4163.89	4134.04	0	9270	30	763669	39	SK-N-SH_RA_footprints.txt	SK-N-SH	brain	footprints	Footprints	HSvsCTRL
40	1e-08	1	1	-5.27909e-11	3939.62	-7721.66	7721.66	0	9270	0	763669	39	SK-N-SH_RA_footprints.txt	SK-N-SH	brain	footprints	Footprints	HSvsCTRL
41	1e-05	3.43885e-07	0.994425	-14.883	2129.87	-4189.44	4159.67	0	8713	30	763669	40	Th1_footprints.txt	Th1	blood	footprints	Footprints	HSvsCTRL
41	1e-08	1	1	-2.37608e-12	3983.52	-7807.7	7807.7	0	8713	0	763669	40	Th1_footprints.txt	Th1	blood	footprints	Footprints	HSvsCTRL
42	1e-05	0.820111	0.754297	-0.198315	0.633638	-1.44025	1.04362	3	113737	30	763669	41	A549-all.twopass.merge150.wgt10.zgt2.wig	A549	epithelium	hotspots	Hotspots	HSvsCTRL
42	1e-08	1	1	2.15085e-13	1280.58	-2509.93	2509.93	0	113737	0	763669	41	A549-all.twopass.merge150.wgt10.zgt2.wig	A549	epithelium	hotspots	Hotspots	HSvsCTRL
43	1e-05	1.65146	0.332943	0.501662	0.518137	-0.513886	1.51721	5	106308	30	763669	42	Adult_Th0_AllReps.30000000.twopass.merge150.wgt10.zgt2.wig	Adult_CD4+	blood	hotspots	Hotspots	HSvsCTRL
43	1e-08	1	1	-5.19107e-12	1300.34	-2548.66	2548.66	0	106308	0	763669	42	Adult_Th0_AllReps.30000000.twopass.merge150.wgt10.zgt2.wig	Adult_CD4+	blood	hotspots	Hotspots	HSvsCTRL
44	1e-05	1.97038	0.233706	0.678227	0.569524	-0.438039	1.79449	4	75870	30	763669	43	AG04449-DS12319.twopass.merge150.wgt10.zgt2.wig	AG04449	skin	hotspots	Hotspots	HSvsCTRL
44	1e-08	1	1	1.25213e-11	1516.05	-2971.45	2971.45	0	75870	0	763669	43	AG04449-DS12319.twopass.merge150.wgt10.zgt2.wig	AG04449	skin	hotspots	Hotspots	HSvsCTRL
45	1e-05	0.93683	0.931186	-0.0652533	0.755656	-1.54634	1.41583	2	70571	30	763669	44	AG04450-DS12270.twopass.merge150.wgt10.zgt2.wig	AG04450	lung	hotspots	Hotspots	HSvsCTRL
45	1e-08	1	1	-2.66741e-13	1558.08	-3053.83	3053.83	0	70571	0	763669	44	AG04450-DS12270.twopass.merge150.wgt10.zgt2.wig	AG04450	lung	hotspots	Hotspots	HSvsCTRL
46	1e-05	1.31722	0.664922	0.275522	0.636122	-0.971278	1.52232	3	78335	30	763669	45	AG09309-DS12352.twopass.merge150.wgt10.zgt2.wig	AG09309	skin	hotspots	Hotspots	HSvsCTRL
46	1e-08	1	1	3.80025e-12	1493.39	-2927.05	2927.05	0	78335	0	763669	45	AG09309-DS12352.twopass.merge150.wgt10.zgt2.wig	AG09309	skin	hotspots	Hotspots	HSvsCTRL
47	1e-05	0.533339	0.543454	-0.628597	1.03456	-2.65633	1.39914	1	59557	30	763669	46	AG09319-DS12291.twopass.merge150.wgt10.zgt2.wig	AG09319	gingival	hotspots	Hotspots	HSvsCTRL
47	1e-08	1	1	-6.50306e-13	1674.08	-3281.19	3281.19	0	59557	0	763669	46	AG09319-DS12291.twopass.merge150.wgt10.zgt2.wig	AG09319	gingival	hotspots	Hotspots	HSvsCTRL
48	1e-05	0.961743	0.958777	-0.0390079	0.754672	-1.51817	1.44015	2	68117	30	763669	47	AG10803-DS12384.twopass.merge150.wgt10.zgt2.wig	AG10803	skin	hotspots	Hotspots	HSvsCTRL
48	1e-08	1	1	1.08861e-11	1579.99	-3096.79	3096.79	0	68117	0	763669	47	AG10803-DS12384.twopass.merge150.wgt10.zgt2.wig	AG10803	skin	hotspots	Hotspots	HSvsCTRL
49	1e-05	1.34869	0.637757	0.299132	0.635321	-0.946097	1.54436	3	76862	30	763669	48	AoAF-DS13523.twopass.merge150.wgt10.zgt2.wig	AoAF	blood_vessel	hotspots	Hotspots	HSvsCTRL
49	1e-08	1	1	-1.36719e-11	1498.99	-2938.02	2938.02	0	76862	0	763669	48	AoAF-DS13523.twopass.merge150.wgt10.zgt2.wig	AoAF	blood_vessel	hotspots	Hotspots	HSvsCTRL
50	1e-05	0.372711	0.339072	-0.986953	1.03238	-3.01041	1.03651	2	82003	30	763669	49	BE_2_C-DS14625.twopass.merge150.wgt10.zgt2.wig	BE2_C	brain	hotspots	Hotspots	HSvsCTRL
50	1e-08	1	1	-5.67082e-12	1471.6	-2884.33	2884.33	0	82003	0	763669	49	BE_2_C-DS14625.twopass.merge150.wgt10.zgt2.wig	BE2_C	brain	hotspots	Hotspots	HSvsCTRL
51	1e-05	0.412006	0.390891	-0.886718	1.03347	-2.91232	1.13888	1	73318	30	763669	50	BJ-DS10081.twopass.merge150.wgt10.zgt2.wig	BJ	skin	hotspots	Hotspots	HSvsCTRL
51	1e-08	1	1	7.14404e-12	1538.43	-3015.32	3015.32	0	73318	0	763669	50	BJ-DS10081.twopass.merge150.wgt10.zgt2.wig	BJ	skin	hotspots	Hotspots	HSvsCTRL
52	1e-05	0.510652	0.514445	-0.672067	1.03089	-2.6926	1.34847	1	60409	30	763669	51	CACO2-DS8235.twopass.merge150.wgt10.zgt2.wig	Caco-2	colon	hotspots	Hotspots	HSvsCTRL
52	1e-08	1	1	-1.1814e-11	1626.88	-3188.69	3188.69	0	60409	0	763669	51	CACO2-DS8235.twopass.merge150.wgt10.zgt2.wig	Caco-2	colon	hotspots	Hotspots	HSvsCTRL
53	1e-05	2.5006e-07	0.984289	-15.2016	771.96	-1528.24	1497.84	0	69420	30	763669	52	CD14-DS18065.hg19.twopass.merge150.wgt10.zgt2.wig	CD14+	blood	hotspots	Hotspots	HSvsCTRL
53	1e-08	1	1	6.4001e-12	1537	-3012.52	3012.52	0	69420	0	763669	52	CD14-DS18065.hg19.twopass.merge150.wgt10.zgt2.wig	CD14+	blood	hotspots	Hotspots	HSvsCTRL
54	1e-05	0.430478	0.414393	-0.842858	1.03268	-2.86691	1.18119	1	70706	30	763669	53	CD20-DS17541.hg19.twopass.merge150.wgt10.zgt2.wig	CD20+	blood	hotspots	Hotspots	HSvsCTRL
54	1e-08	1	1	-5.56191e-12	1524.4	-2987.82	2987.82	0	70706	0	763669	53	CD20-DS17541.hg19.twopass.merge150.wgt10.zgt2.wig	CD20+	blood	hotspots	Hotspots	HSvsCTRL
55	1e-05	1.24022	0.734693	0.215289	0.63528	-1.02986	1.46044	3	82099	30	763669	54	CD34-DS16814.hg19.twopass.merge150.wgt10.zgt2.wig	CD34+	blood	hotspots	Hotspots	HSvsCTRL
55	1e-08	1	1	1.28321e-12	1439.63	-2821.67	2821.67	0	82099	0	763669	54	CD34-DS16814.hg19.twopass.merge150.wgt10.zgt2.wig	CD34+	blood	hotspots	Hotspots	HSvsCTRL
56	1e-05	0.507349	0.511601	-0.678557	1.03384	-2.70488	1.34777	1	61847	30	763669	55	CMK-DS12393.twopass.merge150.wgt10.zgt2.wig	CMK	blood	hotspots	Hotspots	HSvsCTRL
56	1e-08	1	1	1.39256e-11	1630.4	-3195.59	3195.59	0	61847	0	763669	55	CMK-DS12393.twopass.merge150.wgt10.zgt2.wig	CMK	blood	hotspots	Hotspots	HSvsCTRL
57	1e-05	0.701815	0.637607	-0.354085	0.751697	-1.82741	1.11924	2	88087	30	763669	56	E_myoblast_AllReps.30000000.twopass.merge150.wgt10.zgt2.wig	E_myoblast	muscle	hotspots	Hotspots	HSvsCTRL
57	1e-08	1	1	-1.00165e-11	1405.45	-2754.68	2754.68	0	88087	0	763669	56	E_myoblast_AllReps.30000000.twopass.merge150.wgt10.zgt2.wig	E_myoblast	muscle	hotspots	Hotspots	HSvsCTRL
58	1e-05	2.66277e-07	0.985989	-15.1387	862.052	-1704.76	1674.48	0	55934	30	763669	57	GM06990-DS7748.twopass.merge150.wgt10.zgt2.wig	GM06990	blood	hotspots	Hotspots	HSvsCTRL
58	1e-08	1	1	-4.6229e-12	1693.31	-3318.88	3318.88	0	55934	0	763669	57	GM06990-DS7748.twopass.merge150.wgt10.zgt2.wig	GM06990	blood	hotspots	Hotspots	HSvsCTRL
59	1e-05	0.93954	0.934202	-0.0623654	0.755401	-1.54295	1.41822	2	69876	30	763669	58	GM12864-DS12431.twopass.merge150.wgt10.zgt2.wig	GM12864	blood	hotspots	Hotspots	HSvsCTRL
59	1e-08	1	1	8.2035e-12	1548.29	-3034.65	3034.65	0	69876	0	763669	58	GM12864-DS12431.twopass.merge150.wgt10.zgt2.wig	GM12864	blood	hotspots	Hotspots	HSvsCTRL
60	1e-05	0.905275	0.895049	-0.0995169	0.754386	-1.57811	1.37908	2	72686	30	763669	59	GM12865-DS12436.twopass.merge150.wgt10.zgt2.wig	GM12865	blood	hotspots	Hotspots	HSvsCTRL
60	1e-08	1	1	3.08036e-12	1526.09	-2991.13	2991.13	0	72686	0	763669	59	GM12865-DS12436.twopass.merge150.wgt10.zgt2.wig	GM12865	blood	hotspots	Hotspots	HSvsCTRL
61	1e-05	0.560837	0.442027	-0.578325	0.752269	-2.05277	0.896122	2	105272	30	763669	60	GM12878-all.twopass.merge150.wgt10.zgt2.wig	GM12878	blood	hotspots	Hotspots	HSvsCTRL
61	1e-08	1	1	-8.78695e-12	1312.04	-2571.6	2571.6	0	105272	0	763669	60	GM12878-all.twopass.merge150.wgt10.zgt2.wig	GM12878	blood	hotspots	Hotspots	HSvsCTRL
62	1e-05	0.695082	0.62978	-0.363726	0.75456	-1.84266	1.11521	2	90941	30	763669	61	HAc-DS14765.twopass.merge150.wgt10.zgt2.wig	HAc	cerebellar	hotspots	Hotspots	HSvsCTRL
62	1e-08	1	1	4.45945e-12	1411.98	-2767.48	2767.48	0	90941	0	763669	61	HAc-DS14765.twopass.merge150.wgt10.zgt2.wig	HAc	cerebellar	hotspots	Hotspots	HSvsCTRL
63	1e-05	1.31049	0.670805	0.270398	0.636165	-0.976485	1.51728	4	79245	30	763669	62	HAEpiC-DS12663.twopass.merge150.wgt10.zgt2.wig	HAEpiC	epithelium	hotspots	Hotspots	HSvsCTRL
63	1e-08	1	1	9.04372e-12	1485.6	-2911.78	2911.78	0	79245	0	763669	62	HAEpiC-DS12663.twopass.merge150.wgt10.zgt2.wig	HAEpiC	epithelium	hotspots	Hotspots	HSvsCTRL
64	1e-05	1.68578	0.31792	0.522228	0.522886	-0.502629	1.54709	5	110241	30	763669	63	HAh-DS15192.twopass.merge150.wgt10.zgt2.wig	HA-h	brain_hippocampus	hotspots	Hotspots	HSvsCTRL
64	1e-08	1	1	-7.1694e-13	1309.35	-2566.33	2566.33	0	110241	0	763669	63	HAh-DS15192.twopass.merge150.wgt10.zgt2.wig	HA-h	brain_hippocampus	hotspots	Hotspots	HSvsCTRL
65	1e-05	1.45837	0.469545	0.377318	0.52172	-0.645253	1.39989	5	123529	30	763669	64	HAsp-DS14790.twopass.merge150.wgt10.zgt2.wig	HA-sp	spinal_cord	hotspots	Hotspots	HSvsCTRL
65	1e-08	1	1	4.7763e-13	1263.95	-2477.34	2477.34	0	123529	0	763669	64	HAsp-DS14790.twopass.merge150.wgt10.zgt2.wig	HA-sp	spinal_cord	hotspots	Hotspots	HSvsCTRL
66	1e-05	1.94854	0.201564	0.667082	0.522337	-0.356699	1.69086	5	97986	30	763669	65	HBMEC-DS13817.twopass.merge150.wgt10.zgt2.wig	HBMEC	blood_vessel	hotspots	Hotspots	HSvsCTRL
66	1e-08	1	1	2.72526e-12	1368.63	-2682.52	2682.52	0	97986	0	763669	65	HBMEC-DS13817.twopass.merge150.wgt10.zgt2.wig	HBMEC	blood_vessel	hotspots	Hotspots	HSvsCTRL
67	1e-05	1.49015	0.480918	0.398879	0.565925	-0.710334	1.50809	4	94217	30	763669	66	HCFaa-DS13480.twopass.merge150.wgt10.zgt2.wig	HCFaa	heart	hotspots	Hotspots	HSvsCTRL
67	1e-08	1	1	3.79535e-12	1389.92	-2724.25	2724.25	0	94217	0	763669	66	HCFaa-DS13480.twopass.merge150.wgt10.zgt2.wig	HCFaa	heart	hotspots	Hotspots	HSvsCTRL
68	1e-05	0.86383	0.846155	-0.14638	0.754429	-1.62506	1.3323	2	75356	30	763669	67	HCF-DS12501.twopass.merge150.wgt10.zgt2.wig	HCF	heart	hotspots	Hotspots	HSvsCTRL
68	1e-08	1	1	3.29325e-12	1511.07	-2961.71	2961.71	0	75356	0	763669	67	HCF-DS12501.twopass.merge150.wgt10.zgt2.wig	HCF	heart	hotspots	Hotspots	HSvsCTRL
69	1e-05	0.353819	0.314492	-1.03897	1.03294	-3.06353	0.985586	1	83820	30	763669	68	HCM-DS12599.twopass.merge150.wgt10.zgt2.wig	HCM	heart	hotspots	Hotspots	HSvsCTRL
69	1e-08	1	1	1.13895e-12	1447.87	-2837.83	2837.83	0	83820	0	763669	68	HCM-DS12599.twopass.merge150.wgt10.zgt2.wig	HCM	heart	hotspots	Hotspots	HSvsCTRL
70	1e-05	0.875319	0.860056	-0.133167	0.755333	-1.61362	1.34728	2	75343	30	763669	69	HConF-DS11642.twopass.merge150.wgt10.zgt2.wig	HConF	eye	hotspots	Hotspots	HSvsCTRL
70	1e-08	1	1	6.62249e-12	1511.12	-2961.8	2961.8	0	75343	0	763669	69	HConF-DS11642.twopass.merge150.wgt10.zgt2.wig	HConF	eye	hotspots	Hotspots	HSvsCTRL
71	1e-05	0.758763	0.714412	-0.276065	0.754407	-1.7547	1.20257	2	84246	30	763669	70	HCPEpiC-DS12447.twopass.merge150.wgt10.zgt2.wig	HCPEpiC	epithelium	hotspots	Hotspots	HSvsCTRL
71	1e-08	1	1	6.05231e-12	1450.83	-2843.63	2843.63	0	84246	0	763669	70	HCPEpiC-DS12447.twopass.merge150.wgt10.zgt2.wig	HCPEpiC	epithelium	hotspots	Hotspots	HSvsCTRL
72	1e-05	1.07213	0.926729	0.0696484	0.757365	-1.41479	1.55408	2	62925	30	763669	71	HCT116-DS13551.twopass.merge150.wgt10.zgt2.wig	HCT-116	colon	hotspots	Hotspots	HSvsCTRL
72	1e-08	1	1	9.00016e-12	1631.4	-3197.55	3197.55	0	62925	0	763669	71	HCT116-DS13551.twopass.merge150.wgt10.zgt2.wig	HCT-116	colon	hotspots	Hotspots	HSvsCTRL
73	1e-05	2.36394	0.102079	0.86033	0.526242	-0.171103	1.89176	5	85998	30	763669	72	HEEpiC-DS12763.twopass.merge150.wgt10.zgt2.wig	HEEpiC	epithelium	hotspots	Hotspots	HSvsCTRL
73	1e-08	1	1	-8.78692e-13	1444.36	-2830.94	2830.94	0	85998	0	763669	72	HEEpiC-DS12763.twopass.merge150.wgt10.zgt2.wig	HEEpiC	epithelium	hotspots	Hotspots	HSvsCTRL
74	1e-05	1.02269	0.968323	0.0224338	0.564912	-1.08479	1.12966	4	126678	30	763669	73	Hela-all.twopass.merge150.wgt10.zgt2.wig	HeLa-S3	cervix	hotspots	Hotspots	HSvsCTRL
74	1e-08	1	1	3.60083e-12	1234.3	-2419.22	2419.22	0	126678	0	763669	73	Hela-all.twopass.merge150.wgt10.zgt2.wig	HeLa-S3	cervix	hotspots	Hotspots	HSvsCTRL
75	1e-05	0.287078	0.226425	-1.248	1.03173	-3.27019	0.774188	1	98403	30	763669	74	HepG2-all.twopass.merge150.wgt10.zgt2.wig	HepG2	liver	hotspots	Hotspots	HSvsCTRL
75	1e-08	1	1	-4.9356e-12	1346.36	-2638.87	2638.87	0	98403	0	763669	74	HepG2-all.twopass.merge150.wgt10.zgt2.wig	HepG2	liver	hotspots	Hotspots	HSvsCTRL
76	1e-05	0.96342	0.947389	-0.0372663	0.564761	-1.1442	1.06967	4	133633	30	763669	75	HESC-all.twopass.merge150.wgt10.zgt2.wig	HESC	es_cell	hotspots	Hotspots	HSvsCTRL
76	1e-08	1	1	-8.18272e-13	1210.48	-2372.55	2372.55	0	133633	0	763669	75	HESC-all.twopass.merge150.wgt10.zgt2.wig	HESC	es_cell	hotspots	Hotspots	HSvsCTRL
77	1e-05	1.22956	0.716322	0.206654	0.568702	-0.908001	1.32131	4	115650	30	763669	76	hESCT0-DS11909.twopass.merge150.wgt10.zgt2.wig	hESCT0	es_cell	hotspots	Hotspots	HSvsCTRL
77	1e-08	1	1	-9.68802e-14	1295.51	-2539.2	2539.2	0	115650	0	763669	76	hESCT0-DS11909.twopass.merge150.wgt10.zgt2.wig	hESCT0	es_cell	hotspots	Hotspots	HSvsCTRL
78	1e-05	1.10981	0.869617	0.104189	0.634734	-1.13989	1.34827	3	89819	30	763669	77	HFF-DS15115.twopass.merge150.wgt10.zgt2.wig	HFF	foreskin	hotspots	Hotspots	HSvsCTRL
78	1e-08	1	1	1.83864e-12	1405.94	-2755.65	2755.65	0	89819	0	763669	77	HFF-DS15115.twopass.merge150.wgt10.zgt2.wig	HFF	foreskin	hotspots	Hotspots	HSvsCTRL
79	1e-05	1.42321	0.532913	0.352912	0.565958	-0.756367	1.46219	4	97456	30	763669	78	HFF_MyC-DS15079.twopass.merge150.wgt10.zgt2.wig	HFF-Myc	foreskin	hotspots	Hotspots	HSvsCTRL
79	1e-08	1	1	-2.35453e-12	1365.48	-2676.33	2676.33	0	97456	0	763669	78	HFF_MyC-DS15079.twopass.merge150.wgt10.zgt2.wig	HFF-Myc	foreskin	hotspots	Hotspots	HSvsCTRL
80	1e-05	1.53202	0.503148	0.426585	0.637127	-0.822183	1.67535	3	69575	30	763669	79	HGF-DS11752.twopass.merge150.wgt10.zgt2.wig	HGF	gingival	hotspots	Hotspots	HSvsCTRL
80	1e-08	1	1	-5.96522e-13	1570.09	-3077.38	3077.38	0	69575	0	763669	79	HGF-DS11752.twopass.merge150.wgt10.zgt2.wig	HGF	gingival	hotspots	Hotspots	HSvsCTRL
81	1e-05	1.12965	0.847911	0.121904	0.635628	-1.12393	1.36774	3	88879	30	763669	80	HIPEpiC-DS12684.twopass.merge150.wgt10.zgt2.wig	HIPEpiC	epithelium	hotspots	Hotspots	HSvsCTRL
81	1e-08	1	1	1.63116e-12	1421.04	-2785.25	2785.25	0	88879	0	763669	80	HIPEpiC-DS12684.twopass.merge150.wgt10.zgt2.wig	HIPEpiC	epithelium	hotspots	Hotspots	HSvsCTRL
82	1e-05	2.16218	0.174004	0.771116	0.567227	-0.340649	1.88288	4	67657	30	763669	81	HL60-DS11809.twopass.merge150.wgt10.zgt2.wig	HL-60	blood	hotspots	Hotspots	HSvsCTRL
82	1e-08	1	1	-4.93623e-12	1556.46	-3050.65	3050.65	0	67657	0	763669	81	HL60-DS11809.twopass.merge150.wgt10.zgt2.wig	HL-60	blood	hotspots	Hotspots	HSvsCTRL
83	1e-05	1.82037	0.222303	0.59904	0.490845	-0.363016	1.5611	6	124910	30	763669	82	HMEC-all.twopass.merge150.wgt10.zgt2.wig	HMEC	breast	hotspots	Hotspots	HSvsCTRL
83	1e-08	1	1	2.33451e-12	1240.93	-2432.23	2432.23	0	124910	0	763669	82	HMEC-all.twopass.merge150.wgt10.zgt2.wig	HMEC	breast	hotspots	Hotspots	HSvsCTRL
84	1e-05	0.435442	0.421342	-0.831395	1.03395	-2.85794	1.19515	1	71147	30	763669	83	HMF-DS13363.twopass.merge150.wgt10.zgt2.wig	HMF	breast	hotspots	Hotspots	HSvsCTRL
84	1e-08	1	1	1.40424e-11	1552.63	-3043.16	3043.16	0	71147	0	763669	83	HMF-DS13363.twopass.merge150.wgt10.zgt2.wig	HMF	breast	hotspots	Hotspots	HSvsCTRL
85	1e-05	1.94313	0.241731	0.664299	0.567451	-0.447906	1.7765	4	74980	30	763669	84	HMVEC_dAd-DS12957.hg19.twopass.merge150.wgt10.zgt2.wig	HMVEC-dAd	blood_vessel	hotspots	Hotspots	HSvsCTRL
85	1e-08	1	1	7.96355e-12	1505.27	-2950.32	2950.32	0	74980	0	763669	84	HMVEC_dAd-DS12957.hg19.twopass.merge150.wgt10.zgt2.wig	HMVEC-dAd	blood_vessel	hotspots	Hotspots	HSvsCTRL
86	1e-05	1.41691	0.582663	0.34848	0.634178	-0.894509	1.59147	3	72039	30	763669	85	HMVEC_dBlAd-DS13337.twopass.merge150.wgt10.zgt2.wig	HMVEC-dBl-Ad	blood_vessel	hotspots	Hotspots	HSvsCTRL
86	1e-08	1	1	2.41082e-12	1528.73	-2996.3	2996.3	0	72039	0	763669	85	HMVEC_dBlAd-DS13337.twopass.merge150.wgt10.zgt2.wig	HMVEC-dBl-Ad	blood_vessel	hotspots	Hotspots	HSvsCTRL
87	1e-05	1.67022	0.364413	0.512954	0.565558	-0.59554	1.62145	4	83822	30	763669	86	HMVEC_dBlNeo-DS13242.twopass.merge150.wgt10.zgt2.wig	HMVEC-dBl-Neo	blood_vessel	hotspots	Hotspots	HSvsCTRL
87	1e-08	1	1	-1.06528e-11	1436.04	-2814.63	2814.63	0	83822	0	763669	86	HMVEC_dBlNeo-DS13242.twopass.merge150.wgt10.zgt2.wig	HMVEC-dBl-Neo	blood_vessel	hotspots	Hotspots	HSvsCTRL
88	1e-05	0.527186	0.535894	-0.640201	1.03419	-2.66722	1.38682	1	59008	30	763669	87	HMVEC_dLyAd-DS13261.twopass.merge150.wgt10.zgt2.wig	HMVEC-dLy-Ad	blood_vessel	hotspots	Hotspots	HSvsCTRL
88	1e-08	1	1	2.87753e-12	1666.2	-3265.75	3265.75	0	59008	0	763669	87	HMVEC_dLyAd-DS13261.twopass.merge150.wgt10.zgt2.wig	HMVEC-dLy-Ad	blood_vessel	hotspots	Hotspots	HSvsCTRL
89	1e-05	0.41057	0.388782	-0.890208	1.03293	-2.91475	1.13434	1	72635	30	763669	88	HMVEC_dLyNeo-DS13150.twopass.merge150.wgt10.zgt2.wig	HMVEC-dLy-Neo	blood_vessel	hotspots	Hotspots	HSvsCTRL
89	1e-08	1	1	6.46046e-12	1523.89	-2986.83	2986.83	0	72635	0	763669	88	HMVEC_dLyNeo-DS13150.twopass.merge150.wgt10.zgt2.wig	HMVEC-dLy-Neo	blood_vessel	hotspots	Hotspots	HSvsCTRL
90	1e-05	0.457721	0.449542	-0.781496	1.03348	-2.80712	1.24413	1	67017	30	763669	89	HMVEC_dNeo-DS12937.twopass.merge150.wgt10.zgt2.wig	HMVEC-dNeo	blood_vessel	hotspots	Hotspots	HSvsCTRL
90	1e-08	1	1	5.31233e-12	1574.69	-3086.4	3086.4	0	67017	0	763669	89	HMVEC_dNeo-DS12937.twopass.merge150.wgt10.zgt2.wig	HMVEC-dNeo	blood_vessel	hotspots	Hotspots	HSvsCTRL
91	1e-05	0.36616	0.330406	-1.00468	1.03225	-3.02789	1.01852	1	79832	30	763669	90	HMVEC_LBl-DS13372.twopass.merge150.wgt10.zgt2.wig	HMVEC-LBl	blood_vessel	hotspots	Hotspots	HSvsCTRL
91	1e-08	1	1	-1.24956e-12	1469.38	-2879.98	2879.98	0	79832	0	763669	90	HMVEC_LBl-DS13372.twopass.merge150.wgt10.zgt2.wig	HMVEC-LBl	blood_vessel	hotspots	Hotspots	HSvsCTRL
92	1e-05	1.46795	0.545676	0.383868	0.635278	-0.861277	1.62901	3	70473	30	763669	91	HMVEC_LLy-DS13185.twopass.merge150.wgt10.zgt2.wig	HMVEC-LLy	blood_vessel	hotspots	Hotspots	HSvsCTRL
92	1e-08	1	1	-6.93068e-12	1541.95	-3022.21	3022.21	0	70473	0	763669	91	HMVEC_LLy-DS13185.twopass.merge150.wgt10.zgt2.wig	HMVEC-LLy	blood_vessel	hotspots	Hotspots	HSvsCTRL
93	1e-05	0.713587	0.654914	-0.337452	0.755017	-1.81728	1.14238	2	89036	30	763669	92	HNPCEpiC-DS12467.twopass.merge150.wgt10.zgt2.wig	HNPCEpiC	epithelium	hotspots	Hotspots	HSvsCTRL
93	1e-08	1	1	3.61502e-13	1424.05	-2791.14	2791.14	0	89036	0	763669	92	HNPCEpiC-DS12467.twopass.merge150.wgt10.zgt2.wig	HNPCEpiC	epithelium	hotspots	Hotspots	HSvsCTRL
94	1e-05	1.24576	0.729637	0.219746	0.635823	-1.02647	1.46596	3	82169	30	763669	93	HPAEC-DS12916.hg19.twopass.merge150.wgt10.zgt2.wig	HPAEC	blood_vessel	hotspots	Hotspots	HSvsCTRL
94	1e-08	1	1	3.31867e-12	1456.24	-2854.23	2854.23	0	82169	0	763669	93	HPAEC-DS12916.hg19.twopass.merge150.wgt10.zgt2.wig	HPAEC	blood_vessel	hotspots	Hotspots	HSvsCTRL
95	1e-05	1.80792	0.297415	0.592177	0.568312	-0.521715	1.70607	4	81369	30	763669	94	HPAF-DS13411.twopass.merge150.wgt10.zgt2.wig	HPAF	blood_vessel	hotspots	Hotspots	HSvsCTRL
95	1e-08	1	1	-5.54103e-12	1464.63	-2870.68	2870.68	0	81369	0	763669	94	HPAF-DS13411.twopass.merge150.wgt10.zgt2.wig	HPAF	blood_vessel	hotspots	Hotspots	HSvsCTRL
96	1e-05	0.813815	0.784717	-0.206022	0.754172	-1.6842	1.27216	2	78908	30	763669	95	HPdLF-DS13573.twopass.merge150.wgt10.zgt2.wig	HPdLF	epithelium	hotspots	Hotspots	HSvsCTRL
96	1e-08	1	1	2.74718e-12	1486.35	-2913.25	2913.25	0	78908	0	763669	95	HPdLF-DS13573.twopass.merge150.wgt10.zgt2.wig	HPdLF	epithelium	hotspots	Hotspots	HSvsCTRL
97	1e-05	0.938219	0.932754	-0.0637718	0.755763	-1.54507	1.41752	2	71159	30	763669	96	HPF-DS13390.twopass.merge150.wgt10.zgt2.wig	HPF	lung	hotspots	Hotspots	HSvsCTRL
97	1e-08	1	1	1.76594e-13	1552.69	-3043.27	3043.27	0	71159	0	763669	96	HPF-DS13390.twopass.merge150.wgt10.zgt2.wig	HPF	lung	hotspots	Hotspots	HSvsCTRL
98	1e-05	1.88347	0.265466	0.633115	0.568549	-0.48124	1.74747	4	79482	30	763669	97	HRCE-DS10666.twopass.merge150.wgt10.zgt2.wig	HRCEpiC	epithelium	hotspots	Hotspots	HSvsCTRL
98	1e-08	1	1	1.92864e-12	1487.28	-2915.07	2915.07	0	79482	0	763669	97	HRCE-DS10666.twopass.merge150.wgt10.zgt2.wig	HRCEpiC	epithelium	hotspots	Hotspots	HSvsCTRL
99	1e-05	1.26943	0.708092	0.238571	0.637173	-1.01029	1.48743	3	82936	30	763669	98	HRE-DS10641.twopass.merge150.wgt10.zgt2.wig	HRE	epithelium	hotspots	Hotspots	HSvsCTRL
99	1e-08	1	1	9.24051e-13	1467.45	-2876.21	2876.21	0	82936	0	763669	98	HRE-DS10641.twopass.merge150.wgt10.zgt2.wig	HRE	epithelium	hotspots	Hotspots	HSvsCTRL
100	1e-05	0.768444	0.726786	-0.263388	0.753821	-1.74088	1.2141	2	82006	30	763669	99	HRGEC-DS13716.twopass.merge150.wgt10.zgt2.wig	HRGEC	kidney	hotspots	Hotspots	HSvsCTRL
100	1e-08	1	1	-7.65616e-13	1462.06	-2865.64	2865.64	0	82006	0	763669	99	HRGEC-DS13716.twopass.merge150.wgt10.zgt2.wig	HRGEC	kidney	hotspots	Hotspots	HSvsCTRL
101	1e-05	0.666543	0.591226	-0.405651	0.755317	-1.88607	1.07477	2	96231	30	763669	100	HRPEpiC-DS12583.twopass.merge150.wgt10.zgt2.wig	HRPEpiC	epithelium	hotspots	Hotspots	HSvsCTRL
101	1e-08	1	1	4.64837e-12	1390.75	-2725.87	2725.87	0	96231	0	763669	100	HRPEpiC-DS12583.twopass.merge150.wgt10.zgt2.wig	HRPEpiC	epithelium	hotspots	Hotspots	HSvsCTRL
102	1e-05	0.383913	0.202529	-0.957339	0.75122	-2.42973	0.515052	2	141239	30	763669	101	HSMM-all.twopass.merge150.wgt10.zgt2.wig	HSMM	muscle	hotspots	Hotspots	HSvsCTRL
102	1e-08	1	1	-4.91089e-13	1188.98	-2330.39	2330.39	0	141239	0	763669	101	HSMM-all.twopass.merge150.wgt10.zgt2.wig	HSMM	muscle	hotspots	Hotspots	HSvsCTRL
103	1e-05	0.400479	0.222744	-0.915094	0.75053	-2.38613	0.555944	2	136134	30	763669	102	HSMM_D-all.twopass.merge150.wgt10.zgt2.wig	HSMM	muscle	hotspots	Hotspots	HSvsCTRL
103	1e-08	1	1	2.4272e-12	1199.28	-2350.58	2350.58	0	136134	0	763669	102	HSMM_D-all.twopass.merge150.wgt10.zgt2.wig	HSMM	muscle	hotspots	Hotspots	HSvsCTRL
104	1e-05	0.291081	0.231407	-1.23416	1.03126	-3.25543	0.787121	1	96805	30	763669	103	hTH1-all.twopass.merge150.wgt10.zgt2.wig	Th1	blood	hotspots	Hotspots	HSvsCTRL
104	1e-08	1	1	-9.14463e-13	1351.22	-2648.39	2648.39	0	96805	0	763669	103	hTH1-all.twopass.merge150.wgt10.zgt2.wig	Th1	blood	hotspots	Hotspots	HSvsCTRL
105	1e-05	2.64896e-07	0.985841	-15.1439	853.327	-1687.66	1657.38	0	56091	30	763669	104	hTH2-DS7842.twopass.merge150.wgt10.zgt2.wig	Th2	blood	hotspots	Hotspots	HSvsCTRL
105	1e-08	1	1	4.50284e-12	1681.55	-3295.83	3295.83	0	56091	0	763669	104	hTH2-DS7842.twopass.merge150.wgt10.zgt2.wig	Th2	blood	hotspots	Hotspots	HSvsCTRL
106	1e-05	0.741252	0.636514	-0.299415	0.633578	-1.54123	0.942398	3	122823	30	763669	105	HUVEC-all.twopass.merge150.wgt10.zgt2.wig	HUVEC	blood_vessel	hotspots	Hotspots	HSvsCTRL
106	1e-08	1	1	-4.24219e-12	1247.18	-2444.47	2444.47	0	122823	0	763669	105	HUVEC-all.twopass.merge150.wgt10.zgt2.wig	HUVEC	blood_vessel	hotspots	Hotspots	HSvsCTRL
107	1e-05	0.37541	0.342735	-0.979737	1.03263	-3.0037	1.04423	1	78340	30	763669	106	HVMF-DS13981.twopass.merge150.wgt10.zgt2.wig	HVMF	connective	hotspots	Hotspots	HSvsCTRL
107	1e-08	1	1	-7.43441e-12	1490.25	-2920.89	2920.89	0	78340	0	763669	106	HVMF-DS13981.twopass.merge150.wgt10.zgt2.wig	HVMF	connective	hotspots	Hotspots	HSvsCTRL
108	1e-05	0.828482	0.803395	-0.18816	0.755796	-1.66952	1.2932	2	79110	30	763669	107	Ishikawa_E_AllReps.30000000.twopass.merge150.wgt10.zgt2.wig	Ishikawa	uterus	hotspots	Hotspots	HSvsCTRL
108	1e-08	1	1	1.5143e-12	1486.56	-2913.67	2913.67	0	79110	0	763669	107	Ishikawa_E_AllReps.30000000.twopass.merge150.wgt10.zgt2.wig	Ishikawa	uterus	hotspots	Hotspots	HSvsCTRL
109	1e-05	0.798823	0.766136	-0.224615	0.755179	-1.70477	1.25553	2	81222	30	763669	108	Ishikawa_T_AllReps.30000000.twopass.merge150.wgt10.zgt2.wig	Ishikawa	uterus	hotspots	Hotspots	HSvsCTRL
109	1e-08	1	1	2.11735e-12	1466.48	-2874.31	2874.31	0	81222	0	763669	108	Ishikawa_T_AllReps.30000000.twopass.merge150.wgt10.zgt2.wig	Ishikawa	uterus	hotspots	Hotspots	HSvsCTRL
110	1e-05	0.8205	0.792807	-0.197842	0.753204	-1.67412	1.27844	2	77552	30	763669	109	Jurkat-DS12659.twopass.merge150.wgt10.zgt2.wig	Jurkat	blood	hotspots	Hotspots	HSvsCTRL
110	1e-08	1	1	-2.32139e-12	1488.39	-2917.24	2917.24	0	77552	0	763669	109	Jurkat-DS12659.twopass.merge150.wgt10.zgt2.wig	Jurkat	blood	hotspots	Hotspots	HSvsCTRL
111	1e-05	0.472991	0.318804	-0.748679	0.750992	-2.22062	0.723266	2	118701	30	763669	110	K562-all.twopass.merge150.wgt10.zgt2.wig	K562	blood	hotspots	Hotspots	HSvsCTRL
111	1e-08	1	1	-2.83022e-12	1256.31	-2462.37	2462.37	0	118701	0	763669	110	K562-all.twopass.merge150.wgt10.zgt2.wig	K562	blood	hotspots	Hotspots	HSvsCTRL
112	1e-05	1.00785	0.988995	0.00782318	0.567189	-1.10387	1.11951	4	130133	30	763669	111	LNCap-all.twopass.merge150.wgt10.zgt2.wig	LNCaP	prostate	hotspots	Hotspots	HSvsCTRL
112	1e-08	1	1	1.87962e-12	1229.81	-2410.43	2410.43	0	130133	0	763669	111	LNCap-all.twopass.merge150.wgt10.zgt2.wig	LNCaP	prostate	hotspots	Hotspots	HSvsCTRL
113	1e-05	1.12183	0.839092	0.114965	0.566176	-0.99474	1.22467	4	118946	30	763669	112	MCF7-all.twopass.merge150.wgt10.zgt2.wig	MCF-7	breast	hotspots	Hotspots	HSvsCTRL
113	1e-08	1	1	9.84649e-13	1265.53	-2480.44	2480.44	0	118946	0	763669	112	MCF7-all.twopass.merge150.wgt10.zgt2.wig	MCF-7	breast	hotspots	Hotspots	HSvsCTRL
114	1e-05	1.44148	0.565012	0.365671	0.635493	-0.879896	1.61124	3	72510	30	763669	113	NB4-DS12543.twopass.merge150.wgt10.zgt2.wig	NB4	blood	hotspots	Hotspots	HSvsCTRL
114	1e-08	1	1	-7.08912e-12	1522.22	-2983.56	2983.56	0	72510	0	763669	113	NB4-DS12543.twopass.merge150.wgt10.zgt2.wig	NB4	blood	hotspots	Hotspots	HSvsCTRL
115	1e-05	0.715788	0.657368	-0.334372	0.753853	-1.81192	1.14318	2	88271	30	763669	114	NHA-DS12800.twopass.merge150.wgt10.zgt2.wig	NH-A	nervous	hotspots	Hotspots	HSvsCTRL
115	1e-08	1	1	1.78614e-12	1427.95	-2798.78	2798.78	0	88271	0	763669	114	NHA-DS12800.twopass.merge150.wgt10.zgt2.wig	NH-A	nervous	hotspots	Hotspots	HSvsCTRL
116	1e-05	0.697516	0.632553	-0.36023	0.753405	-1.8369	1.11644	2	89254	30	763669	115	NHDF_Ad-DS12863.twopass.merge150.wgt10.zgt2.wig	NHDF-Ad	skin	hotspots	Hotspots	HSvsCTRL
116	1e-08	1	1	1.70719e-12	1416.54	-2776.42	2776.42	0	89254	0	763669	115	NHDF_Ad-DS12863.twopass.merge150.wgt10.zgt2.wig	NHDF-Ad	skin	hotspots	Hotspots	HSvsCTRL
117	1e-05	0.367927	0.332999	-0.99987	1.03283	-3.02421	1.02447	1	81207	30	763669	116	NHDF_Neo-DS11923.twopass.merge150.wgt10.zgt2.wig	NHDF-neo	skin	hotspots	Hotspots	HSvsCTRL
117	1e-08	1	1	6.21857e-12	1475.64	-2892.26	2892.26	0	81207	0	763669	116	NHDF_Neo-DS11923.twopass.merge150.wgt10.zgt2.wig	NHDF-neo	skin	hotspots	Hotspots	HSvsCTRL
118	1e-05	1.46508	0.463269	0.381913	0.52069	-0.638639	1.40246	5	119237	30	763669	117	NHEK-all.twopass.merge150.wgt10.zgt2.wig	NHEK	skin	hotspots	Hotspots	HSvsCTRL
118	1e-08	1	1	1.96698e-12	1257.98	-2465.64	2465.64	0	119237	0	763669	117	NHEK-all.twopass.merge150.wgt10.zgt2.wig	NHEK	skin	hotspots	Hotspots	HSvsCTRL
119	1e-05	0.699901	0.635875	-0.356816	0.753613	-1.8339	1.12027	2	89523	30	763669	118	NHLF-DS12829.twopass.merge150.wgt10.zgt2.wig	NHLF	lung	hotspots	Hotspots	HSvsCTRL
119	1e-08	1	1	-4.91202e-13	1419.68	-2782.58	2782.58	0	89523	0	763669	118	NHLF-DS12829.twopass.merge150.wgt10.zgt2.wig	NHLF	lung	hotspots	Hotspots	HSvsCTRL
120	1e-05	1.40891	0.545819	0.342819	0.567547	-0.769573	1.45521	4	102727	30	763669	119	NT2_D1-DS14575.hg19.twopass.merge150.wgt10.zgt2.wig	NT2-D1	testis	hotspots	Hotspots	HSvsCTRL
120	1e-08	1	1	2.73164e-12	1342.14	-2630.59	2630.59	0	102727	0	763669	119	NT2_D1-DS14575.hg19.twopass.merge150.wgt10.zgt2.wig	NT2-D1	testis	hotspots	Hotspots	HSvsCTRL
121	1e-05	0.845897	0.824526	-0.167358	0.754789	-1.64674	1.31203	2	77271	30	763669	120	PANC1-DS9955.twopass.merge150.wgt10.zgt2.wig	PANC-1	pancreas	hotspots	Hotspots	HSvsCTRL
121	1e-08	1	1	4.14507e-12	1501.31	-2942.57	2942.57	0	77271	0	763669	120	PANC1-DS9955.twopass.merge150.wgt10.zgt2.wig	PANC-1	pancreas	hotspots	Hotspots	HSvsCTRL
122	1e-05	2.4224	0.0924427	0.884759	0.525812	-0.145834	1.91535	5	83630	30	763669	121	PrEC-DS12098.hg19.twopass.merge150.wgt10.zgt2.wig	PrEC	prostate	hotspots	Hotspots	HSvsCTRL
122	1e-08	1	1	-4.68807e-13	1464.89	-2871.19	2871.19	0	83630	0	763669	121	PrEC-DS12098.hg19.twopass.merge150.wgt10.zgt2.wig	PrEC	prostate	hotspots	Hotspots	HSvsCTRL
123	1e-05	0.748807	0.701705	-0.289274	0.755245	-1.76956	1.19101	2	85661	30	763669	122	RPTEC-DS14061.twopass.merge150.wgt10.zgt2.wig	RPTEC	epithelium	hotspots	Hotspots	HSvsCTRL
123	1e-08	1	1	2.70121e-12	1445.84	-2833.84	2833.84	0	85661	0	763669	122	RPTEC-DS14061.twopass.merge150.wgt10.zgt2.wig	RPTEC	epithelium	hotspots	Hotspots	HSvsCTRL
124	1e-05	1.98607	0.228634	0.686157	0.569953	-0.43095	1.80326	4	75859	30	763669	123	RWPE_AllReps.30000000.twopass.merge150.wgt10.zgt2.wig	RWPE1	prostate	hotspots	Hotspots	HSvsCTRL
124	1e-08	1	1	5.76154e-12	1507.94	-2955.56	2955.56	0	75859	0	763669	123	RWPE_AllReps.30000000.twopass.merge150.wgt10.zgt2.wig	RWPE1	prostate	hotspots	Hotspots	HSvsCTRL
125	1e-05	1.84418	0.282732	0.612035	0.569758	-0.50469	1.72876	4	81946	30	763669	124	SAEC-DS10518.twopass.merge150.wgt10.zgt2.wig	SAEC	epithelium	hotspots	Hotspots	HSvsCTRL
125	1e-08	1	1	-8.39975e-12	1472.82	-2886.72	2886.72	0	81946	0	763669	124	SAEC-DS10518.twopass.merge150.wgt10.zgt2.wig	SAEC	epithelium	hotspots	Hotspots	HSvsCTRL
126	1e-05	0.796066	0.762325	-0.228073	0.754139	-1.70618	1.25004	2	81863	30	763669	125	SkMC-DS11949.twopass.merge150.wgt10.zgt2.wig	SKMC	muscle	hotspots	Hotspots	HSvsCTRL
126	1e-08	1	1	1.23916e-12	1475.33	-2891.64	2891.64	0	81863	0	763669	125	SkMC-DS11949.twopass.merge150.wgt10.zgt2.wig	SKMC	muscle	hotspots	Hotspots	HSvsCTRL
127	1e-05	1.26667	0.711074	0.236394	0.638187	-1.01445	1.48724	4	84215	30	763669	126	SK_N_MC-DS14408.twopass.merge150.wgt10.zgt2.wig	SK-N-MC	brain	hotspots	Hotspots	HSvsCTRL
127	1e-08	1	1	3.73358e-12	1479.95	-2900.69	2900.69	0	84215	0	763669	126	SK_N_MC-DS14408.twopass.merge150.wgt10.zgt2.wig	SK-N-MC	brain	hotspots	Hotspots	HSvsCTRL
128	1e-05	0.73208	0.763312	-0.311866	1.03564	-2.34171	1.71798	1	46471	30	763669	127	SKNSH-DS8482.twopass.merge150.wgt10.zgt2.wig	SK-N-SH	brain	hotspots	Hotspots	HSvsCTRL
128	1e-08	1	1	-1.57204e-11	1852.01	-3629.95	3629.95	0	46471	0	763669	127	SKNSH-DS8482.twopass.merge150.wgt10.zgt2.wig	SK-N-SH	brain	hotspots	Hotspots	HSvsCTRL
129	1e-05	0.656445	0.576125	-0.420916	0.752907	-1.89661	1.05478	2	96727	30	763669	128	WERI_Rb1-DS13681.twopass.merge150.wgt10.zgt2.wig	WERI-Rb-1	eye	hotspots	Hotspots	HSvsCTRL
129	1e-08	1	1	5.8616e-12	1379.04	-2702.91	2702.91	0	96727	0	763669	128	WERI_Rb1-DS13681.twopass.merge150.wgt10.zgt2.wig	WERI-Rb-1	eye	hotspots	Hotspots	HSvsCTRL
130	1e-05	0.262996	0.19425	-1.33562	1.02889	-3.35224	0.681014	1	104747	30	763669	129	wgEncodeOpenChromDnase8988tAlnAllReps.30000000.twopass.merge150.wgt10.zgt2.wig	8988T	liver	hotspots	Hotspots	HSvsCTRL
130	1e-08	1	1	1.05406e-12	1304.31	-2556.44	2556.44	0	104747	0	763669	129	wgEncodeOpenChromDnase8988tAlnAllReps.30000000.twopass.merge150.wgt10.zgt2.wig	8988T	liver	hotspots	Hotspots	HSvsCTRL
131	1e-05	0.781962	0.745288	-0.24595	0.757095	-1.72986	1.23796	2	83866	30	763669	130	wgEncodeOpenChromDnaseAosmcSerumfreeAlnAllReps.30000000.twopass.merge150.wgt10.zgt2.wig	AoSMC	blood_vessel	hotspots	Hotspots	HSvsCTRL
131	1e-08	1	1	-4.67287e-12	1459.35	-2860.32	2860.32	0	83866	0	763669	130	wgEncodeOpenChromDnaseAosmcSerumfreeAlnAllReps.30000000.twopass.merge150.wgt10.zgt2.wig	AoSMC	blood_vessel	hotspots	Hotspots	HSvsCTRL
132	1e-05	1.82378	0.244575	0.600911	0.516412	-0.411257	1.61308	5	99407	30	763669	131	wgEncodeOpenChromDnaseChorionAlnAllReps.30000000.twopass.merge150.wgt10.zgt2.wig	Chorion	fetal_membrane	hotspots	Hotspots	HSvsCTRL
132	1e-08	1	1	1.38968e-12	1330.51	-2607.8	2607.8	0	99407	0	763669	131	wgEncodeOpenChromDnaseChorionAlnAllReps.30000000.twopass.merge150.wgt10.zgt2.wig	Chorion	fetal_membrane	hotspots	Hotspots	HSvsCTRL
133	1e-05	2.35597e-07	0.983457	-15.2611	735.991	-1457.8	1427.28	0	79197	30	763669	132	wgEncodeOpenChromDnaseCllAlnAllReps.30000000.twopass.merge150.wgt10.zgt2.wig	CLL	blood	hotspots	Hotspots	HSvsCTRL
133	1e-08	1	1	3.89989e-12	1466.69	-2874.7	2874.7	0	79197	0	763669	132	wgEncodeOpenChromDnaseCllAlnAllReps.30000000.twopass.merge150.wgt10.zgt2.wig	CLL	blood	hotspots	Hotspots	HSvsCTRL
134	1e-05	0.499828	0.354703	-0.693492	0.749311	-2.16214	0.775157	2	114097	30	763669	133	wgEncodeOpenChromDnaseFibroblAlnAllReps.30000000.twopass.merge150.wgt10.zgt2.wig	Fibrobl	skin	hotspots	Hotspots	HSvsCTRL
134	1e-08	1	1	1.71386e-12	1268.94	-2487.13	2487.13	0	114097	0	763669	133	wgEncodeOpenChromDnaseFibroblAlnAllReps.30000000.twopass.merge150.wgt10.zgt2.wig	Fibrobl	skin	hotspots	Hotspots	HSvsCTRL
135	1e-05	1.0487	0.933017	0.0475524	0.565768	-1.06135	1.15646	4	124913	30	763669	134	wgEncodeOpenChromDnaseFibropAlnAllReps.30000000.twopass.merge150.wgt10.zgt2.wig	FibroP	skin	hotspots	Hotspots	HSvsCTRL
135	1e-08	1	1	-3.9694e-12	1244.27	-2438.77	2438.77	0	124913	0	763669	134	wgEncodeOpenChromDnaseFibropAlnAllReps.30000000.twopass.merge150.wgt10.zgt2.wig	FibroP	skin	hotspots	Hotspots	HSvsCTRL
136	1e-05	1.02372	0.970423	0.0234464	0.632358	-1.21598	1.26287	3	95322	30	763669	135	wgEncodeOpenChromDnaseGlioblaAlnAllReps.30000000.twopass.merge150.wgt10.zgt2.wig	Gliobla	brain	hotspots	Hotspots	HSvsCTRL
136	1e-08	1	1	-1.09651e-12	1361.72	-2668.97	2668.97	0	95322	0	763669	135	wgEncodeOpenChromDnaseGlioblaAlnAllReps.30000000.twopass.merge150.wgt10.zgt2.wig	Gliobla	brain	hotspots	Hotspots	HSvsCTRL
137	1e-05	8.63404e-08	0.988383	-16.265	1117.07	-2205.73	2173.2	0	91121	30	763669	136	wgEncodeOpenChromDnaseGm12891AlnAllReps.30000000.twopass.merge150.wgt10.zgt2.wig	GM12891	blood	hotspots	Hotspots	HSvsCTRL
137	1e-08	1	1	-5.06176e-12	1373.15	-2691.36	2691.36	0	91121	0	763669	136	wgEncodeOpenChromDnaseGm12891AlnAllReps.30000000.twopass.merge150.wgt10.zgt2.wig	GM12891	blood	hotspots	Hotspots	HSvsCTRL
138	1e-05	0.621186	0.52428	-0.476125	0.747728	-1.94167	0.989422	2	94397	30	763669	137	wgEncodeOpenChromDnaseGm12892AlnAllReps.30000000.twopass.merge150.wgt10.zgt2.wig	GM12892	blood	hotspots	Hotspots	HSvsCTRL
138	1e-08	1	1	1.03787e-11	1349.97	-2645.95	2645.95	0	94397	0	763669	137	wgEncodeOpenChromDnaseGm12892AlnAllReps.30000000.twopass.merge150.wgt10.zgt2.wig	GM12892	blood	hotspots	Hotspots	HSvsCTRL
139	1e-05	0.383889	0.353934	-0.957402	1.03281	-2.98171	1.06691	1	78164	30	763669	138	wgEncodeOpenChromDnaseGm18507AlnAllReps.30000000.twopass.merge150.wgt10.zgt2.wig	GM18507	blood	hotspots	Hotspots	HSvsCTRL
139	1e-08	1	1	1.22148e-12	1475.33	-2891.64	2891.64	0	78164	0	763669	138	wgEncodeOpenChromDnaseGm18507AlnAllReps.30000000.twopass.merge150.wgt10.zgt2.wig	GM18507	blood	hotspots	Hotspots	HSvsCTRL
140	1e-05	0.304242	0.248148	-1.18993	1.03037	-3.20945	0.82959	1	93958	30	763669	139	wgEncodeOpenChromDnaseGm19238AlnAllReps.30000000.twopass.merge150.wgt10.zgt2.wig	GM19238	blood	hotspots	Hotspots	HSvsCTRL
140	1e-08	1	1	3.87378e-13	1362.27	-2670.04	2670.04	0	93958	0	763669	139	wgEncodeOpenChromDnaseGm19238AlnAllReps.30000000.twopass.merge150.wgt10.zgt2.wig	GM19238	blood	hotspots	Hotspots	HSvsCTRL
141	1e-05	0.741311	0.690591	-0.299336	0.751999	-1.77325	1.17458	2	84499	30	763669	140	wgEncodeOpenChromDnaseGm19239AlnAllReps.30000000.twopass.merge150.wgt10.zgt2.wig	GM19239	blood	hotspots	Hotspots	HSvsCTRL
141	1e-08	1	1	-8.60871e-16	1422.37	-2787.84	2787.84	0	84499	0	763669	140	wgEncodeOpenChromDnaseGm19239AlnAllReps.30000000.twopass.merge150.wgt10.zgt2.wig	GM19239	blood	hotspots	Hotspots	HSvsCTRL
142	1e-05	0.567027	0.449925	-0.567349	0.750918	-2.03915	0.90445	2	104656	30	763669	141	wgEncodeOpenChromDnaseGm19240AlnAllReps.30000000.twopass.merge150.wgt10.zgt2.wig	GM19240	blood	hotspots	Hotspots	HSvsCTRL
142	1e-08	1	1	-1.00831e-11	1313.81	-2575.06	2575.06	0	104656	0	763669	141	wgEncodeOpenChromDnaseGm19240AlnAllReps.30000000.twopass.merge150.wgt10.zgt2.wig	GM19240	blood	hotspots	Hotspots	HSvsCTRL
143	1e-05	1.16602	0.808854	0.153592	0.63493	-1.09087	1.39805	3	87399	30	763669	142	wgEncodeOpenChromDnaseH9esAlnAllReps.30000000.twopass.merge150.wgt10.zgt2.wig	H9ES	es_cell	hotspots	Hotspots	HSvsCTRL
143	1e-08	1	1	-1.39331e-11	1416.05	-2775.46	2775.46	0	87399	0	763669	142	wgEncodeOpenChromDnaseH9esAlnAllReps.30000000.twopass.merge150.wgt10.zgt2.wig	H9ES	es_cell	hotspots	Hotspots	HSvsCTRL
144	1e-05	0.843677	0.821638	-0.169986	0.754022	-1.64787	1.3079	2	76858	30	763669	143	wgEncodeOpenChromDnaseHelas3Ifna4hAlnAllReps.30000000.twopass.merge150.wgt10.zgt2.wig	HeLa-S3	cervix	hotspots	Hotspots	HSvsCTRL
144	1e-08	1	1	-2.59481e-12	1500.81	-2941.59	2941.59	0	76858	0	763669	143	wgEncodeOpenChromDnaseHelas3Ifna4hAlnAllReps.30000000.twopass.merge150.wgt10.zgt2.wig	HeLa-S3	cervix	hotspots	Hotspots	HSvsCTRL
145	1e-05	1.06863	0.916389	0.0663785	0.632279	-1.17289	1.30564	3	93200	30	763669	144	wgEncodeOpenChromDnaseHepatocytesAlnAllReps.30000000.twopass.merge150.wgt10.zgt2.wig	Hepatocytes	liver	hotspots	Hotspots	HSvsCTRL
145	1e-08	1	1	5.06335e-12	1368.79	-2682.83	2682.83	0	93200	0	763669	144	wgEncodeOpenChromDnaseHepatocytesAlnAllReps.30000000.twopass.merge150.wgt10.zgt2.wig	Hepatocytes	liver	hotspots	Hotspots	HSvsCTRL
146	1e-05	0.854855	0.835634	-0.156824	0.755846	-1.63828	1.32463	2	76673	30	763669	145	wgEncodeOpenChromDnaseHpde6e6e7AlnAllReps.30000000.twopass.merge150.wgt10.zgt2.wig	HPDE6-E6E7	pancreatic_duct	hotspots	Hotspots	HSvsCTRL
146	1e-08	1	1	-6.69234e-12	1499.91	-2939.83	2939.83	0	76673	0	763669	145	wgEncodeOpenChromDnaseHpde6e6e7AlnAllReps.30000000.twopass.merge150.wgt10.zgt2.wig	HPDE6-E6E7	pancreatic_duct	hotspots	Hotspots	HSvsCTRL
147	1e-05	0.381232	0.350549	-0.964346	1.03302	-2.98906	1.06036	1	78123	30	763669	146	wgEncodeOpenChromDnaseHtr8AlnAllReps.30000000.twopass.merge150.wgt10.zgt2.wig	HTR8svn	blastula	hotspots	Hotspots	HSvsCTRL
147	1e-08	1	1	2.121e-12	1481.17	-2903.08	2903.08	0	78123	0	763669	146	wgEncodeOpenChromDnaseHtr8AlnAllReps.30000000.twopass.merge150.wgt10.zgt2.wig	HTR8svn	blastula	hotspots	Hotspots	HSvsCTRL
148	1e-05	0.972979	0.96546	-0.0273928	0.632585	-1.26726	1.21247	3	98768	30	763669	147	wgEncodeOpenChromDnaseHuh75AlnAllReps.30000000.twopass.merge150.wgt10.zgt2.wig	Huh-7.5	liver	hotspots	Hotspots	HSvsCTRL
148	1e-08	1	1	2.00669e-12	1340.73	-2627.82	2627.82	0	98768	0	763669	147	wgEncodeOpenChromDnaseHuh75AlnAllReps.30000000.twopass.merge150.wgt10.zgt2.wig	Huh-7.5	liver	hotspots	Hotspots	HSvsCTRL
149	1e-05	1.10563	0.873945	0.100413	0.632927	-1.14012	1.34095	3	88614	30	763669	148	wgEncodeOpenChromDnaseHuh7AlnAllReps.30000000.twopass.merge150.wgt10.zgt2.wig	Huh-7	liver	hotspots	Hotspots	HSvsCTRL
149	1e-08	1	1	1.31205e-12	1398.64	-2741.34	2741.34	0	88614	0	763669	148	wgEncodeOpenChromDnaseHuh7AlnAllReps.30000000.twopass.merge150.wgt10.zgt2.wig	Huh-7	liver	hotspots	Hotspots	HSvsCTRL
150	1e-05	0.549144	0.422702	-0.599394	0.747614	-2.06472	0.86593	2	104693	30	763669	149	wgEncodeOpenChromDnaseIpsAlnAllReps.30000000.twopass.merge150.wgt10.zgt2.wig	iPS	ips_cell	hotspots	Hotspots	HSvsCTRL
150	1e-08	1	1	-1.30261e-11	1302.78	-2553.45	2553.45	0	104693	0	763669	149	wgEncodeOpenChromDnaseIpsAlnAllReps.30000000.twopass.merge150.wgt10.zgt2.wig	iPS	ips_cell	hotspots	Hotspots	HSvsCTRL
151	1e-05	1.16615	0.808012	0.15371	0.632574	-1.08613	1.39355	3	84291	30	763669	150	wgEncodeOpenChromDnaseLncapAndroAlnAllReps.30000000.twopass.merge150.wgt10.zgt2.wig	LNCaP	prostate	hotspots	Hotspots	HSvsCTRL
151	1e-08	1	1	5.49759e-12	1421.53	-2786.2	2786.2	0	84291	0	763669	150	wgEncodeOpenChromDnaseLncapAndroAlnAllReps.30000000.twopass.merge150.wgt10.zgt2.wig	LNCaP	prostate	hotspots	Hotspots	HSvsCTRL
152	1e-05	0.736026	0.684016	-0.30649	0.753067	-1.7825	1.16952	2	85108	30	763669	151	wgEncodeOpenChromDnaseMcf7HypoxlacAlnAllReps.30000000.twopass.merge150.wgt10.zgt2.wig	MCF-7	breast	hotspots	Hotspots	HSvsCTRL
152	1e-08	1	1	-1.74891e-12	1427.72	-2798.32	2798.32	0	85108	0	763669	151	wgEncodeOpenChromDnaseMcf7HypoxlacAlnAllReps.30000000.twopass.merge150.wgt10.zgt2.wig	MCF-7	breast	hotspots	Hotspots	HSvsCTRL
153	1e-05	1.1102	0.851917	0.104538	0.560007	-0.993076	1.20215	4	115441	30	763669	152	wgEncodeOpenChromDnaseMedulloAlnAllReps.30000000.twopass.merge150.wgt10.zgt2.wig	Medullo	brain	hotspots	Hotspots	HSvsCTRL
153	1e-08	1	1	-2.45902e-12	1263.01	-2475.49	2475.49	0	115441	0	763669	152	wgEncodeOpenChromDnaseMedulloAlnAllReps.30000000.twopass.merge150.wgt10.zgt2.wig	Medullo	brain	hotspots	Hotspots	HSvsCTRL
154	1e-05	1.64107	0.314436	0.49535	0.492416	-0.469786	1.46049	6	137449	30	763669	153	wgEncodeOpenChromDnaseMelanoAlnAllReps.30000000.twopass.merge150.wgt10.zgt2.wig	Melano	skin	hotspots	Hotspots	HSvsCTRL
154	1e-08	1	1	3.28298e-12	1210.53	-2372.64	2372.64	0	137449	0	763669	153	wgEncodeOpenChromDnaseMelanoAlnAllReps.30000000.twopass.merge150.wgt10.zgt2.wig	Melano	skin	hotspots	Hotspots	HSvsCTRL
155	1e-05	1.12704	0.850737	0.119596	0.635549	-1.12608	1.36527	3	90888	30	763669	154	wgEncodeOpenChromDnaseMyometrAlnAllReps.30000000.twopass.merge150.wgt10.zgt2.wig	Myometr	myometrium	hotspots	Hotspots	HSvsCTRL
155	1e-08	1	1	-4.52578e-12	1392.93	-2730.15	2730.15	0	90888	0	763669	154	wgEncodeOpenChromDnaseMyometrAlnAllReps.30000000.twopass.merge150.wgt10.zgt2.wig	Myometr	myometrium	hotspots	Hotspots	HSvsCTRL
156	1e-05	1.02924	0.958995	0.0288227	0.560594	-1.06994	1.12759	4	124083	30	763669	155	wgEncodeOpenChromDnaseOsteoblAlnAllReps.30000000.twopass.merge150.wgt10.zgt2.wig	Osteobl	bone	hotspots	Hotspots	HSvsCTRL
156	1e-08	1	1	-3.99421e-12	1228.94	-2408.72	2408.72	0	124083	0	763669	155	wgEncodeOpenChromDnaseOsteoblAlnAllReps.30000000.twopass.merge150.wgt10.zgt2.wig	Osteobl	bone	hotspots	Hotspots	HSvsCTRL
157	1e-05	0.538816	0.411645	-0.618381	0.753203	-2.09466	0.857897	2	110209	30	763669	156	wgEncodeOpenChromDnasePanisdAlnAllReps.30000000.twopass.merge150.wgt10.zgt2.wig	PanIsletD	pancreas	hotspots	Hotspots	HSvsCTRL
157	1e-08	1	1	-7.91823e-12	1298.27	-2544.62	2544.62	0	110209	0	763669	156	wgEncodeOpenChromDnasePanisdAlnAllReps.30000000.twopass.merge150.wgt10.zgt2.wig	PanIsletD	pancreas	hotspots	Hotspots	HSvsCTRL
158	1e-05	0.914144	0.88682	-0.0897668	0.630699	-1.32594	1.1464	3	103645	30	763669	157	wgEncodeOpenChromDnasePanisletsAlnAllReps.30000000.twopass.merge150.wgt10.zgt2.wig	PanIslets	pancreas	hotspots	Hotspots	HSvsCTRL
158	1e-08	1	1	-4.32418e-12	1317.36	-2582.02	2582.02	0	103645	0	763669	157	wgEncodeOpenChromDnasePanisletsAlnAllReps.30000000.twopass.merge150.wgt10.zgt2.wig	PanIslets	pancreas	hotspots	Hotspots	HSvsCTRL
159	1e-05	1.15805	0.794863	0.146742	0.56439	-0.959463	1.25295	4	115218	30	763669	158	wgEncodeOpenChromDnasePhteAlnAllReps.30000000.twopass.merge150.wgt10.zgt2.wig	pHTE	epithelium	hotspots	Hotspots	HSvsCTRL
159	1e-08	1	1	2.17259e-12	1269.36	-2487.94	2487.94	0	115218	0	763669	158	wgEncodeOpenChromDnasePhteAlnAllReps.30000000.twopass.merge150.wgt10.zgt2.wig	pHTE	epithelium	hotspots	Hotspots	HSvsCTRL
160	1e-05	1.72391	0.295856	0.544595	0.520964	-0.476494	1.56568	5	106810	30	763669	159	wgEncodeOpenChromDnaseProgfibAlnAllReps.30000000.twopass.merge150.wgt10.zgt2.wig	ProgFib	skin	hotspots	Hotspots	HSvsCTRL
160	1e-08	1	1	3.01565e-12	1305.8	-2559.37	2559.37	0	106810	0	763669	159	wgEncodeOpenChromDnaseProgfibAlnAllReps.30000000.twopass.merge150.wgt10.zgt2.wig	ProgFib	skin	hotspots	Hotspots	HSvsCTRL
161	1e-05	0.31097	0.257247	-1.16806	1.03101	-3.18884	0.852727	1	91411	30	763669	160	wgEncodeOpenChromDnaseStellateAlnAllReps.30000000.twopass.merge150.wgt10.zgt2.wig	Stellate	liver	hotspots	Hotspots	HSvsCTRL
161	1e-08	1	1	2.77987e-12	1380.18	-2705.16	2705.16	0	91411	0	763669	160	wgEncodeOpenChromDnaseStellateAlnAllReps.30000000.twopass.merge150.wgt10.zgt2.wig	Stellate	liver	hotspots	Hotspots	HSvsCTRL
162	1e-05	1.71834	0.339754	0.541359	0.567074	-0.570107	1.65282	4	85352	30	763669	161	wgEncodeOpenChromDnaseT47dAlnAllReps.30000000.twopass.merge150.wgt10.zgt2.wig	T-47D	breast	hotspots	Hotspots	HSvsCTRL
162	1e-08	1	1	-6.40104e-13	1430.46	-2803.7	2803.7	0	85352	0	763669	161	wgEncodeOpenChromDnaseT47dAlnAllReps.30000000.twopass.merge150.wgt10.zgt2.wig	T-47D	breast	hotspots	Hotspots	HSvsCTRL
163	1e-05	0.671182	0.596184	-0.398715	0.752441	-1.8735	1.07607	2	92079	30	763669	162	wgEncodeOpenChromDnaseUrotsaAlnAllReps.30000000.twopass.merge150.wgt10.zgt2.wig	Urothelia	urothelium	hotspots	Hotspots	HSvsCTRL
163	1e-08	1	1	-5.38809e-12	1387.3	-2719.11	2719.11	0	92079	0	763669	162	wgEncodeOpenChromDnaseUrotsaAlnAllReps.30000000.twopass.merge150.wgt10.zgt2.wig	Urothelia	urothelium	hotspots	Hotspots	HSvsCTRL
164	1e-05	1.82865	0.245566	0.603579	0.519796	-0.41522	1.62238	5	101100	30	763669	163	wgEncodeOpenChromDnaseUrotsaUt189AlnAllReps.30000000.twopass.merge150.wgt10.zgt2.wig	Urothelia	urothelium	hotspots	Hotspots	HSvsCTRL
164	1e-08	1	1	5.52533e-12	1338.47	-2623.39	2623.39	0	101100	0	763669	163	wgEncodeOpenChromDnaseUrotsaUt189AlnAllReps.30000000.twopass.merge150.wgt10.zgt2.wig	Urothelia	urothelium	hotspots	Hotspots	HSvsCTRL
165	1e-05	0.433121	0.41812	-0.836738	1.03341	-2.86222	1.18875	1	70740	30	763669	164	WI_38-DS14315.twopass.merge150.wgt10.zgt2.wig	WI-38	embryonic_lung	hotspots	Hotspots	HSvsCTRL
165	1e-08	1	1	-8.02584e-13	1552.04	-3041.99	3041.99	0	70740	0	763669	164	WI_38-DS14315.twopass.merge150.wgt10.zgt2.wig	WI-38	embryonic_lung	hotspots	Hotspots	HSvsCTRL
166	1e-05	1.00998	0.987454	0.00992985	0.631484	-1.22778	1.24764	3	93717	30	763669	165	WI_38_TAM-DS14323.twopass.merge150.wgt10.zgt2.wig	WI-38	embryonic_lung	hotspots	Hotspots	HSvsCTRL
166	1e-08	1	1	1.66368e-12	1376.21	-2697.38	2697.38	0	93717	0	763669	165	WI_38_TAM-DS14323.twopass.merge150.wgt10.zgt2.wig	WI-38	embryonic_lung	hotspots	Hotspots	HSvsCTRL
167	1e-05	2.83243e-07	0.990158	-15.077	1222.27	-2410.72	2380.56	0	28257	30	763669	166	A549-all.fdr0.01.bed	A549	epithelium	peaks	Peaks	HSvsCTRL
167	1e-08	1	1	2.1704e-11	2322.44	-4551.98	4551.98	0	28257	0	763669	166	A549-all.fdr0.01.bed	A549	epithelium	peaks	Peaks	HSvsCTRL
168	1e-05	2.80699e-07	0.989453	-15.086	1141.26	-2251.95	2221.78	0	31931	30	763669	167	Adult_Th0_AllReps.30000000.hotspot.twopass.fdr0.01.merge.pks.bed	Adult_CD4+	blood	peaks	Peaks	HSvsCTRL
168	1e-08	1	1	-3.88179e-12	2179.41	-4271.65	4271.65	0	31931	0	763669	167	Adult_Th0_AllReps.30000000.hotspot.twopass.fdr0.01.merge.pks.bed	Adult_CD4+	blood	peaks	Peaks	HSvsCTRL
169	1e-05	2.6892e-07	0.990277	-15.1289	1241.48	-2448.43	2418.17	0	28618	30	763669	168	AG04449-DS12319.hotspot.twopass.fdr0.01.merge.pks.bed	AG04449	skin	peaks	Peaks	HSvsCTRL
169	1e-08	1	1	7.49491e-12	2344.19	-4594.62	4594.62	0	28618	0	763669	168	AG04449-DS12319.hotspot.twopass.fdr0.01.merge.pks.bed	AG04449	skin	peaks	Peaks	HSvsCTRL
170	1e-05	2.70715e-07	0.990736	-15.1222	1302.35	-2567.73	2537.49	0	25837	30	763669	169	AG04450-DS12270.hotspot.twopass.fdr0.01.merge.pks.bed	AG04450	lung	peaks	Peaks	HSvsCTRL
170	1e-08	1	1	-1.15855e-12	2453.5	-4808.85	4808.85	0	25837	0	763669	169	AG04450-DS12270.hotspot.twopass.fdr0.01.merge.pks.bed	AG04450	lung	peaks	Peaks	HSvsCTRL
171	1e-05	2.6145e-07	0.989362	-15.157	1136.84	-2243.36	2213.04	0	34259	30	763669	170	AG09309-DS12352.hotspot.twopass.fdr0.01.merge.pks.bed	AG09309	skin	peaks	Peaks	HSvsCTRL
171	1e-08	1	1	1.78506e-12	2158.64	-4230.94	4230.94	0	34259	0	763669	170	AG09309-DS12352.hotspot.twopass.fdr0.01.merge.pks.bed	AG09309	skin	peaks	Peaks	HSvsCTRL
172	1e-05	2.76389e-07	0.99097	-15.1015	1334.4	-2630.52	2600.32	0	24531	30	763669	171	AG09319-DS12291.hotspot.twopass.fdr0.01.merge.pks.bed	AG09319	gingival	peaks	Peaks	HSvsCTRL
172	1e-08	1	1	-3.98002e-13	2511.48	-4922.51	4922.51	0	24531	0	763669	171	AG09319-DS12291.hotspot.twopass.fdr0.01.merge.pks.bed	AG09319	gingival	peaks	Peaks	HSvsCTRL
173	1e-05	2.68393e-07	0.990107	-15.1308	1220.33	-2406.97	2376.71	0	29515	30	763669	172	AG10803-DS12384.hotspot.twopass.fdr0.01.merge.pks.bed	AG10803	skin	peaks	Peaks	HSvsCTRL
173	1e-08	1	1	-5.1128e-13	2306.24	-4520.22	4520.22	0	29515	0	763669	172	AG10803-DS12384.hotspot.twopass.fdr0.01.merge.pks.bed	AG10803	skin	peaks	Peaks	HSvsCTRL
174	1e-05	2.72334e-07	0.990057	-15.1162	1212.93	-2392.47	2362.23	0	29803	30	763669	173	AoAF-DS13523.hotspot.twopass.fdr0.01.merge.pks.bed	AoAF	blood_vessel	peaks	Peaks	HSvsCTRL
174	1e-08	1	1	5.4253e-14	2295.84	-4499.84	4499.84	0	29803	0	763669	173	AoAF-DS13523.hotspot.twopass.fdr0.01.merge.pks.bed	AoAF	blood_vessel	peaks	Peaks	HSvsCTRL
175	1e-05	2.70988e-07	0.989964	-15.1212	1202.17	-2371.38	2341.14	0	31133	30	763669	174	BE_2_C-DS14625.hotspot.twopass.fdr0.01.merge.pks.bed	BE2_C	brain	peaks	Peaks	HSvsCTRL
175	1e-08	1	1	-2.70955e-12	2271.78	-4452.69	4452.69	0	31133	0	763669	174	BE_2_C-DS14625.hotspot.twopass.fdr0.01.merge.pks.bed	BE2_C	brain	peaks	Peaks	HSvsCTRL
176	1e-05	2.64914e-07	0.990383	-15.1439	1256.4	-2477.69	2447.4	0	28055	30	763669	175	BJ-DS10081.hotspot.twopass.fdr0.01.merge.pks.bed	BJ	skin	peaks	Peaks	HSvsCTRL
176	1e-08	1	1	-2.14773e-13	2370.01	-4645.22	4645.22	0	28055	0	763669	175	BJ-DS10081.hotspot.twopass.fdr0.01.merge.pks.bed	BJ	skin	peaks	Peaks	HSvsCTRL
177	1e-05	2.9325e-07	0.991443	-15.0422	1402.51	-2763.95	2733.87	0	20950	30	763669	176	CACO2-DS8235.hotspot.twopass.fdr0.01.merge.pks.bed	Caco-2	colon	peaks	Peaks	HSvsCTRL
177	1e-08	1	1	2.27814e-12	2643.61	-5181.48	5181.48	0	20950	0	763669	176	CACO2-DS8235.hotspot.twopass.fdr0.01.merge.pks.bed	Caco-2	colon	peaks	Peaks	HSvsCTRL
178	1e-05	3.19393e-07	0.992018	-14.9568	1495.12	-2945.39	2915.48	0	18157	30	763669	177	CD20-DS17541.hg19.hotspot.twopass.fdr0.01.merge.pks.bed	CD20+	blood	peaks	Peaks	HSvsCTRL
178	1e-08	1	1	1.53382e-12	2823.23	-5533.53	5533.53	0	18157	0	763669	177	CD20-DS17541.hg19.hotspot.twopass.fdr0.01.merge.pks.bed	CD20+	blood	peaks	Peaks	HSvsCTRL
179	1e-05	1.27362	0.816013	0.241859	1.03947	-1.7955	2.27921	1	27821	30	763669	178	CD34-DS16814.hg19.hotspot.twopass.fdr0.01.merge.pks.bed	CD34+	blood	peaks	Peaks	HSvsCTRL
179	1e-08	1	1	9.19727e-13	2333.89	-4574.43	4574.43	0	27821	0	763669	178	CD34-DS16814.hg19.hotspot.twopass.fdr0.01.merge.pks.bed	CD34+	blood	peaks	Peaks	HSvsCTRL
180	1e-05	1.60071	0.651314	0.470447	1.04096	-1.56983	2.51072	1	22356	30	763669	179	CMK-DS12393.hotspot.twopass.fdr0.01.merge.pks.bed	CMK	blood	peaks	Peaks	HSvsCTRL
180	1e-08	1	1	7.63842e-14	2591.73	-5079.79	5079.79	0	22356	0	763669	179	CMK-DS12393.hotspot.twopass.fdr0.01.merge.pks.bed	CMK	blood	peaks	Peaks	HSvsCTRL
181	1e-05	2.92136e-07	0.991287	-15.046	1377.87	-2715.68	2685.59	0	22206	30	763669	180	E_myoblast_AllReps.30000000.hotspot.twopass.fdr0.01.merge.pks.bed	E_myoblast	muscle	peaks	Peaks	HSvsCTRL
181	1e-08	1	1	3.71509e-12	2596.06	-5088.27	5088.27	0	22206	0	763669	180	E_myoblast_AllReps.30000000.hotspot.twopass.fdr0.01.merge.pks.bed	E_myoblast	muscle	peaks	Peaks	HSvsCTRL
182	1e-05	3.0369e-07	0.992587	-15.0073	1615.35	-3181.1	3151.09	0	15828	30	763669	181	GM06990-DS7748.hotspot.twopass.fdr0.01.merge.pks.bed	GM06990	blood	peaks	Peaks	HSvsCTRL
182	1e-08	1	1	3.03332e-11	3031.49	-5941.73	5941.73	0	15828	0	763669	181	GM06990-DS7748.hotspot.twopass.fdr0.01.merge.pks.bed	GM06990	blood	peaks	Peaks	HSvsCTRL
183	1e-05	2.88279e-07	0.990995	-15.0593	1334.3	-2630.29	2600.17	0	23440	30	763669	182	GM12864-DS12431.hotspot.twopass.fdr0.01.merge.pks.bed	GM12864	blood	peaks	Peaks	HSvsCTRL
183	1e-08	1	1	3.9281e-12	2523.81	-4946.68	4946.68	0	23440	0	763669	182	GM12864-DS12431.hotspot.twopass.fdr0.01.merge.pks.bed	GM12864	blood	peaks	Peaks	HSvsCTRL
184	1e-05	2.90051e-07	0.990814	-15.0532	1307.49	-2577.73	2547.62	0	24913	30	763669	183	GM12865-DS12436.hotspot.twopass.fdr0.01.merge.pks.bed	GM12865	blood	peaks	Peaks	HSvsCTRL
184	1e-08	1	1	6.35353e-13	2471.87	-4844.86	4844.86	0	24913	0	763669	183	GM12865-DS12436.hotspot.twopass.fdr0.01.merge.pks.bed	GM12865	blood	peaks	Peaks	HSvsCTRL
185	1e-05	2.90458e-07	0.990044	-15.0518	1206.26	-2379.32	2349.21	0	28375	30	763669	184	GM12878-all.fdr0.01.bed	GM12878	blood	peaks	Peaks	HSvsCTRL
185	1e-08	1	1	-4.22541e-12	2300.82	-4509.61	4509.61	0	28375	0	763669	184	GM12878-all.fdr0.01.bed	GM12878	blood	peaks	Peaks	HSvsCTRL
186	1e-05	1.09752	0.928612	0.0930536	1.03865	-1.94269	2.1288	1	31958	30	763669	185	HAc-DS14765.hotspot.twopass.fdr0.01.merge.pks.bed	HAc	cerebellar	peaks	Peaks	HSvsCTRL
186	1e-08	1	1	-3.59202e-12	2244.5	-4399.21	4399.21	0	31958	0	763669	185	HAc-DS14765.hotspot.twopass.fdr0.01.merge.pks.bed	HAc	cerebellar	peaks	Peaks	HSvsCTRL
187	1e-05	2.6365e-07	0.989169	-15.1486	1115.93	-2202.37	2172.07	0	35414	30	763669	186	HAEpiC-DS12663.hotspot.twopass.fdr0.01.merge.pks.bed	HAEpiC	epithelium	peaks	Peaks	HSvsCTRL
187	1e-08	1	1	1.56953e-12	2124.17	-4163.37	4163.37	0	35414	0	763669	186	HAEpiC-DS12663.hotspot.twopass.fdr0.01.merge.pks.bed	HAEpiC	epithelium	peaks	Peaks	HSvsCTRL
188	1e-05	2.64739e-07	0.989365	-15.1445	1136.22	-2242.14	2211.85	0	34829	30	763669	187	HAh-DS15192.hotspot.twopass.fdr0.01.merge.pks.bed	HA-h	brain_hippocampus	peaks	Peaks	HSvsCTRL
188	1e-08	1	1	-1.05926e-12	2158.08	-4229.84	4229.84	0	34829	0	763669	187	HAh-DS15192.hotspot.twopass.fdr0.01.merge.pks.bed	HA-h	brain_hippocampus	peaks	Peaks	HSvsCTRL
189	1e-05	2.60465e-07	0.989634	-15.1608	1166.91	-2302.3	2271.98	0	33314	30	763669	188	HAsp-DS14790.hotspot.twopass.fdr0.01.merge.pks.bed	HA-sp	spinal_cord	peaks	Peaks	HSvsCTRL
189	1e-08	1	1	1.05334e-12	2212.05	-4335.61	4335.61	0	33314	0	763669	188	HAsp-DS14790.hotspot.twopass.fdr0.01.merge.pks.bed	HA-sp	spinal_cord	peaks	Peaks	HSvsCTRL
190	1e-05	2.64236e-07	0.989227	-15.1464	1121.73	-2213.73	2183.44	0	35706	30	763669	189	HBMEC-DS13817.hotspot.twopass.fdr0.01.merge.pks.bed	HBMEC	blood_vessel	peaks	Peaks	HSvsCTRL
190	1e-08	1	1	1.47345e-12	2134.18	-4182.98	4182.98	0	35706	0	763669	189	HBMEC-DS13817.hotspot.twopass.fdr0.01.merge.pks.bed	HBMEC	blood_vessel	peaks	Peaks	HSvsCTRL
191	1e-05	2.65528e-07	0.989717	-15.1415	1174.82	-2317.79	2287.51	0	32250	30	763669	190	HCFaa-DS13480.hotspot.twopass.fdr0.01.merge.pks.bed	HCFaa	heart	peaks	Peaks	HSvsCTRL
191	1e-08	1	1	1.59118e-12	2229.16	-4369.15	4369.15	0	32250	0	763669	190	HCFaa-DS13480.hotspot.twopass.fdr0.01.merge.pks.bed	HCFaa	heart	peaks	Peaks	HSvsCTRL
192	1e-05	2.69983e-07	0.990055	-15.1249	1213.49	-2393.57	2363.32	0	29726	30	763669	191	HCF-DS12501.hotspot.twopass.fdr0.01.merge.pks.bed	HCF	heart	peaks	Peaks	HSvsCTRL
192	1e-08	1	1	-2.88667e-12	2295.54	-4499.26	4499.26	0	29726	0	763669	191	HCF-DS12501.hotspot.twopass.fdr0.01.merge.pks.bed	HCF	heart	peaks	Peaks	HSvsCTRL
193	1e-05	2.67057e-07	0.989435	-15.1358	1143	-2255.42	2225.15	0	33615	30	763669	192	HCM-DS12599.hotspot.twopass.fdr0.01.merge.pks.bed	HCM	heart	peaks	Peaks	HSvsCTRL
193	1e-08	1	1	3.7189e-13	2172.01	-4257.15	4257.15	0	33615	0	763669	192	HCM-DS12599.hotspot.twopass.fdr0.01.merge.pks.bed	HCM	heart	peaks	Peaks	HSvsCTRL
194	1e-05	2.79874e-07	0.990584	-15.0889	1278.63	-2521.2	2491.02	0	26738	30	763669	193	HConF-DS11642.hotspot.twopass.fdr0.01.merge.pks.bed	HConF	eye	peaks	Peaks	HSvsCTRL
194	1e-08	1	1	3.93946e-13	2413.85	-4731.14	4731.14	0	26738	0	763669	193	HConF-DS11642.hotspot.twopass.fdr0.01.merge.pks.bed	HConF	eye	peaks	Peaks	HSvsCTRL
195	1e-05	2.64741e-07	0.989049	-15.1445	1103.4	-2177.82	2147.53	0	36462	30	763669	194	HCPEpiC-DS12447.hotspot.twopass.fdr0.01.merge.pks.bed	HCPEpiC	epithelium	peaks	Peaks	HSvsCTRL
195	1e-08	1	1	-1.96692e-12	2103	-4121.89	4121.89	0	36462	0	763669	194	HCPEpiC-DS12447.hotspot.twopass.fdr0.01.merge.pks.bed	HCPEpiC	epithelium	peaks	Peaks	HSvsCTRL
196	1e-05	2.84755e-07	0.991627	-15.0716	1436.12	-2829.86	2799.72	0	20699	30	763669	195	HCT116-DS13551.hotspot.twopass.fdr0.01.merge.pks.bed	HCT-116	colon	peaks	Peaks	HSvsCTRL
196	1e-08	1	1	-5.89167e-12	2700.79	-5293.54	5293.54	0	20699	0	763669	195	HCT116-DS13551.hotspot.twopass.fdr0.01.merge.pks.bed	HCT-116	colon	peaks	Peaks	HSvsCTRL
197	1e-05	0.934527	0.948056	-0.0677148	1.0394	-2.10493	1.9695	1	37539	30	763669	196	HEEpiC-DS12763.hotspot.twopass.fdr0.01.merge.pks.bed	HEEpiC	epithelium	peaks	Peaks	HSvsCTRL
197	1e-08	1	1	-1.41926e-12	2082.37	-4081.45	4081.45	0	37539	0	763669	196	HEEpiC-DS12763.hotspot.twopass.fdr0.01.merge.pks.bed	HEEpiC	epithelium	peaks	Peaks	HSvsCTRL
198	1e-05	2.36482	0.258128	0.860704	0.761128	-0.631106	2.35251	2	32069	30	763669	197	Hela-all.fdr0.01.bed	HeLa-S3	cervix	peaks	Peaks	HSvsCTRL
198	1e-08	1	1	9.92008e-12	2205.73	-4323.23	4323.23	0	32069	0	763669	197	Hela-all.fdr0.01.bed	HeLa-S3	cervix	peaks	Peaks	HSvsCTRL
199	1e-05	2.75953e-07	0.989474	-15.103	1144.81	-2258.92	2228.72	0	32175	30	763669	198	HepG2-all.fdr0.01.bed	HepG2	liver	peaks	Peaks	HSvsCTRL
199	1e-08	1	1	1.85041e-11	2182.7	-4278.09	4278.09	0	32175	0	763669	198	HepG2-all.fdr0.01.bed	HepG2	liver	peaks	Peaks	HSvsCTRL
200	1e-05	0.800163	0.82978	-0.222939	1.03701	-2.25547	1.80959	1	42265	30	763669	199	HESC-all.fdr0.01.bed	HESC	es_cell	peaks	Peaks	HSvsCTRL
200	1e-08	1	1	4.32175e-12	1939.15	-3800.73	3800.73	0	42265	0	763669	199	HESC-all.fdr0.01.bed	HESC	es_cell	peaks	Peaks	HSvsCTRL
201	1e-05	2.53964e-07	0.987604	-15.1861	977.432	-1930.95	1900.58	0	48305	30	763669	200	hESCT0-DS11909.hotspot.twopass.fdr0.01.merge.pks.bed	hESCT0	es_cell	peaks	Peaks	HSvsCTRL
201	1e-08	1	1	-4.73217e-12	1877.39	-3679.68	3679.68	0	48305	0	763669	200	hESCT0-DS11909.hotspot.twopass.fdr0.01.merge.pks.bed	hESCT0	es_cell	peaks	Peaks	HSvsCTRL
202	1e-05	2.67305e-07	0.989599	-15.1349	1160.99	-2290.67	2260.4	0	32641	30	763669	201	HFF-DS15115.hotspot.twopass.fdr0.01.merge.pks.bed	HFF	foreskin	peaks	Peaks	HSvsCTRL
202	1e-08	1	1	2.11795e-12	2203.63	-4319.12	4319.12	0	32641	0	763669	201	HFF-DS15115.hotspot.twopass.fdr0.01.merge.pks.bed	HFF	foreskin	peaks	Peaks	HSvsCTRL
203	1e-05	2.60756e-07	0.989081	-15.1597	1107.77	-2186.39	2156.07	0	35874	30	763669	202	HFF_MyC-DS15079.hotspot.twopass.fdr0.01.merge.pks.bed	HFF-Myc	foreskin	peaks	Peaks	HSvsCTRL
203	1e-08	1	1	2.2407e-12	2109.73	-4135.06	4135.06	0	35874	0	763669	202	HFF_MyC-DS15079.hotspot.twopass.fdr0.01.merge.pks.bed	HFF-Myc	foreskin	peaks	Peaks	HSvsCTRL
204	1e-05	1.3927	0.749884	0.331247	1.03907	-1.70533	2.36782	1	25235	30	763669	203	HGF-DS11752.hotspot.twopass.fdr0.01.merge.pks.bed	HGF	gingival	peaks	Peaks	HSvsCTRL
204	1e-08	1	1	-4.50886e-13	2483.06	-4866.8	4866.8	0	25235	0	763669	203	HGF-DS11752.hotspot.twopass.fdr0.01.merge.pks.bed	HGF	gingival	peaks	Peaks	HSvsCTRL
205	1e-05	2.61373e-07	0.988718	-15.1573	1071.92	-2116.11	2085.8	0	38636	30	763669	204	HIPEpiC-DS12684.hotspot.twopass.fdr0.01.merge.pks.bed	HIPEpiC	epithelium	peaks	Peaks	HSvsCTRL
205	1e-08	1	1	-4.07298e-12	2048.81	-4015.67	4015.67	0	38636	0	763669	204	HIPEpiC-DS12684.hotspot.twopass.fdr0.01.merge.pks.bed	HIPEpiC	epithelium	peaks	Peaks	HSvsCTRL
206	1e-05	3.056	0.143638	1.11711	0.763898	-0.380133	2.61435	2	25014	30	763669	205	HL60-DS11809.hotspot.twopass.fdr0.01.merge.pks.bed	HL-60	blood	peaks	Peaks	HSvsCTRL
206	1e-08	1	1	1.05867e-12	2439.05	-4780.53	4780.53	0	25014	0	763669	205	HL60-DS11809.hotspot.twopass.fdr0.01.merge.pks.bed	HL-60	blood	peaks	Peaks	HSvsCTRL
207	1e-05	3.16424	0.0443712	1.15191	0.572929	0.0289714	2.27485	4	52318	30	763669	206	HMEC-all.fdr0.01.bed	HMEC	breast	peaks	Peaks	HSvsCTRL
207	1e-08	1	1	9.725e-12	1773.59	-3476.23	3476.23	0	52318	0	763669	206	HMEC-all.fdr0.01.bed	HMEC	breast	peaks	Peaks	HSvsCTRL
208	1e-05	2.6774e-07	0.989815	-15.1333	1185.49	-2338.7	2308.43	0	31268	30	763669	207	HMF-DS13363.hotspot.twopass.fdr0.01.merge.pks.bed	HMF	breast	peaks	Peaks	HSvsCTRL
208	1e-08	1	1	1.84819e-12	2247.71	-4405.51	4405.51	0	31268	0	763669	207	HMF-DS13363.hotspot.twopass.fdr0.01.merge.pks.bed	HMF	breast	peaks	Peaks	HSvsCTRL
209	1e-05	1.62813	0.638932	0.487431	1.03887	-1.54876	2.52362	1	21477	30	763669	208	HMVEC_dAd-DS12957.hg19.hotspot.twopass.fdr0.01.merge.pks.bed	HMVEC-dAd	blood_vessel	peaks	Peaks	HSvsCTRL
209	1e-08	1	1	-5.22221e-11	2640.88	-5176.13	5176.13	0	21477	0	763669	208	HMVEC_dAd-DS12957.hg19.hotspot.twopass.fdr0.01.merge.pks.bed	HMVEC-dAd	blood_vessel	peaks	Peaks	HSvsCTRL
210	1e-05	2.72994e-07	0.990344	-15.1138	1248.81	-2462.77	2432.55	0	27593	30	763669	209	HMVEC_dBlAd-DS13337.hotspot.twopass.fdr0.01.merge.pks.bed	HMVEC-dBl-Ad	blood_vessel	peaks	Peaks	HSvsCTRL
210	1e-08	1	1	-1.4381e-13	2362.38	-4630.26	4630.26	0	27593	0	763669	209	HMVEC_dBlAd-DS13337.hotspot.twopass.fdr0.01.merge.pks.bed	HMVEC-dBl-Ad	blood_vessel	peaks	Peaks	HSvsCTRL
211	1e-05	2.73038e-07	0.990248	-15.1137	1236.57	-2438.79	2408.56	0	27979	30	763669	210	HMVEC_dBlNeo-DS13242.hotspot.twopass.fdr0.01.merge.pks.bed	HMVEC-dBl-Neo	blood_vessel	peaks	Peaks	HSvsCTRL
211	1e-08	1	1	-4.07662e-12	2342.42	-4591.14	4591.14	0	27979	0	763669	210	HMVEC_dBlNeo-DS13242.hotspot.twopass.fdr0.01.merge.pks.bed	HMVEC-dBl-Neo	blood_vessel	peaks	Peaks	HSvsCTRL
212	1e-05	1.59152	0.654806	0.464692	1.03936	-1.57245	2.50183	1	22146	30	763669	211	HMVEC_dLyAd-DS13261.hotspot.twopass.fdr0.01.merge.pks.bed	HMVEC-dLy-Ad	blood_vessel	peaks	Peaks	HSvsCTRL
212	1e-08	1	1	7.35189e-12	2607.59	-5110.87	5110.87	0	22146	0	763669	211	HMVEC_dLyAd-DS13261.hotspot.twopass.fdr0.01.merge.pks.bed	HMVEC-dLy-Ad	blood_vessel	peaks	Peaks	HSvsCTRL
213	1e-05	1.33125	0.782869	0.286117	1.03823	-1.74881	2.32104	1	25954	30	763669	212	HMVEC_dLyNeo-DS13150.hotspot.twopass.fdr0.01.merge.pks.bed	HMVEC-dLy-Neo	blood_vessel	peaks	Peaks	HSvsCTRL
213	1e-08	1	1	-1.26501e-13	2425.6	-4754.17	4754.17	0	25954	0	763669	212	HMVEC_dLyNeo-DS13150.hotspot.twopass.fdr0.01.merge.pks.bed	HMVEC-dLy-Neo	blood_vessel	peaks	Peaks	HSvsCTRL
214	1e-05	1.43735	0.727041	0.362803	1.03936	-1.67434	2.39994	1	24247	30	763669	213	HMVEC_dNeo-DS12937.hotspot.twopass.fdr0.01.merge.pks.bed	HMVEC-dNeo	blood_vessel	peaks	Peaks	HSvsCTRL
214	1e-08	1	1	-1.65393e-12	2503.27	-4906.42	4906.42	0	24247	0	763669	213	HMVEC_dNeo-DS12937.hotspot.twopass.fdr0.01.merge.pks.bed	HMVEC-dNeo	blood_vessel	peaks	Peaks	HSvsCTRL
215	1e-05	1.17555	0.876164	0.16174	1.0379	-1.87254	2.19602	1	28924	30	763669	214	HMVEC_LBl-DS13372.hotspot.twopass.fdr0.01.merge.pks.bed	HMVEC-LBl	blood_vessel	peaks	Peaks	HSvsCTRL
215	1e-08	1	1	-1.28204e-13	2311.82	-4531.18	4531.18	0	28924	0	763669	214	HMVEC_LBl-DS13372.hotspot.twopass.fdr0.01.merge.pks.bed	HMVEC-LBl	blood_vessel	peaks	Peaks	HSvsCTRL
216	1e-05	1.40822	0.741678	0.342324	1.03851	-1.69315	2.3778	1	24656	30	763669	215	HMVEC_LLy-DS13185.hotspot.twopass.fdr0.01.merge.pks.bed	HMVEC-LLy	blood_vessel	peaks	Peaks	HSvsCTRL
216	1e-08	1	1	3.66422e-11	2483.23	-4867.12	4867.12	0	24656	0	763669	215	HMVEC_LLy-DS13185.hotspot.twopass.fdr0.01.merge.pks.bed	HMVEC-LLy	blood_vessel	peaks	Peaks	HSvsCTRL
217	1e-05	2.62773e-07	0.988981	-15.152	1097.12	-2165.51	2135.21	0	37292	30	763669	216	HNPCEpiC-DS12467.hotspot.twopass.fdr0.01.merge.pks.bed	HNPCEpiC	epithelium	peaks	Peaks	HSvsCTRL
217	1e-08	1	1	1.48644e-12	2090.66	-4097.7	4097.7	0	37292	0	763669	216	HNPCEpiC-DS12467.hotspot.twopass.fdr0.01.merge.pks.bed	HNPCEpiC	epithelium	peaks	Peaks	HSvsCTRL
218	1e-05	1.63273	0.63718	0.490253	1.03945	-1.54708	2.52758	1	21714	30	763669	217	HPAEC-DS12916.hg19.hotspot.twopass.fdr0.01.merge.pks.bed	HPAEC	blood_vessel	peaks	Peaks	HSvsCTRL
218	1e-08	1	1	4.64702e-13	2634.5	-5163.62	5163.62	0	21714	0	763669	217	HPAEC-DS12916.hg19.hotspot.twopass.fdr0.01.merge.pks.bed	HPAEC	blood_vessel	peaks	Peaks	HSvsCTRL
219	1e-05	2.691e-07	0.989581	-15.1282	1158.46	-2285.71	2255.45	0	32677	30	763669	218	HPAF-DS13411.hotspot.twopass.fdr0.01.merge.pks.bed	HPAF	blood_vessel	peaks	Peaks	HSvsCTRL
219	1e-08	1	1	2.32204e-12	2201.81	-4315.55	4315.55	0	32677	0	763669	218	HPAF-DS13411.hotspot.twopass.fdr0.01.merge.pks.bed	HPAF	blood_vessel	peaks	Peaks	HSvsCTRL
220	1e-05	2.68341e-07	0.990145	-15.131	1225.03	-2416.19	2385.93	0	29410	30	763669	219	HPdLF-DS13573.hotspot.twopass.fdr0.01.merge.pks.bed	HPdLF	epithelium	peaks	Peaks	HSvsCTRL
220	1e-08	1	1	1.92257e-12	2315.29	-4537.97	4537.97	0	29410	0	763669	219	HPdLF-DS13573.hotspot.twopass.fdr0.01.merge.pks.bed	HPdLF	epithelium	peaks	Peaks	HSvsCTRL
221	1e-05	1.2951	0.803475	0.258591	1.03913	-1.77811	2.29529	1	27050	30	763669	220	HPF-DS13390.hotspot.twopass.fdr0.01.merge.pks.bed	HPF	lung	peaks	Peaks	HSvsCTRL
221	1e-08	1	1	-1.69555e-12	2403.94	-4711.73	4711.73	0	27050	0	763669	220	HPF-DS13390.hotspot.twopass.fdr0.01.merge.pks.bed	HPF	lung	peaks	Peaks	HSvsCTRL
222	1e-05	1.02761	0.979085	0.0272316	1.03875	-2.00873	2.06319	1	34046	30	763669	221	HRCE-DS10666.hotspot.twopass.fdr0.01.merge.pks.bed	HRCEpiC	epithelium	peaks	Peaks	HSvsCTRL
222	1e-08	1	1	4.47829e-12	2168.82	-4250.89	4250.89	0	34046	0	763669	221	HRCE-DS10666.hotspot.twopass.fdr0.01.merge.pks.bed	HRCEpiC	epithelium	peaks	Peaks	HSvsCTRL
223	1e-05	2.68144e-07	0.989564	-15.1317	1156.87	-2282.6	2252.33	0	33313	30	763669	222	HRE-DS10641.hotspot.twopass.fdr0.01.merge.pks.bed	HRE	epithelium	peaks	Peaks	HSvsCTRL
223	1e-08	1	1	-1.30457e-11	2195.16	-4302.51	4302.51	0	33313	0	763669	222	HRE-DS10641.hotspot.twopass.fdr0.01.merge.pks.bed	HRE	epithelium	peaks	Peaks	HSvsCTRL
224	1e-05	2.77815e-07	0.990975	-15.0963	1334.58	-2630.87	2600.67	0	24180	30	763669	223	HRGEC-DS13716.hotspot.twopass.fdr0.01.merge.pks.bed	HRGEC	kidney	peaks	Peaks	HSvsCTRL
224	1e-08	1	1	-3.17364e-13	2517.8	-4934.89	4934.89	0	24180	0	763669	223	HRGEC-DS13716.hotspot.twopass.fdr0.01.merge.pks.bed	HRGEC	kidney	peaks	Peaks	HSvsCTRL
225	1e-05	2.59165e-07	0.988592	-15.1658	1060.66	-2094.06	2063.73	0	40713	30	763669	224	HRPEpiC-DS12583.hotspot.twopass.fdr0.01.merge.pks.bed	HRPEpiC	epithelium	peaks	Peaks	HSvsCTRL
225	1e-08	1	1	-4.18414e-12	2023	-3965.08	3965.08	0	40713	0	763669	224	HRPEpiC-DS12583.hotspot.twopass.fdr0.01.merge.pks.bed	HRPEpiC	epithelium	peaks	Peaks	HSvsCTRL
226	1e-05	0.68835	0.718668	-0.373458	1.03669	-2.40538	1.65846	1	48364	30	763669	225	HSMM-all.fdr0.01.bed	HSMM	muscle	peaks	Peaks	HSvsCTRL
226	1e-08	1	1	4.57861e-12	1842.25	-3610.82	3610.82	0	48364	0	763669	225	HSMM-all.fdr0.01.bed	HSMM	muscle	peaks	Peaks	HSvsCTRL
227	1e-05	2.54277e-07	0.986944	-15.1848	927.955	-1833.98	1803.61	0	50904	30	763669	226	HSMM_D-all.fdr0.01.bed	HSMM	muscle	peaks	Peaks	HSvsCTRL
227	1e-08	1	1	1.00691e-11	1797.28	-3522.66	3522.66	0	50904	0	763669	226	HSMM_D-all.fdr0.01.bed	HSMM	muscle	peaks	Peaks	HSvsCTRL
228	1e-05	2.61233e-07	0.987353	-15.1579	956.251	-1889.41	1859.09	0	46015	30	763669	227	hTH1-all.fdr0.01.bed	Th1	blood	peaks	Peaks	HSvsCTRL
228	1e-08	1	1	-3.80573e-12	1850.33	-3626.65	3626.65	0	46015	0	763669	227	hTH1-all.fdr0.01.bed	Th1	blood	peaks	Peaks	HSvsCTRL
229	1e-05	3.06267e-07	0.992673	-14.9988	1633.38	-3216.42	3186.43	0	15256	30	763669	228	hTH2-DS7842.hotspot.twopass.fdr0.01.merge.pks.bed	Th2	blood	peaks	Peaks	HSvsCTRL
229	1e-08	1	1	3.59321e-12	3070.15	-6017.5	6017.5	0	15256	0	763669	228	hTH2-DS7842.hotspot.twopass.fdr0.01.merge.pks.bed	Th2	blood	peaks	Peaks	HSvsCTRL
230	1e-05	2.79953e-07	0.989739	-15.0886	1173.2	-2314.55	2284.38	0	30808	30	763669	229	HUVEC-all.fdr0.01.bed	HUVEC	blood_vessel	peaks	Peaks	HSvsCTRL
230	1e-08	1	1	1.98148e-12	2235.91	-4382.38	4382.38	0	30808	0	763669	229	HUVEC-all.fdr0.01.bed	HUVEC	blood_vessel	peaks	Peaks	HSvsCTRL
231	1e-05	1.18261	0.871697	0.16772	1.03849	-1.86772	2.20316	1	28774	30	763669	230	HVMF-DS13981.hotspot.twopass.fdr0.01.merge.pks.bed	HVMF	connective	peaks	Peaks	HSvsCTRL
231	1e-08	1	1	1.92647e-12	2332.23	-4571.17	4571.17	0	28774	0	763669	230	HVMF-DS13981.hotspot.twopass.fdr0.01.merge.pks.bed	HVMF	connective	peaks	Peaks	HSvsCTRL
232	1e-05	2.81679e-07	0.990835	-15.0825	1312.97	-2588.5	2558.34	0	25061	30	763669	231	Ishikawa_E_AllReps.30000000.hotspot.twopass.fdr0.01.merge.pks.bed	Ishikawa	uterus	peaks	Peaks	HSvsCTRL
232	1e-08	1	1	2.74259e-11	2478.62	-4858.09	4858.09	0	25061	0	763669	231	Ishikawa_E_AllReps.30000000.hotspot.twopass.fdr0.01.merge.pks.bed	Ishikawa	uterus	peaks	Peaks	HSvsCTRL
233	1e-05	2.83637e-07	0.990769	-15.0756	1303.08	-2569.12	2538.96	0	25243	30	763669	232	Ishikawa_T_AllReps.30000000.hotspot.twopass.fdr0.01.merge.pks.bed	Ishikawa	uterus	peaks	Peaks	HSvsCTRL
233	1e-08	1	1	3.52581e-11	2462.31	-4826.12	4826.12	0	25243	0	763669	232	Ishikawa_T_AllReps.30000000.hotspot.twopass.fdr0.01.merge.pks.bed	Ishikawa	uterus	peaks	Peaks	HSvsCTRL
234	1e-05	2.81858e-07	0.990327	-15.0819	1244.05	-2453.43	2423.26	0	27949	30	763669	233	Jurkat-DS12659.hotspot.twopass.fdr0.01.merge.pks.bed	Jurkat	blood	peaks	Peaks	HSvsCTRL
234	1e-08	1	1	2.16293e-11	2353.82	-4613.48	4613.48	0	27949	0	763669	233	Jurkat-DS12659.hotspot.twopass.fdr0.01.merge.pks.bed	Jurkat	blood	peaks	Peaks	HSvsCTRL
235	1e-05	2.79495e-07	0.989611	-15.0903	1158.87	-2286.47	2256.29	0	31151	30	763669	234	K562-all.fdr0.01.bed	K562	blood	peaks	Peaks	HSvsCTRL
235	1e-08	1	1	-2.42395e-11	2213.52	-4338.51	4338.51	0	31151	0	763669	234	K562-all.fdr0.01.bed	K562	blood	peaks	Peaks	HSvsCTRL
236	1e-05	0.684026	0.714244	-0.37976	1.03713	-2.41254	1.65302	1	48683	30	763669	235	LNCap-all.fdr0.01.bed	LNCaP	prostate	peaks	Peaks	HSvsCTRL
236	1e-08	1	1	5.04501e-12	1837.28	-3601.06	3601.06	0	48683	0	763669	235	LNCap-all.fdr0.01.bed	LNCaP	prostate	peaks	Peaks	HSvsCTRL
237	1e-05	1.05918	0.955875	0.0574935	1.03909	-1.97912	2.0941	1	32892	30	763669	236	MCF7-all.fdr0.01.bed	MCF-7	breast	peaks	Peaks	HSvsCTRL
237	1e-08	1	1	-1.53998e-11	2186.37	-4285.28	4285.28	0	32892	0	763669	236	MCF7-all.fdr0.01.bed	MCF-7	breast	peaks	Peaks	HSvsCTRL
238	1e-05	1.02387	0.956993	0.0235873	0.437384	-0.833686	0.880861	10	277435	30	763669	237	multi-tissue.master.ntypes.simple.hg19.bed	All	multi-tissue	peaks	Peaks	HSvsCTRL
238	1e-08	1	1	-1.52421e-12	1001.96	-1963.84	1963.84	0	277435	0	763669	237	multi-tissue.master.ntypes.simple.hg19.bed	All	multi-tissue	peaks	Peaks	HSvsCTRL
239	1e-05	3.04516	0.143919	1.11355	0.762002	-0.379971	2.60708	2	24914	30	763669	238	NB4-DS12543.hotspot.twopass.fdr0.01.merge.pks.bed	NB4	blood	peaks	Peaks	HSvsCTRL
239	1e-08	1	1	1.05391e-12	2459.71	-4821.03	4821.03	0	24914	0	763669	238	NB4-DS12543.hotspot.twopass.fdr0.01.merge.pks.bed	NB4	blood	peaks	Peaks	HSvsCTRL
240	1e-05	2.60185e-07	0.989542	-15.1619	1156.67	-2282.24	2251.92	0	33639	30	763669	239	NHA-DS12800.hotspot.twopass.fdr0.01.merge.pks.bed	NH-A	nervous	peaks	Peaks	HSvsCTRL
240	1e-08	1	1	2.50737e-13	2191.34	-4295.03	4295.03	0	33639	0	763669	239	NHA-DS12800.hotspot.twopass.fdr0.01.merge.pks.bed	NH-A	nervous	peaks	Peaks	HSvsCTRL
241	1e-05	2.56644e-07	0.98877	-15.1756	1078.17	-2128.38	2098.03	0	38487	30	763669	240	NHDF_Ad-DS12863.hotspot.twopass.fdr0.01.merge.pks.bed	NHDF-Ad	skin	peaks	Peaks	HSvsCTRL
241	1e-08	1	1	1.83593e-12	2053.09	-4024.06	4024.06	0	38487	0	763669	240	NHDF_Ad-DS12863.hotspot.twopass.fdr0.01.merge.pks.bed	NHDF-Ad	skin	peaks	Peaks	HSvsCTRL
242	1e-05	2.5941e-07	0.989741	-15.1649	1179.42	-2326.83	2296.51	0	32028	30	763669	241	NHDF_Neo-DS11923.hotspot.twopass.fdr0.01.merge.pks.bed	NHDF-neo	skin	peaks	Peaks	HSvsCTRL
242	1e-08	1	1	9.40936e-13	2232.23	-4375.17	4375.17	0	32028	0	763669	241	NHDF_Neo-DS11923.hotspot.twopass.fdr0.01.merge.pks.bed	NHDF-neo	skin	peaks	Peaks	HSvsCTRL
243	1e-05	2.14524	0.31575	0.763253	0.760795	-0.727906	2.25441	2	34701	30	763669	242	NHEK-all.fdr0.01.bed	NHEK	skin	peaks	Peaks	HSvsCTRL
243	1e-08	1	1	6.47012e-12	2123.07	-4161.22	4161.22	0	34701	0	763669	242	NHEK-all.fdr0.01.bed	NHEK	skin	peaks	Peaks	HSvsCTRL
244	1e-05	2.57545e-07	0.989164	-15.1721	1117.11	-2204.71	2174.36	0	35997	30	763669	243	NHLF-DS12829.hotspot.twopass.fdr0.01.merge.pks.bed	NHLF	lung	peaks	Peaks	HSvsCTRL
244	1e-08	1	1	-2.17788e-12	2121.22	-4157.59	4157.59	0	35997	0	763669	243	NHLF-DS12829.hotspot.twopass.fdr0.01.merge.pks.bed	NHLF	lung	peaks	Peaks	HSvsCTRL
245	1e-05	1.05491	0.95895	0.0534527	1.03849	-1.98198	2.08889	1	33755	30	763669	244	NT2_D1-DS14575.hg19.hotspot.twopass.fdr0.01.merge.pks.bed	NT2-D1	testis	peaks	Peaks	HSvsCTRL
245	1e-08	1	1	-1.50335e-11	2184.27	-4281.17	4281.17	0	33755	0	763669	244	NT2_D1-DS14575.hg19.hotspot.twopass.fdr0.01.merge.pks.bed	NT2-D1	testis	peaks	Peaks	HSvsCTRL
246	1e-05	2.91057e-07	0.991721	-15.0497	1450.41	-2857.85	2827.75	0	20372	30	763669	245	PANC1-DS9955.hotspot.twopass.fdr0.01.merge.pks.bed	PANC-1	pancreas	peaks	Peaks	HSvsCTRL
246	1e-08	1	1	-4.36408e-16	2727.98	-5346.85	5346.85	0	20372	0	763669	245	PANC1-DS9955.hotspot.twopass.fdr0.01.merge.pks.bed	PANC-1	pancreas	peaks	Peaks	HSvsCTRL
247	1e-05	2.49883	0.22932	0.915823	0.761846	-0.577394	2.40904	2	30399	30	763669	246	PrEC-DS12098.hg19.hotspot.twopass.fdr0.01.merge.pks.bed	PrEC	prostate	peaks	Peaks	HSvsCTRL
247	1e-08	1	1	9.95192e-13	2289.99	-4488.38	4488.38	0	30399	0	763669	246	PrEC-DS12098.hg19.hotspot.twopass.fdr0.01.merge.pks.bed	PrEC	prostate	peaks	Peaks	HSvsCTRL
248	1e-05	2.69366e-07	0.99002	-15.1272	1209.35	-2385.44	2355.19	0	30351	30	763669	247	RPTEC-DS14061.hotspot.twopass.fdr0.01.merge.pks.bed	RPTEC	epithelium	peaks	Peaks	HSvsCTRL
248	1e-08	1	1	1.62454e-12	2290.32	-4489.02	4489.02	0	30351	0	763669	247	RPTEC-DS14061.hotspot.twopass.fdr0.01.merge.pks.bed	RPTEC	epithelium	peaks	Peaks	HSvsCTRL
249	1e-05	2.83629e-07	0.990721	-15.0756	1296.35	-2555.93	2525.78	0	25560	30	763669	248	RWPE_AllReps.30000000.hotspot.twopass.fdr0.01.merge.pks.bed	RWPE1	prostate	peaks	Peaks	HSvsCTRL
249	1e-08	1	1	-1.44663e-12	2450.56	-4803.09	4803.09	0	25560	0	763669	248	RWPE_AllReps.30000000.hotspot.twopass.fdr0.01.merge.pks.bed	RWPE1	prostate	peaks	Peaks	HSvsCTRL
250	1e-05	0.984765	0.988213	-0.0153526	1.03921	-2.0522	2.0215	1	35840	30	763669	249	SAEC-DS10518.hotspot.twopass.fdr0.01.merge.pks.bed	SAEC	epithelium	peaks	Peaks	HSvsCTRL
250	1e-08	1	1	-2.54446e-12	2127.09	-4169.1	4169.1	0	35840	0	763669	249	SAEC-DS10518.hotspot.twopass.fdr0.01.merge.pks.bed	SAEC	epithelium	peaks	Peaks	HSvsCTRL
251	1e-05	2.60613e-07	0.989177	-15.1602	1117.56	-2205.58	2175.26	0	36198	30	763669	250	SkMC-DS11949.hotspot.twopass.fdr0.01.merge.pks.bed	SKMC	muscle	peaks	Peaks	HSvsCTRL
251	1e-08	1	1	-1.12583e-12	2120.89	-4156.95	4156.95	0	36198	0	763669	250	SkMC-DS11949.hotspot.twopass.fdr0.01.merge.pks.bed	SKMC	muscle	peaks	Peaks	HSvsCTRL
252	1e-05	1.37299	0.761123	0.316989	1.0427	-1.72671	2.36069	2	26799	30	763669	251	SK_N_MC-DS14408.hotspot.twopass.fdr0.01.merge.pks.bed	SK-N-MC	brain	peaks	Peaks	HSvsCTRL
252	1e-08	1	1	-1.12036e-13	2459.08	-4819.8	4819.8	0	26799	0	763669	251	SK_N_MC-DS14408.hotspot.twopass.fdr0.01.merge.pks.bed	SK-N-MC	brain	peaks	Peaks	HSvsCTRL
253	1e-05	2.98813e-07	0.992722	-15.0234	1647.07	-3243.29	3213.24	0	15720	30	763669	252	SKNSH-DS8482.hotspot.twopass.fdr0.01.merge.pks.bed	SK-N-SH	brain	peaks	Peaks	HSvsCTRL
253	1e-08	1	1	3.60908e-11	3075.59	-6028.15	6028.15	0	15720	0	763669	252	SKNSH-DS8482.hotspot.twopass.fdr0.01.merge.pks.bed	SK-N-SH	brain	peaks	Peaks	HSvsCTRL
254	1e-05	2.70865e-07	0.989414	-15.1216	1139.67	-2248.87	2218.63	0	34931	30	763669	253	WERI_Rb1-DS13681.hotspot.twopass.fdr0.01.merge.pks.bed	WERI-Rb-1	eye	peaks	Peaks	HSvsCTRL
254	1e-08	1	1	1.98861e-12	2159.59	-4232.8	4232.8	0	34931	0	763669	253	WERI_Rb1-DS13681.hotspot.twopass.fdr0.01.merge.pks.bed	WERI-Rb-1	eye	peaks	Peaks	HSvsCTRL
255	1e-05	2.81429e-07	0.989736	-15.0834	1172.5	-2313.19	2283.02	0	30275	30	763669	254	wgEncodeOpenChromDnase8988tAlnAllReps.30000000.hotspot.twopass.fdr0.01.merge.pks.bed	8988T	liver	peaks	Peaks	HSvsCTRL
255	1e-08	1	1	1.37395e-11	2233.7	-4378.04	4378.04	0	30275	0	763669	254	wgEncodeOpenChromDnase8988tAlnAllReps.30000000.hotspot.twopass.fdr0.01.merge.pks.bed	8988T	liver	peaks	Peaks	HSvsCTRL
256	1e-05	2.73238e-07	0.990237	-15.1129	1235.02	-2435.75	2405.53	0	28467	30	763669	255	wgEncodeOpenChromDnaseAosmcSerumfreeAlnAllReps.30000000.hotspot.twopass.fdr0.01.merge.pks.bed	AoSMC	blood_vessel	peaks	Peaks	HSvsCTRL
256	1e-08	1	1	9.09675e-12	2336.37	-4579.28	4579.28	0	28467	0	763669	255	wgEncodeOpenChromDnaseAosmcSerumfreeAlnAllReps.30000000.hotspot.twopass.fdr0.01.merge.pks.bed	AoSMC	blood_vessel	peaks	Peaks	HSvsCTRL
257	1e-05	1.2621	0.822365	0.232778	1.03686	-1.79946	2.26502	1	27316	30	763669	256	wgEncodeOpenChromDnaseChorionAlnAllReps.30000000.hotspot.twopass.fdr0.01.merge.pks.bed	Chorion	fetal_membrane	peaks	Peaks	HSvsCTRL
257	1e-08	1	1	3.56447e-11	2335.89	-4578.34	4578.34	0	27316	0	763669	256	wgEncodeOpenChromDnaseChorionAlnAllReps.30000000.hotspot.twopass.fdr0.01.merge.pks.bed	Chorion	fetal_membrane	peaks	Peaks	HSvsCTRL
258	1e-05	3.11661e-07	0.992507	-14.9813	1595.31	-3141.79	3111.82	0	15934	30	763669	257	wgEncodeOpenChromDnaseCllAlnAllReps.30000000.hotspot.twopass.fdr0.01.merge.pks.bed	CLL	blood	peaks	Peaks	HSvsCTRL
258	1e-08	1	1	7.54196e-13	3001.29	-5882.52	5882.52	0	15934	0	763669	257	wgEncodeOpenChromDnaseCllAlnAllReps.30000000.hotspot.twopass.fdr0.01.merge.pks.bed	CLL	blood	peaks	Peaks	HSvsCTRL
259	1e-05	1.0979	0.901557	0.0933985	0.755073	-1.38654	1.57334	2	59679	30	763669	258	wgEncodeOpenChromDnaseFibroblAlnAllReps.30000000.hotspot.twopass.fdr0.01.merge.pks.bed	Fibrobl	skin	peaks	Peaks	HSvsCTRL
259	1e-08	1	1	-1.02e-11	1668.28	-3269.82	3269.82	0	59679	0	763669	258	wgEncodeOpenChromDnaseFibroblAlnAllReps.30000000.hotspot.twopass.fdr0.01.merge.pks.bed	Fibrobl	skin	peaks	Peaks	HSvsCTRL
260	1e-05	0.792201	0.822297	-0.23294	1.03717	-2.26579	1.79991	1	42008	30	763669	259	wgEncodeOpenChromDnaseFibropAlnAllReps.30000000.hotspot.twopass.fdr0.01.merge.pks.bed	FibroP	skin	peaks	Peaks	HSvsCTRL
260	1e-08	1	1	-2.74605e-12	1961.92	-3845.36	3845.36	0	42008	0	763669	259	wgEncodeOpenChromDnaseFibropAlnAllReps.30000000.hotspot.twopass.fdr0.01.merge.pks.bed	FibroP	skin	peaks	Peaks	HSvsCTRL
261	1e-05	1.28132	0.811201	0.247891	1.03773	-1.78607	2.28185	1	27195	30	763669	260	wgEncodeOpenChromDnaseGlioblaAlnAllReps.30000000.hotspot.twopass.fdr0.01.merge.pks.bed	Gliobla	brain	peaks	Peaks	HSvsCTRL
261	1e-08	1	1	1.84711e-11	2359.78	-4625.16	4625.16	0	27195	0	763669	260	wgEncodeOpenChromDnaseGlioblaAlnAllReps.30000000.hotspot.twopass.fdr0.01.merge.pks.bed	Gliobla	brain	peaks	Peaks	HSvsCTRL
262	1e-05	2.98031e-07	0.991022	-15.0261	1335.41	-2632.43	2602.38	0	22821	30	763669	261	wgEncodeOpenChromDnaseGm12891AlnAllReps.30000000.hotspot.twopass.fdr0.01.merge.pks.bed	GM12891	blood	peaks	Peaks	HSvsCTRL
262	1e-08	1	1	-9.78852e-12	2530.19	-4959.17	4959.17	0	22821	0	763669	261	wgEncodeOpenChromDnaseGm12891AlnAllReps.30000000.hotspot.twopass.fdr0.01.merge.pks.bed	GM12891	blood	peaks	Peaks	HSvsCTRL
263	1e-05	2.87341e-07	0.990638	-15.0626	1283.7	-2531.11	2500.99	0	24814	30	763669	262	wgEncodeOpenChromDnaseGm12892AlnAllReps.30000000.hotspot.twopass.fdr0.01.merge.pks.bed	GM12892	blood	peaks	Peaks	HSvsCTRL
263	1e-08	1	1	1.90163e-11	2434.35	-4771.33	4771.33	0	24814	0	763669	262	wgEncodeOpenChromDnaseGm12892AlnAllReps.30000000.hotspot.twopass.fdr0.01.merge.pks.bed	GM12892	blood	peaks	Peaks	HSvsCTRL
264	1e-05	2.99762e-07	0.991648	-15.0203	1434.96	-2827.54	2797.5	0	19917	30	763669	263	wgEncodeOpenChromDnaseGm18507AlnAllReps.30000000.hotspot.twopass.fdr0.01.merge.pks.bed	GM18507	blood	peaks	Peaks	HSvsCTRL
264	1e-08	1	1	-1.54613e-12	2708.66	-5308.98	5308.98	0	19917	0	763669	263	wgEncodeOpenChromDnaseGm18507AlnAllReps.30000000.hotspot.twopass.fdr0.01.merge.pks.bed	GM18507	blood	peaks	Peaks	HSvsCTRL
265	1e-05	2.97022e-07	0.990747	-15.0295	1295.98	-2555.14	2525.08	0	24435	30	763669	264	wgEncodeOpenChromDnaseGm19238AlnAllReps.30000000.hotspot.twopass.fdr0.01.merge.pks.bed	GM19238	blood	peaks	Peaks	HSvsCTRL
265	1e-08	1	1	-6.29947e-12	2460.2	-4821.99	4821.99	0	24435	0	763669	264	wgEncodeOpenChromDnaseGm19238AlnAllReps.30000000.hotspot.twopass.fdr0.01.merge.pks.bed	GM19238	blood	peaks	Peaks	HSvsCTRL
266	1e-05	3.00847e-07	0.991454	-15.0167	1402	-2762.94	2732.91	0	20750	30	763669	265	wgEncodeOpenChromDnaseGm19239AlnAllReps.30000000.hotspot.twopass.fdr0.01.merge.pks.bed	GM19239	blood	peaks	Peaks	HSvsCTRL
266	1e-08	1	1	-1.5999e-11	2653.7	-5201.25	5201.25	0	20750	0	763669	265	wgEncodeOpenChromDnaseGm19239AlnAllReps.30000000.hotspot.twopass.fdr0.01.merge.pks.bed	GM19239	blood	peaks	Peaks	HSvsCTRL
267	1e-05	1.17511	0.87641	0.161364	1.03757	-1.87227	2.195	1	29646	30	763669	266	wgEncodeOpenChromDnaseGm19240AlnAllReps.30000000.hotspot.twopass.fdr0.01.merge.pks.bed	GM19240	blood	peaks	Peaks	HSvsCTRL
267	1e-08	1	1	9.19876e-12	2263.51	-4436.47	4436.47	0	29646	0	763669	266	wgEncodeOpenChromDnaseGm19240AlnAllReps.30000000.hotspot.twopass.fdr0.01.merge.pks.bed	GM19240	blood	peaks	Peaks	HSvsCTRL
268	1e-05	2.8061e-07	0.99024	-15.0863	1233.3	-2432.35	2402.18	0	28130	30	763669	267	wgEncodeOpenChromDnaseH9esAlnAllReps.30000000.hotspot.twopass.fdr0.01.merge.pks.bed	H9ES	es_cell	peaks	Peaks	HSvsCTRL
268	1e-08	1	1	1.91634e-11	2337.48	-4581.47	4581.47	0	28130	0	763669	267	wgEncodeOpenChromDnaseH9esAlnAllReps.30000000.hotspot.twopass.fdr0.01.merge.pks.bed	H9ES	es_cell	peaks	Peaks	HSvsCTRL
269	1e-05	1.90088	0.536749	0.642319	1.03979	-1.39568	2.68032	1	19367	30	763669	268	wgEncodeOpenChromDnaseHelas3Ifna4hAlnAllReps.30000000.hotspot.twopass.fdr0.01.merge.pks.bed	HeLa-S3	cervix	peaks	Peaks	HSvsCTRL
269	1e-08	1	1	6.95683e-13	2772.64	-5434.37	5434.37	0	19367	0	763669	268	wgEncodeOpenChromDnaseHelas3Ifna4hAlnAllReps.30000000.hotspot.twopass.fdr0.01.merge.pks.bed	HeLa-S3	cervix	peaks	Peaks	HSvsCTRL
270	1e-05	3.04449e-07	0.990642	-15.0048	1279.31	-2522.46	2492.45	0	24980	30	763669	269	wgEncodeOpenChromDnaseHepatocytesAlnAllReps.30000000.hotspot.twopass.fdr0.01.merge.pks.bed	Hepatocytes	liver	peaks	Peaks	HSvsCTRL
270	1e-08	1	1	2.51685e-11	2433.37	-4769.41	4769.41	0	24980	0	763669	269	wgEncodeOpenChromDnaseHepatocytesAlnAllReps.30000000.hotspot.twopass.fdr0.01.merge.pks.bed	Hepatocytes	liver	peaks	Peaks	HSvsCTRL
271	1e-05	2.84297e-07	0.991062	-15.0732	1345.54	-2652.34	2622.19	0	23604	30	763669	270	wgEncodeOpenChromDnaseHpde6e6e7AlnAllReps.30000000.hotspot.twopass.fdr0.01.merge.pks.bed	HPDE6-E6E7	pancreatic_duct	peaks	Peaks	HSvsCTRL
271	1e-08	1	1	1.8356e-11	2539.41	-4977.25	4977.25	0	23604	0	763669	270	wgEncodeOpenChromDnaseHpde6e6e7AlnAllReps.30000000.hotspot.twopass.fdr0.01.merge.pks.bed	HPDE6-E6E7	pancreatic_duct	peaks	Peaks	HSvsCTRL
272	1e-05	2.88171e-07	0.99132	-15.0597	1384.27	-2728.22	2698.1	0	22110	30	763669	271	wgEncodeOpenChromDnaseHtr8AlnAllReps.30000000.hotspot.twopass.fdr0.01.merge.pks.bed	HTR8svn	blastula	peaks	Peaks	HSvsCTRL
272	1e-08	1	1	2.01854e-12	2610.07	-5115.74	5115.74	0	22110	0	763669	271	wgEncodeOpenChromDnaseHtr8AlnAllReps.30000000.hotspot.twopass.fdr0.01.merge.pks.bed	HTR8svn	blastula	peaks	Peaks	HSvsCTRL
273	1e-05	2.84101e-07	0.990054	-15.0739	1209.23	-2385.17	2355.02	0	28553	30	763669	272	wgEncodeOpenChromDnaseHuh75AlnAllReps.30000000.hotspot.twopass.fdr0.01.merge.pks.bed	Huh-7.5	liver	peaks	Peaks	HSvsCTRL
273	1e-08	1	1	-2.31613e-11	2303.17	-4514.21	4514.21	0	28553	0	763669	272	wgEncodeOpenChromDnaseHuh75AlnAllReps.30000000.hotspot.twopass.fdr0.01.merge.pks.bed	Huh-7.5	liver	peaks	Peaks	HSvsCTRL
274	1e-05	1.42826	0.731479	0.356456	1.03875	-1.67949	2.3924	1	25084	30	763669	273	wgEncodeOpenChromDnaseHuh7AlnAllReps.30000000.hotspot.twopass.fdr0.01.merge.pks.bed	Huh-7	liver	peaks	Peaks	HSvsCTRL
274	1e-08	1	1	-7.53152e-12	2446.24	-4794.63	4794.63	0	25084	0	763669	273	wgEncodeOpenChromDnaseHuh7AlnAllReps.30000000.hotspot.twopass.fdr0.01.merge.pks.bed	Huh-7	liver	peaks	Peaks	HSvsCTRL
275	1e-05	1.00452	0.996519	0.00451331	1.03446	-2.02303	2.03206	1	33088	30	763669	274	wgEncodeOpenChromDnaseIpsAlnAllReps.30000000.hotspot.twopass.fdr0.01.merge.pks.bed	iPS	ips_cell	peaks	Peaks	HSvsCTRL
275	1e-08	1	1	-1.9759e-12	2147.62	-4209.34	4209.34	0	33088	0	763669	274	wgEncodeOpenChromDnaseIpsAlnAllReps.30000000.hotspot.twopass.fdr0.01.merge.pks.bed	iPS	ips_cell	peaks	Peaks	HSvsCTRL
276	1e-05	2.90547e-07	0.990964	-15.0515	1329.09	-2620.07	2589.97	0	23405	30	763669	275	wgEncodeOpenChromDnaseLncapAndroAlnAllReps.30000000.hotspot.twopass.fdr0.01.merge.pks.bed	LNCaP	prostate	peaks	Peaks	HSvsCTRL
276	1e-08	1	1	-1.25546e-11	2519.4	-4938.02	4938.02	0	23405	0	763669	275	wgEncodeOpenChromDnaseLncapAndroAlnAllReps.30000000.hotspot.twopass.fdr0.01.merge.pks.bed	LNCaP	prostate	peaks	Peaks	HSvsCTRL
277	1e-05	1.46076	0.715398	0.378958	1.03933	-1.65814	2.41605	1	24549	30	763669	276	wgEncodeOpenChromDnaseMcf7HypoxlacAlnAllReps.30000000.hotspot.twopass.fdr0.01.merge.pks.bed	MCF-7	breast	peaks	Peaks	HSvsCTRL
277	1e-08	1	1	1.37955e-11	2481.61	-4863.96	4863.96	0	24549	0	763669	276	wgEncodeOpenChromDnaseMcf7HypoxlacAlnAllReps.30000000.hotspot.twopass.fdr0.01.merge.pks.bed	MCF-7	breast	peaks	Peaks	HSvsCTRL
278	1e-05	0.96742	0.974489	-0.0331227	1.03577	-2.06323	1.99699	1	34997	30	763669	277	wgEncodeOpenChromDnaseMedulloAlnAllReps.30000000.hotspot.twopass.fdr0.01.merge.pks.bed	Medullo	brain	peaks	Peaks	HSvsCTRL
278	1e-08	1	1	1.02915e-11	2108.63	-4132.92	4132.92	0	34997	0	763669	277	wgEncodeOpenChromDnaseMedulloAlnAllReps.30000000.hotspot.twopass.fdr0.01.merge.pks.bed	Medullo	brain	peaks	Peaks	HSvsCTRL
279	1e-05	2.54567e-07	0.987589	-15.1837	976.06	-1928.26	1897.89	0	46710	30	763669	278	wgEncodeOpenChromDnaseMelanoAlnAllReps.30000000.hotspot.twopass.fdr0.01.merge.pks.bed	Melano	skin	peaks	Peaks	HSvsCTRL
279	1e-08	1	1	7.63187e-13	1878.28	-3681.42	3681.42	0	46710	0	763669	278	wgEncodeOpenChromDnaseMelanoAlnAllReps.30000000.hotspot.twopass.fdr0.01.merge.pks.bed	Melano	skin	peaks	Peaks	HSvsCTRL
280	1e-05	2.8631e-07	0.990171	-15.0662	1222.99	-2412.13	2382	0	28467	30	763669	279	wgEncodeOpenChromDnaseMyometrAlnAllReps.30000000.hotspot.twopass.fdr0.01.merge.pks.bed	Myometr	myometrium	peaks	Peaks	HSvsCTRL
280	1e-08	1	1	-1.02715e-12	2323.66	-4554.36	4554.36	0	28467	0	763669	279	wgEncodeOpenChromDnaseMyometrAlnAllReps.30000000.hotspot.twopass.fdr0.01.merge.pks.bed	Myometr	myometrium	peaks	Peaks	HSvsCTRL
281	1e-05	0.571954	0.588998	-0.558696	1.03407	-2.58547	1.46808	1	55246	30	763669	280	wgEncodeOpenChromDnaseOsteoblAlnAllReps.30000000.hotspot.twopass.fdr0.01.merge.pks.bed	Osteobl	bone	peaks	Peaks	HSvsCTRL
281	1e-08	1	1	-1.73845e-13	1722.73	-3376.56	3376.56	0	55246	0	763669	280	wgEncodeOpenChromDnaseOsteoblAlnAllReps.30000000.hotspot.twopass.fdr0.01.merge.pks.bed	Osteobl	bone	peaks	Peaks	HSvsCTRL
282	1e-05	1.01039	0.992058	0.0103393	1.03866	-2.02543	2.04611	1	34063	30	763669	281	wgEncodeOpenChromDnasePanisdAlnAllReps.30000000.hotspot.twopass.fdr0.01.merge.pks.bed	PanIsletD	pancreas	peaks	Peaks	HSvsCTRL
282	1e-08	1	1	4.92045e-12	2144.05	-4202.33	4202.33	0	34063	0	763669	281	wgEncodeOpenChromDnasePanisdAlnAllReps.30000000.hotspot.twopass.fdr0.01.merge.pks.bed	PanIsletD	pancreas	peaks	Peaks	HSvsCTRL
283	1e-05	2.79285e-07	0.990098	-15.091	1215.98	-2398.42	2368.24	0	28546	30	763669	282	wgEncodeOpenChromDnasePanisletsAlnAllReps.30000000.hotspot.twopass.fdr0.01.merge.pks.bed	PanIslets	pancreas	peaks	Peaks	HSvsCTRL
283	1e-08	1	1	1.30812e-11	2306.91	-4521.54	4521.54	0	28546	0	763669	282	wgEncodeOpenChromDnasePanisletsAlnAllReps.30000000.hotspot.twopass.fdr0.01.merge.pks.bed	PanIslets	pancreas	peaks	Peaks	HSvsCTRL
284	1e-05	2.74494	0.115063	1.00976	0.640777	-0.246162	2.26568	3	42849	30	763669	283	wgEncodeOpenChromDnasePhteAlnAllReps.30000000.hotspot.twopass.fdr0.01.merge.pks.bed	pHTE	epithelium	peaks	Peaks	HSvsCTRL
284	1e-08	1	1	1.76337e-11	1927.66	-3778.22	3778.22	0	42849	0	763669	283	wgEncodeOpenChromDnasePhteAlnAllReps.30000000.hotspot.twopass.fdr0.01.merge.pks.bed	pHTE	epithelium	peaks	Peaks	HSvsCTRL
285	1e-05	2.19582	0.300731	0.786555	0.760053	-0.70315	2.27626	2	33487	30	763669	284	wgEncodeOpenChromDnaseProgfibAlnAllReps.30000000.hotspot.twopass.fdr0.01.merge.pks.bed	ProgFib	skin	peaks	Peaks	HSvsCTRL
285	1e-08	1	1	-3.01342e-12	2148.61	-4211.28	4211.28	0	33487	0	763669	284	wgEncodeOpenChromDnaseProgfibAlnAllReps.30000000.hotspot.twopass.fdr0.01.merge.pks.bed	ProgFib	skin	peaks	Peaks	HSvsCTRL
286	1e-05	2.83701e-07	0.990381	-15.0753	1250.49	-2466.04	2435.89	0	26743	30	763669	285	wgEncodeOpenChromDnaseStellateAlnAllReps.30000000.hotspot.twopass.fdr0.01.merge.pks.bed	Stellate	liver	peaks	Peaks	HSvsCTRL
286	1e-08	1	1	3.76945e-12	2373.42	-4651.91	4651.91	0	26743	0	763669	285	wgEncodeOpenChromDnaseStellateAlnAllReps.30000000.hotspot.twopass.fdr0.01.merge.pks.bed	Stellate	liver	peaks	Peaks	HSvsCTRL
287	1e-05	2.94334e-07	0.991032	-15.0386	1337.97	-2637.46	2607.39	0	23469	30	763669	286	wgEncodeOpenChromDnaseT47dAlnAllReps.30000000.hotspot.twopass.fdr0.01.merge.pks.bed	T-47D	breast	peaks	Peaks	HSvsCTRL
287	1e-08	1	1	1.59364e-11	2529.32	-4957.47	4957.47	0	23469	0	763669	286	wgEncodeOpenChromDnaseT47dAlnAllReps.30000000.hotspot.twopass.fdr0.01.merge.pks.bed	T-47D	breast	peaks	Peaks	HSvsCTRL
288	1e-05	2.88154e-07	0.990735	-15.0598	1296.88	-2556.94	2526.82	0	25373	30	763669	287	wgEncodeOpenChromDnaseUrotsaAlnAllReps.30000000.hotspot.twopass.fdr0.01.merge.pks.bed	Urothelia	urothelium	peaks	Peaks	HSvsCTRL
288	1e-08	1	1	2.35771e-11	2451.28	-4804.52	4804.52	0	25373	0	763669	287	wgEncodeOpenChromDnaseUrotsaAlnAllReps.30000000.hotspot.twopass.fdr0.01.merge.pks.bed	Urothelia	urothelium	peaks	Peaks	HSvsCTRL
289	1e-05	2.69745e-07	0.989786	-15.1258	1181.6	-2331.06	2300.81	0	30980	30	763669	288	wgEncodeOpenChromDnaseUrotsaUt189AlnAllReps.30000000.hotspot.twopass.fdr0.01.merge.pks.bed	Urothelia	urothelium	peaks	Peaks	HSvsCTRL
289	1e-08	1	1	-9.81843e-12	2240.75	-4391.87	4391.87	0	30980	0	763669	288	wgEncodeOpenChromDnaseUrotsaUt189AlnAllReps.30000000.hotspot.twopass.fdr0.01.merge.pks.bed	Urothelia	urothelium	peaks	Peaks	HSvsCTRL
290	1e-05	2.72886e-07	0.99023	-15.1142	1234.25	-2434.23	2404.01	0	28701	30	763669	289	WI_38-DS14315.hotspot.twopass.fdr0.01.merge.pks.bed	WI-38	embryonic_lung	peaks	Peaks	HSvsCTRL
290	1e-08	1	1	-9.29014e-14	2334.07	-4574.78	4574.78	0	28701	0	763669	289	WI_38-DS14315.hotspot.twopass.fdr0.01.merge.pks.bed	WI-38	embryonic_lung	peaks	Peaks	HSvsCTRL
291	1e-05	2.63175e-07	0.989269	-15.1504	1126.5	-2223.09	2192.79	0	34414	30	763669	290	WI_38_TAM-DS14323.hotspot.twopass.fdr0.01.merge.pks.bed	WI-38	embryonic_lung	peaks	Peaks	HSvsCTRL
291	1e-08	1	1	1.20865e-12	2143.71	-4201.68	4201.68	0	34414	0	763669	290	WI_38_TAM-DS14323.hotspot.twopass.fdr0.01.merge.pks.bed	WI-38	embryonic_lung	peaks	Peaks	HSvsCTRL
292	1e-05	3.27968	0.0164139	1.18774	0.49498	0.217583	2.15791	6	80794	30	763669	291	UW.Breast_vHMEC.ChromatinAccessibility.RM035.DS18406.twopass.merge150.wgt10.zgt2.wig	Breast_vHMEC	breast	hotspots	Hotspots	HSvsCTRL
292	1e-08	1	1	-2.91971e-12	1474.3	-2889.62	2889.62	0	80794	0	763669	291	UW.Breast_vHMEC.ChromatinAccessibility.RM035.DS18406.twopass.merge150.wgt10.zgt2.wig	Breast_vHMEC	breast	hotspots	Hotspots	HSvsCTRL
293	1e-05	3.26193	0.0169282	1.18232	0.495054	0.212014	2.15263	6	81424	30	763669	292	UW.Breast_vHMEC.ChromatinAccessibility.RM035.DS18438.twopass.merge150.wgt10.zgt2.wig	Breast_vHMEC	breast	hotspots	Hotspots	HSvsCTRL
293	1e-08	1	1	7.64137e-12	1471.98	-2885.07	2885.07	0	81424	0	763669	292	UW.Breast_vHMEC.ChromatinAccessibility.RM035.DS18438.twopass.merge150.wgt10.zgt2.wig	Breast_vHMEC	breast	hotspots	Hotspots	HSvsCTRL
294	1e-05	2.61593e-07	0.985899	-15.1565	857.578	-1696.01	1665.7	0	56502	30	763669	293	UW.CD14_Primary_Cells.ChromatinAccessibility.RO_01689.DS17391.twopass.merge150.wgt10.zgt2.wig	CD14_Primary_Cells	blood	hotspots	Hotspots	HSvsCTRL
294	1e-08	1	1	1.92071e-12	1683.69	-3300.04	3300.04	0	56502	0	763669	293	UW.CD14_Primary_Cells.ChromatinAccessibility.RO_01689.DS17391.twopass.merge150.wgt10.zgt2.wig	CD14_Primary_Cells	blood	hotspots	Hotspots	HSvsCTRL
295	1e-05	0.584712	0.603675	-0.536636	1.03374	-2.56276	1.48948	1	54375	30	763669	294	UW.CD14_Primary_Cells.ChromatinAccessibility.RO_01701.DS17889.twopass.merge150.wgt10.zgt2.wig	CD14_Primary_Cells	blood	hotspots	Hotspots	HSvsCTRL
295	1e-08	1	1	3.99121e-12	1716.98	-3365.28	3365.28	0	54375	0	763669	294	UW.CD14_Primary_Cells.ChromatinAccessibility.RO_01701.DS17889.twopass.merge150.wgt10.zgt2.wig	CD14_Primary_Cells	blood	hotspots	Hotspots	HSvsCTRL
296	1e-05	1.02898	0.969807	0.0285636	0.754648	-1.45055	1.50767	2	64581	30	763669	295	UW.CD19_Primary_Cells.ChromatinAccessibility.RO_01679.DS17186.twopass.merge150.wgt10.zgt2.wig	CD19_Primary_Cells	blood	hotspots	Hotspots	HSvsCTRL
296	1e-08	1	1	6.62481e-12	1583.7	-3104.05	3104.05	0	64581	0	763669	295	UW.CD19_Primary_Cells.ChromatinAccessibility.RO_01679.DS17186.twopass.merge150.wgt10.zgt2.wig	CD19_Primary_Cells	blood	hotspots	Hotspots	HSvsCTRL
297	1e-05	2.66805e-07	0.98539	-15.1367	826.613	-1635.3	1605.03	0	59731	30	763669	296	UW.CD19_Primary_Cells.ChromatinAccessibility.RO_01689.DS17281.twopass.merge150.wgt10.zgt2.wig	CD19_Primary_Cells	blood	hotspots	Hotspots	HSvsCTRL
297	1e-08	1	1	-9.11095e-12	1637.75	-3209.99	3209.99	0	59731	0	763669	296	UW.CD19_Primary_Cells.ChromatinAccessibility.RO_01689.DS17281.twopass.merge150.wgt10.zgt2.wig	CD19_Primary_Cells	blood	hotspots	Hotspots	HSvsCTRL
298	1e-05	1.61763	0.450472	0.480959	0.637345	-0.768238	1.73016	3	66265	30	763669	297	UW.CD19_Primary_Cells.ChromatinAccessibility.RO_01701.DS17440.twopass.merge150.wgt10.zgt2.wig	CD19_Primary_Cells	blood	hotspots	Hotspots	HSvsCTRL
298	1e-08	1	1	-1.51393e-13	1571.31	-3079.77	3079.77	0	66265	0	763669	297	UW.CD19_Primary_Cells.ChromatinAccessibility.RO_01701.DS17440.twopass.merge150.wgt10.zgt2.wig	CD19_Primary_Cells	blood	hotspots	Hotspots	HSvsCTRL
299	1e-05	0.305393	0.250841	-1.18616	1.03296	-3.21076	0.838442	1	94984	30	763669	298	UW.CD20_Primary_Cells.ChromatinAccessibility.RO_01778.DS17371.twopass.merge150.wgt10.zgt2.wig	CD20_Primary_Cells	blood	hotspots	Hotspots	HSvsCTRL
299	1e-08	1	1	-1.03874e-11	1377.11	-2699.13	2699.13	0	94984	0	763669	298	UW.CD20_Primary_Cells.ChromatinAccessibility.RO_01778.DS17371.twopass.merge150.wgt10.zgt2.wig	CD20_Primary_Cells	blood	hotspots	Hotspots	HSvsCTRL
300	1e-05	2.71517e-07	0.986747	-15.1192	910.177	-1799.07	1768.83	0	48988	30	763669	299	UW.CD3_Primary_Cells.ChromatinAccessibility.CB1_1-3-2011.DS17702.twopass.merge150.wgt10.zgt2.wig	CD3_Primary_Cells	blood	hotspots	Hotspots	HSvsCTRL
300	1e-08	1	1	-2.69603e-12	1782.4	-3493.5	3493.5	0	48988	0	763669	299	UW.CD3_Primary_Cells.ChromatinAccessibility.CB1_1-3-2011.DS17702.twopass.merge150.wgt10.zgt2.wig	CD3_Primary_Cells	blood	hotspots	Hotspots	HSvsCTRL
301	1e-05	0.625512	0.650199	-0.469185	1.03462	-2.49704	1.55867	1	51962	30	763669	300	UW.CD3_Primary_Cells.ChromatinAccessibility.CB6_1-4-2011.DS17706.twopass.merge150.wgt10.zgt2.wig	CD3_Primary_Cells	blood	hotspots	Hotspots	HSvsCTRL
301	1e-08	1	1	1.20208e-11	1740.36	-3411.1	3411.1	0	51962	0	763669	300	UW.CD3_Primary_Cells.ChromatinAccessibility.CB6_1-4-2011.DS17706.twopass.merge150.wgt10.zgt2.wig	CD3_Primary_Cells	blood	hotspots	Hotspots	HSvsCTRL
302	1e-05	0.614106	0.637451	-0.487587	1.03463	-2.51547	1.54029	1	51766	30	763669	301	UW.CD3_Primary_Cells.ChromatinAccessibility.RO_01679.DS17198.twopass.merge150.wgt10.zgt2.wig	CD3_Primary_Cells	blood	hotspots	Hotspots	HSvsCTRL
302	1e-08	1	1	-5.22859e-12	1737.25	-3405.02	3405.02	0	51766	0	763669	301	UW.CD3_Primary_Cells.ChromatinAccessibility.RO_01679.DS17198.twopass.merge150.wgt10.zgt2.wig	CD3_Primary_Cells	blood	hotspots	Hotspots	HSvsCTRL
303	1e-05	0.426709	0.409412	-0.851654	1.0324	-2.87515	1.17184	1	69394	30	763669	302	UW.CD3_Primary_Cells.ChromatinAccessibility.RO_01701.DS17534.twopass.merge150.wgt10.zgt2.wig	CD3_Primary_Cells	blood	hotspots	Hotspots	HSvsCTRL
303	1e-08	1	1	1.0678e-11	1531.93	-3002.59	3002.59	0	69394	0	763669	302	UW.CD3_Primary_Cells.ChromatinAccessibility.RO_01701.DS17534.twopass.merge150.wgt10.zgt2.wig	CD3_Primary_Cells	blood	hotspots	Hotspots	HSvsCTRL
304	1e-05	1.44167	0.566806	0.365803	0.638665	-0.88598	1.61759	3	75089	30	763669	303	UW.CD4_Primary_Cells.ChromatinAccessibility.RO_01549.DS15947.twopass.merge150.wgt10.zgt2.wig	CD4_Primary_Cells	blood	hotspots	Hotspots	HSvsCTRL
304	1e-08	1	1	1.18839e-11	1511.98	-2963.49	2963.49	0	75089	0	763669	303	UW.CD4_Primary_Cells.ChromatinAccessibility.RO_01549.DS15947.twopass.merge150.wgt10.zgt2.wig	CD4_Primary_Cells	blood	hotspots	Hotspots	HSvsCTRL
305	1e-05	0.557146	0.57157	-0.584927	1.03391	-2.6114	1.44154	1	56207	30	763669	304	UW.CD4_Primary_Cells.ChromatinAccessibility.RO_01679.DS17212.twopass.merge150.wgt10.zgt2.wig	CD4_Primary_Cells	blood	hotspots	Hotspots	HSvsCTRL
305	1e-08	1	1	-2.14635e-13	1677.86	-3288.61	3288.61	0	56207	0	763669	304	UW.CD4_Primary_Cells.ChromatinAccessibility.RO_01679.DS17212.twopass.merge150.wgt10.zgt2.wig	CD4_Primary_Cells	blood	hotspots	Hotspots	HSvsCTRL
306	1e-05	0.438247	0.424174	-0.824973	1.03225	-2.84818	1.19823	1	68071	30	763669	305	UW.CD4_Primary_Cells.ChromatinAccessibility.RO_01689.DS17329.twopass.merge150.wgt10.zgt2.wig	CD4_Primary_Cells	blood	hotspots	Hotspots	HSvsCTRL
306	1e-08	1	1	1.91673e-12	1542.79	-3023.88	3023.88	0	68071	0	763669	305	UW.CD4_Primary_Cells.ChromatinAccessibility.RO_01689.DS17329.twopass.merge150.wgt10.zgt2.wig	CD4_Primary_Cells	blood	hotspots	Hotspots	HSvsCTRL
307	1e-05	2.75117e-07	0.986276	-15.1061	878.201	-1736.38	1706.17	0	52048	30	763669	306	UW.CD4_Primary_Cells.ChromatinAccessibility.RO_01701.DS17881.twopass.merge150.wgt10.zgt2.wig	CD4_Primary_Cells	blood	hotspots	Hotspots	HSvsCTRL
307	1e-08	1	1	-6.6735e-12	1729.38	-3389.59	3389.59	0	52048	0	763669	306	UW.CD4_Primary_Cells.ChromatinAccessibility.RO_01701.DS17881.twopass.merge150.wgt10.zgt2.wig	CD4_Primary_Cells	blood	hotspots	Hotspots	HSvsCTRL
308	1e-05	2.78594e-07	0.987245	-15.0935	944.165	-1865.66	1835.47	0	45507	30	763669	307	UW.CD56_Primary_Cells.ChromatinAccessibility.RO_01679.DS17189.twopass.merge150.wgt10.zgt2.wig	CD56_Primary_Cells	blood	hotspots	Hotspots	HSvsCTRL
308	1e-08	1	1	2.3624e-12	1841.42	-3609.19	3609.19	0	45507	0	763669	307	UW.CD56_Primary_Cells.ChromatinAccessibility.RO_01679.DS17189.twopass.merge150.wgt10.zgt2.wig	CD56_Primary_Cells	blood	hotspots	Hotspots	HSvsCTRL
309	1e-05	0.458005	0.450222	-0.780876	1.03421	-2.80793	1.24618	1	66962	30	763669	308	UW.CD56_Primary_Cells.ChromatinAccessibility.RO_01701.DS17443.twopass.merge150.wgt10.zgt2.wig	CD56_Primary_Cells	blood	hotspots	Hotspots	HSvsCTRL
309	1e-08	1	1	-4.88989e-14	1571.18	-3079.52	3079.52	0	66962	0	763669	308	UW.CD56_Primary_Cells.ChromatinAccessibility.RO_01701.DS17443.twopass.merge150.wgt10.zgt2.wig	CD56_Primary_Cells	blood	hotspots	Hotspots	HSvsCTRL
310	1e-05	2.44822e-07	0.983532	-15.2227	737.493	-1460.71	1430.26	0	75596	30	763669	309	UW.CD8_Primary_Cells.ChromatinAccessibility.RO_01549.DS16012.twopass.merge150.wgt10.zgt2.wig	CD8_Primary_Cells	blood	hotspots	Hotspots	HSvsCTRL
310	1e-08	1	1	-1.74085e-13	1484.19	-2909.01	2909.01	0	75596	0	763669	309	UW.CD8_Primary_Cells.ChromatinAccessibility.RO_01549.DS16012.twopass.merge150.wgt10.zgt2.wig	CD8_Primary_Cells	blood	hotspots	Hotspots	HSvsCTRL
311	1e-05	2.85478e-07	0.987303	-15.0691	946.94	-1871.07	1840.93	0	44598	30	763669	310	UW.CD8_Primary_Cells.ChromatinAccessibility.RO_01679.DS17203.twopass.merge150.wgt10.zgt2.wig	CD8_Primary_Cells	blood	hotspots	Hotspots	HSvsCTRL
311	1e-08	1	1	1.93162e-13	1850.29	-3626.57	3626.57	0	44598	0	763669	310	UW.CD8_Primary_Cells.ChromatinAccessibility.RO_01679.DS17203.twopass.merge150.wgt10.zgt2.wig	CD8_Primary_Cells	blood	hotspots	Hotspots	HSvsCTRL
312	1e-05	0.462441	0.455306	-0.771236	1.033	-2.79591	1.25344	1	65364	30	763669	311	UW.CD8_Primary_Cells.ChromatinAccessibility.RO_01689.DS17332.twopass.merge150.wgt10.zgt2.wig	CD8_Primary_Cells	blood	hotspots	Hotspots	HSvsCTRL
312	1e-08	1	1	-2.66309e-12	1575.99	-3088.93	3088.93	0	65364	0	763669	311	UW.CD8_Primary_Cells.ChromatinAccessibility.RO_01689.DS17332.twopass.merge150.wgt10.zgt2.wig	CD8_Primary_Cells	blood	hotspots	Hotspots	HSvsCTRL
313	1e-05	2.91007e-07	0.987523	-15.0499	962.373	-1901.3	1871.2	0	42816	30	763669	312	UW.CD8_Primary_Cells.ChromatinAccessibility.RO_01701.DS17885.twopass.merge150.wgt10.zgt2.wig	CD8_Primary_Cells	blood	hotspots	Hotspots	HSvsCTRL
313	1e-08	1	1	-1.0837e-11	1880.56	-3685.89	3685.89	0	42816	0	763669	312	UW.CD8_Primary_Cells.ChromatinAccessibility.RO_01701.DS17885.twopass.merge150.wgt10.zgt2.wig	CD8_Primary_Cells	blood	hotspots	Hotspots	HSvsCTRL
314	1e-05	0.616316	0.520958	-0.483996	0.75404	-1.96191	0.993923	3	99906	30	763669	313	UW.Fetal_Adrenal_Gland.ChromatinAccessibility.H-22662.DS12528.twopass.merge150.wgt10.zgt2.wig	Fetal_Adrenal_Gland	fetal_adrenal_gland	hotspots	Hotspots	HSvsCTRL
314	1e-08	1	1	-1.84142e-12	1354.07	-2653.97	2653.97	0	99906	0	763669	313	UW.Fetal_Adrenal_Gland.ChromatinAccessibility.H-22662.DS12528.twopass.merge150.wgt10.zgt2.wig	Fetal_Adrenal_Gland	fetal_adrenal_gland	hotspots	Hotspots	HSvsCTRL
315	1e-05	0.775545	0.736804	-0.25419	0.756319	-1.73657	1.22819	2	83806	30	763669	314	UW.Fetal_Adrenal_Gland.ChromatinAccessibility.H-23769.DS17319.twopass.merge150.wgt10.zgt2.wig	Fetal_Adrenal_Gland	fetal_adrenal_gland	hotspots	Hotspots	HSvsCTRL
315	1e-08	1	1	-1.06986e-12	1449.7	-2841.4	2841.4	0	83806	0	763669	314	UW.Fetal_Adrenal_Gland.ChromatinAccessibility.H-23769.DS17319.twopass.merge150.wgt10.zgt2.wig	Fetal_Adrenal_Gland	fetal_adrenal_gland	hotspots	Hotspots	HSvsCTRL
316	1e-05	0.607182	0.508499	-0.498927	0.754604	-1.97795	0.980097	3	101503	30	763669	315	UW.Fetal_Adrenal_Gland.ChromatinAccessibility.H-24409.DS20343.twopass.merge150.wgt10.zgt2.wig	Fetal_Adrenal_Gland	fetal_adrenal_gland	hotspots	Hotspots	HSvsCTRL
316	1e-08	1	1	-2.96338e-12	1352.05	-2650.02	2650.02	0	101503	0	763669	315	UW.Fetal_Adrenal_Gland.ChromatinAccessibility.H-24409.DS20343.twopass.merge150.wgt10.zgt2.wig	Fetal_Adrenal_Gland	fetal_adrenal_gland	hotspots	Hotspots	HSvsCTRL
317	1e-05	0.839097	0.816649	-0.175429	0.756627	-1.65842	1.30756	2	81220	30	763669	316	UW.Fetal_Brain.ChromatinAccessibility.H-22510.DS11872.twopass.merge150.wgt10.zgt2.wig	Fetal_Brain	fetal_brain	hotspots	Hotspots	HSvsCTRL
317	1e-08	1	1	-4.91644e-12	1500.28	-2940.55	2940.55	0	81220	0	763669	316	UW.Fetal_Brain.ChromatinAccessibility.H-22510.DS11872.twopass.merge150.wgt10.zgt2.wig	Fetal_Brain	fetal_brain	hotspots	Hotspots	HSvsCTRL
318	1e-05	0.349538	0.309515	-1.05114	1.03435	-3.07846	0.976174	1	88533	30	763669	317	UW.Fetal_Brain.ChromatinAccessibility.H-22510.DS11877.twopass.merge150.wgt10.zgt2.wig	Fetal_Brain	fetal_brain	hotspots	Hotspots	HSvsCTRL
318	1e-08	1	1	3.65716e-12	1451.96	-2845.85	2845.85	0	88533	0	763669	317	UW.Fetal_Brain.ChromatinAccessibility.H-22510.DS11877.twopass.merge150.wgt10.zgt2.wig	Fetal_Brain	fetal_brain	hotspots	Hotspots	HSvsCTRL
319	1e-05	0.328752	0.28203	-1.11245	1.0341	-3.13928	0.91438	1	93881	30	763669	318	UW.Fetal_Brain.ChromatinAccessibility.H-22911.DS14464.twopass.merge150.wgt10.zgt2.wig	Fetal_Brain	fetal_brain	hotspots	Hotspots	HSvsCTRL
319	1e-08	1	1	1.52938e-12	1414.6	-2772.61	2772.61	0	93881	0	763669	318	UW.Fetal_Brain.ChromatinAccessibility.H-22911.DS14464.twopass.merge150.wgt10.zgt2.wig	Fetal_Brain	fetal_brain	hotspots	Hotspots	HSvsCTRL
320	1e-05	0.822952	0.7588	-0.194858	0.634598	-1.43867	1.04895	3	121273	30	763669	319	UW.Fetal_Brain.ChromatinAccessibility.H-23266.DS14717.twopass.merge150.wgt10.zgt2.wig	Fetal_Brain	fetal_brain	hotspots	Hotspots	HSvsCTRL
320	1e-08	1	1	-5.4194e-12	1279.87	-2508.55	2508.55	0	121273	0	763669	319	UW.Fetal_Brain.ChromatinAccessibility.H-23266.DS14717.twopass.merge150.wgt10.zgt2.wig	Fetal_Brain	fetal_brain	hotspots	Hotspots	HSvsCTRL
321	1e-05	0.278499	0.215727	-1.27834	1.03261	-3.30226	0.745573	1	106448	30	763669	320	UW.Fetal_Brain.ChromatinAccessibility.H-23266.DS14718.twopass.merge150.wgt10.zgt2.wig	Fetal_Brain	fetal_brain	hotspots	Hotspots	HSvsCTRL
321	1e-08	1	1	1.06809e-12	1336.99	-2620.5	2620.5	0	106448	0	763669	320	UW.Fetal_Brain.ChromatinAccessibility.H-23266.DS14718.twopass.merge150.wgt10.zgt2.wig	Fetal_Brain	fetal_brain	hotspots	Hotspots	HSvsCTRL
322	1e-05	0.745076	0.696876	-0.294269	0.755425	-1.7749	1.18636	2	88862	30	763669	321	UW.Fetal_Brain.ChromatinAccessibility.H-23284.DS14803.twopass.merge150.wgt10.zgt2.wig	Fetal_Brain	fetal_brain	hotspots	Hotspots	HSvsCTRL
322	1e-08	1	1	1.21379e-12	1442.96	-2828.2	2828.2	0	88862	0	763669	321	UW.Fetal_Brain.ChromatinAccessibility.H-23284.DS14803.twopass.merge150.wgt10.zgt2.wig	Fetal_Brain	fetal_brain	hotspots	Hotspots	HSvsCTRL
323	1e-05	1.16889	0.806271	0.156055	0.636338	-1.09117	1.40328	3	91166	30	763669	322	UW.Fetal_Brain.ChromatinAccessibility.H-23284.DS14815.twopass.merge150.wgt10.zgt2.wig	Fetal_Brain	fetal_brain	hotspots	Hotspots	HSvsCTRL
323	1e-08	1	1	4.27811e-12	1429.54	-2801.9	2801.9	0	91166	0	763669	322	UW.Fetal_Brain.ChromatinAccessibility.H-23284.DS14815.twopass.merge150.wgt10.zgt2.wig	Fetal_Brain	fetal_brain	hotspots	Hotspots	HSvsCTRL
324	1e-05	1.46488	0.464827	0.381773	0.522317	-0.641969	1.40552	5	127159	30	763669	323	UW.Fetal_Brain.ChromatinAccessibility.H-23399.DS15453.twopass.merge150.wgt10.zgt2.wig	Fetal_Brain	fetal_brain	hotspots	Hotspots	HSvsCTRL
324	1e-08	1	1	3.63593e-13	1254.37	-2458.56	2458.56	0	127159	0	763669	323	UW.Fetal_Brain.ChromatinAccessibility.H-23399.DS15453.twopass.merge150.wgt10.zgt2.wig	Fetal_Brain	fetal_brain	hotspots	Hotspots	HSvsCTRL
325	1e-05	0.83639	0.778465	-0.178661	0.635079	-1.42341	1.06609	3	119839	30	763669	324	UW.Fetal_Brain.ChromatinAccessibility.H-23548.DS16302.twopass.merge150.wgt10.zgt2.wig	Fetal_Brain	fetal_brain	hotspots	Hotspots	HSvsCTRL
325	1e-08	1	1	-1.04774e-12	1286.61	-2521.75	2521.75	0	119839	0	763669	324	UW.Fetal_Brain.ChromatinAccessibility.H-23548.DS16302.twopass.merge150.wgt10.zgt2.wig	Fetal_Brain	fetal_brain	hotspots	Hotspots	HSvsCTRL
326	1e-05	1.23568	0.709182	0.21162	0.567415	-0.900513	1.32375	4	115490	30	763669	325	UW.Fetal_Brain.ChromatinAccessibility.H-24279.DS20221.twopass.merge150.wgt10.zgt2.wig	Fetal_Brain	fetal_brain	hotspots	Hotspots	HSvsCTRL
326	1e-08	1	1	6.69156e-12	1297.74	-2543.58	2543.58	0	115490	0	763669	325	UW.Fetal_Brain.ChromatinAccessibility.H-24279.DS20221.twopass.merge150.wgt10.zgt2.wig	Fetal_Brain	fetal_brain	hotspots	Hotspots	HSvsCTRL
327	1e-05	0.316204	0.265179	-1.15137	1.03333	-3.17669	0.873954	1	95695	30	763669	326	UW.Fetal_Brain.ChromatinAccessibility.H-24297.DS20226.twopass.merge150.wgt10.zgt2.wig	Fetal_Brain	fetal_brain	hotspots	Hotspots	HSvsCTRL
327	1e-08	1	1	-2.53387e-12	1393.94	-2732.13	2732.13	0	95695	0	763669	326	UW.Fetal_Brain.ChromatinAccessibility.H-24297.DS20226.twopass.merge150.wgt10.zgt2.wig	Fetal_Brain	fetal_brain	hotspots	Hotspots	HSvsCTRL
328	1e-05	1.56335	0.432223	0.446832	0.568927	-0.668265	1.56193	4	96122	30	763669	327	UW.Fetal_Brain.ChromatinAccessibility.H-24381.DS20231.twopass.merge150.wgt10.zgt2.wig	Fetal_Brain	fetal_brain	hotspots	Hotspots	HSvsCTRL
328	1e-08	1	1	-3.53418e-12	1395.54	-2735.26	2735.26	0	96122	0	763669	327	UW.Fetal_Brain.ChromatinAccessibility.H-24381.DS20231.twopass.merge150.wgt10.zgt2.wig	Fetal_Brain	fetal_brain	hotspots	Hotspots	HSvsCTRL
329	1e-05	0.351234	0.310375	-1.0463	1.03141	-3.06787	0.975269	1	83654	30	763669	328	UW.Fetal_Heart.ChromatinAccessibility.H-22662.DS12531.twopass.merge150.wgt10.zgt2.wig	Fetal_Heart	fetal_heart	hotspots	Hotspots	HSvsCTRL
329	1e-08	1	1	7.17905e-12	1442.74	-2827.76	2827.76	0	83654	0	763669	328	UW.Fetal_Heart.ChromatinAccessibility.H-22662.DS12531.twopass.merge150.wgt10.zgt2.wig	Fetal_Heart	fetal_heart	hotspots	Hotspots	HSvsCTRL
330	1e-05	0.556296	0.434723	-0.586455	0.750773	-2.05797	0.88506	2	107570	30	763669	329	UW.Fetal_Heart.ChromatinAccessibility.H-22727.DS12810.twopass.merge150.wgt10.zgt2.wig	Fetal_Heart	fetal_heart	hotspots	Hotspots	HSvsCTRL
330	1e-08	1	1	-1.11448e-12	1312.4	-2572.31	2572.31	0	107570	0	763669	329	UW.Fetal_Heart.ChromatinAccessibility.H-22727.DS12810.twopass.merge150.wgt10.zgt2.wig	Fetal_Heart	fetal_heart	hotspots	Hotspots	HSvsCTRL
331	1e-05	0.765042	0.671185	-0.267824	0.630884	-1.50436	0.968709	3	119907	30	763669	330	UW.Fetal_Heart.ChromatinAccessibility.H-23468.DS15839.twopass.merge150.wgt10.zgt2.wig	Fetal_Heart	fetal_heart	hotspots	Hotspots	HSvsCTRL
331	1e-08	1	1	3.94943e-13	1256.94	-2463.61	2463.61	0	119907	0	763669	330	UW.Fetal_Heart.ChromatinAccessibility.H-23468.DS15839.twopass.merge150.wgt10.zgt2.wig	Fetal_Heart	fetal_heart	hotspots	Hotspots	HSvsCTRL
332	1e-05	1.64102	0.338706	0.495315	0.517719	-0.519414	1.51004	5	108915	30	763669	331	UW.Fetal_Heart.ChromatinAccessibility.H-23500.DS16018.twopass.merge150.wgt10.zgt2.wig	Fetal_Heart	fetal_heart	hotspots	Hotspots	HSvsCTRL
332	1e-08	1	1	-8.18919e-12	1304.05	-2555.94	2555.94	0	108915	0	763669	331	UW.Fetal_Heart.ChromatinAccessibility.H-23500.DS16018.twopass.merge150.wgt10.zgt2.wig	Fetal_Heart	fetal_heart	hotspots	Hotspots	HSvsCTRL
333	1e-05	0.848476	0.79454	-0.164314	0.630957	-1.40099	1.07236	3	110853	30	763669	332	UW.Fetal_Heart.ChromatinAccessibility.H-23524.DS16146.twopass.merge150.wgt10.zgt2.wig	Fetal_Heart	fetal_heart	hotspots	Hotspots	HSvsCTRL
333	1e-08	1	1	1.26191e-12	1293.72	-2535.69	2535.69	0	110853	0	763669	332	UW.Fetal_Heart.ChromatinAccessibility.H-23524.DS16146.twopass.merge150.wgt10.zgt2.wig	Fetal_Heart	fetal_heart	hotspots	Hotspots	HSvsCTRL
334	1e-05	1.31397	0.596343	0.273049	0.515512	-0.737355	1.28345	5	128921	30	763669	333	UW.Fetal_Heart.ChromatinAccessibility.H-23589.DS16500.twopass.merge150.wgt10.zgt2.wig	Fetal_Heart	fetal_heart	hotspots	Hotspots	HSvsCTRL
334	1e-08	1	1	3.96818e-12	1226.45	-2403.84	2403.84	0	128921	0	763669	333	UW.Fetal_Heart.ChromatinAccessibility.H-23589.DS16500.twopass.merge150.wgt10.zgt2.wig	Fetal_Heart	fetal_heart	hotspots	Hotspots	HSvsCTRL
335	1e-05	0.89643	0.862359	-0.109335	0.630641	-1.34539	1.12672	3	105821	30	763669	334	UW.Fetal_Heart.ChromatinAccessibility.H-23604.DS16582.twopass.merge150.wgt10.zgt2.wig	Fetal_Heart	fetal_heart	hotspots	Hotspots	HSvsCTRL
335	1e-08	1	1	1.59584e-13	1315.19	-2577.77	2577.77	0	105821	0	763669	334	UW.Fetal_Heart.ChromatinAccessibility.H-23604.DS16582.twopass.merge150.wgt10.zgt2.wig	Fetal_Heart	fetal_heart	hotspots	Hotspots	HSvsCTRL
336	1e-05	1.14121	0.813887	0.132085	0.561073	-0.967619	1.23179	4	114348	30	763669	335	UW.Fetal_Heart.ChromatinAccessibility.H-23617.DS16621.twopass.merge150.wgt10.zgt2.wig	Fetal_Heart	fetal_heart	hotspots	Hotspots	HSvsCTRL
336	1e-08	1	1	-1.11792e-12	1277.66	-2504.21	2504.21	0	114348	0	763669	335	UW.Fetal_Heart.ChromatinAccessibility.H-23617.DS16621.twopass.merge150.wgt10.zgt2.wig	Fetal_Heart	fetal_heart	hotspots	Hotspots	HSvsCTRL
337	1e-05	0.532549	0.400813	-0.63008	0.749944	-2.09997	0.83981	2	110036	30	763669	336	UW.Fetal_Heart.ChromatinAccessibility.H-23663.DS16819.twopass.merge150.wgt10.zgt2.wig	Fetal_Heart	fetal_heart	hotspots	Hotspots	HSvsCTRL
337	1e-08	1	1	-1.7444e-12	1293.4	-2535.07	2535.07	0	110036	0	763669	336	UW.Fetal_Heart.ChromatinAccessibility.H-23663.DS16819.twopass.merge150.wgt10.zgt2.wig	Fetal_Heart	fetal_heart	hotspots	Hotspots	HSvsCTRL
338	1e-05	0.255333	0.18505	-1.36519	1.03005	-3.38408	0.653702	1	108630	30	763669	337	UW.Fetal_Heart.ChromatinAccessibility.H-23744.DS19431.twopass.merge150.wgt10.zgt2.wig	Fetal_Heart	fetal_heart	hotspots	Hotspots	HSvsCTRL
338	1e-08	1	1	2.52062e-12	1302.31	-2552.53	2552.53	0	108630	0	763669	337	UW.Fetal_Heart.ChromatinAccessibility.H-23744.DS19431.twopass.merge150.wgt10.zgt2.wig	Fetal_Heart	fetal_heart	hotspots	Hotspots	HSvsCTRL
339	1e-05	0.547884	0.422916	-0.601692	0.750828	-2.07331	0.86993	2	108522	30	763669	338	UW.Fetal_Heart.ChromatinAccessibility.H-24042.DS19427.twopass.merge150.wgt10.zgt2.wig	Fetal_Heart	fetal_heart	hotspots	Hotspots	HSvsCTRL
339	1e-08	1	1	-3.14367e-12	1306.91	-2561.54	2561.54	0	108522	0	763669	338	UW.Fetal_Heart.ChromatinAccessibility.H-24042.DS19427.twopass.merge150.wgt10.zgt2.wig	Fetal_Heart	fetal_heart	hotspots	Hotspots	HSvsCTRL
340	1e-05	1.09013	0.892026	0.0862958	0.635736	-1.15975	1.33234	3	92605	30	763669	339	UW.Fetal_Intestine_Large.ChromatinAccessibility.H-23500.DS16027.twopass.merge150.wgt10.zgt2.wig	Fetal_Intestine_Large	fetal_intestine,_large	hotspots	Hotspots	HSvsCTRL
340	1e-08	1	1	-5.01923e-12	1386.32	-2717.19	2717.19	0	92605	0	763669	339	UW.Fetal_Intestine_Large.ChromatinAccessibility.H-23500.DS16027.twopass.merge150.wgt10.zgt2.wig	Fetal_Intestine_Large	fetal_intestine,_large	hotspots	Hotspots	HSvsCTRL
341	1e-05	0.311322	0.258337	-1.16693	1.03238	-3.19038	0.85653	1	93035	30	763669	340	UW.Fetal_Intestine_Large.ChromatinAccessibility.H-23524.DS16164.twopass.merge150.wgt10.zgt2.wig	Fetal_Intestine_Large	fetal_intestine,_large	hotspots	Hotspots	HSvsCTRL
341	1e-08	1	1	1.01574e-12	1380.01	-2704.82	2704.82	0	93035	0	763669	340	UW.Fetal_Intestine_Large.ChromatinAccessibility.H-23524.DS16164.twopass.merge150.wgt10.zgt2.wig	Fetal_Intestine_Large	fetal_intestine,_large	hotspots	Hotspots	HSvsCTRL
342	1e-05	1.40612	0.547543	0.340834	0.566691	-0.76988	1.45155	4	100390	30	763669	341	UW.Fetal_Intestine_Large.ChromatinAccessibility.H-23604.DS16563.twopass.merge150.wgt10.zgt2.wig	Fetal_Intestine_Large	fetal_intestine,_large	hotspots	Hotspots	HSvsCTRL
342	1e-08	1	1	9.0628e-13	1344.61	-2635.44	2635.44	0	100390	0	763669	341	UW.Fetal_Intestine_Large.ChromatinAccessibility.H-23604.DS16563.twopass.merge150.wgt10.zgt2.wig	Fetal_Intestine_Large	fetal_intestine,_large	hotspots	Hotspots	HSvsCTRL
343	1e-05	0.954867	0.941973	-0.0461828	0.634459	-1.28972	1.19736	3	103273	30	763669	342	UW.Fetal_Intestine_Large.ChromatinAccessibility.H-23744.DS17094.twopass.merge150.wgt10.zgt2.wig	Fetal_Intestine_Large	fetal_intestine,_large	hotspots	Hotspots	HSvsCTRL
343	1e-08	1	1	-5.18975e-12	1331.93	-2610.59	2610.59	0	103273	0	763669	342	UW.Fetal_Intestine_Large.ChromatinAccessibility.H-23744.DS17094.twopass.merge150.wgt10.zgt2.wig	Fetal_Intestine_Large	fetal_intestine,_large	hotspots	Hotspots	HSvsCTRL
344	1e-05	2.37146e-07	0.983466	-15.2546	736.093	-1458	1427.49	0	80775	30	763669	343	UW.Fetal_Intestine_Large.ChromatinAccessibility.H-23758.DS17157.twopass.merge150.wgt10.zgt2.wig	Fetal_Intestine_Large	fetal_intestine,_large	hotspots	Hotspots	HSvsCTRL
344	1e-08	1	1	-1.01621e-12	1471.77	-2884.68	2884.68	0	80775	0	763669	343	UW.Fetal_Intestine_Large.ChromatinAccessibility.H-23758.DS17157.twopass.merge150.wgt10.zgt2.wig	Fetal_Intestine_Large	fetal_intestine,_large	hotspots	Hotspots	HSvsCTRL
345	1e-05	0.308082	0.254163	-1.17739	1.03253	-3.20115	0.84637	1	94624	30	763669	344	UW.Fetal_Intestine_Large.ChromatinAccessibility.H-23769.DS17313.twopass.merge150.wgt10.zgt2.wig	Fetal_Intestine_Large	fetal_intestine,_large	hotspots	Hotspots	HSvsCTRL
345	1e-08	1	1	4.82104e-12	1377.55	-2699.99	2699.99	0	94624	0	763669	344	UW.Fetal_Intestine_Large.ChromatinAccessibility.H-23769.DS17313.twopass.merge150.wgt10.zgt2.wig	Fetal_Intestine_Large	fetal_intestine,_large	hotspots	Hotspots	HSvsCTRL
346	1e-05	0.341948	0.29896	-1.0731	1.03315	-3.09806	0.951874	1	87139	30	763669	345	UW.Fetal_Intestine_Large.ChromatinAccessibility.H-23808.DS17422.twopass.merge150.wgt10.zgt2.wig	Fetal_Intestine_Large	fetal_intestine,_large	hotspots	Hotspots	HSvsCTRL
346	1e-08	1	1	-3.73255e-12	1418.38	-2780.03	2780.03	0	87139	0	763669	345	UW.Fetal_Intestine_Large.ChromatinAccessibility.H-23808.DS17422.twopass.merge150.wgt10.zgt2.wig	Fetal_Intestine_Large	fetal_intestine,_large	hotspots	Hotspots	HSvsCTRL
347	1e-05	0.276815	0.213463	-1.28441	1.0324	-3.30791	0.739095	1	102636	30	763669	346	UW.Fetal_Intestine_Large.ChromatinAccessibility.H-23833.DS17462.twopass.merge150.wgt10.zgt2.wig	Fetal_Intestine_Large	fetal_intestine,_large	hotspots	Hotspots	HSvsCTRL
347	1e-08	1	1	2.85241e-14	1335.47	-2617.52	2617.52	0	102636	0	763669	346	UW.Fetal_Intestine_Large.ChromatinAccessibility.H-23833.DS17462.twopass.merge150.wgt10.zgt2.wig	Fetal_Intestine_Large	fetal_intestine,_large	hotspots	Hotspots	HSvsCTRL
348	1e-05	0.612902	0.6363	-0.48955	1.03526	-2.51866	1.53955	1	52557	30	763669	347	UW.Fetal_Intestine_Large.ChromatinAccessibility.H-23855.DS17502.twopass.merge150.wgt10.zgt2.wig	Fetal_Intestine_Large	fetal_intestine,_large	hotspots	Hotspots	HSvsCTRL
348	1e-08	1	1	1.29979e-11	1734.89	-3400.39	3400.39	0	52557	0	763669	347	UW.Fetal_Intestine_Large.ChromatinAccessibility.H-23855.DS17502.twopass.merge150.wgt10.zgt2.wig	Fetal_Intestine_Large	fetal_intestine,_large	hotspots	Hotspots	HSvsCTRL
349	1e-05	2.13756	0.121771	0.759665	0.490935	-0.202568	1.7219	6	110641	30	763669	348	UW.Fetal_Intestine_Large.ChromatinAccessibility.H-23887.DS17647.twopass.merge150.wgt10.zgt2.wig	Fetal_Intestine_Large	fetal_intestine,_large	hotspots	Hotspots	HSvsCTRL
349	1e-08	1	1	6.74028e-12	1292.29	-2532.9	2532.9	0	110641	0	763669	348	UW.Fetal_Intestine_Large.ChromatinAccessibility.H-23887.DS17647.twopass.merge150.wgt10.zgt2.wig	Fetal_Intestine_Large	fetal_intestine,_large	hotspots	Hotspots	HSvsCTRL
350	1e-05	0.722233	0.665866	-0.325407	0.753555	-1.80237	1.15156	2	87418	30	763669	349	UW.Fetal_Intestine_Large.ChromatinAccessibility.H-23914.DS17748.twopass.merge150.wgt10.zgt2.wig	Fetal_Intestine_Large	fetal_intestine,_large	hotspots	Hotspots	HSvsCTRL
350	1e-08	1	1	6.18677e-12	1412.94	-2769.36	2769.36	0	87418	0	763669	349	UW.Fetal_Intestine_Large.ChromatinAccessibility.H-23914.DS17748.twopass.merge150.wgt10.zgt2.wig	Fetal_Intestine_Large	fetal_intestine,_large	hotspots	Hotspots	HSvsCTRL
351	1e-05	0.363822	0.327747	-1.01109	1.03314	-3.03604	1.01385	1	82516	30	763669	350	UW.Fetal_Intestine_Large.ChromatinAccessibility.H-23941.DS17785.twopass.merge150.wgt10.zgt2.wig	Fetal_Intestine_Large	fetal_intestine,_large	hotspots	Hotspots	HSvsCTRL
351	1e-08	1	1	9.79325e-12	1455.06	-2851.91	2851.91	0	82516	0	763669	350	UW.Fetal_Intestine_Large.ChromatinAccessibility.H-23941.DS17785.twopass.merge150.wgt10.zgt2.wig	Fetal_Intestine_Large	fetal_intestine,_large	hotspots	Hotspots	HSvsCTRL
352	1e-05	0.687278	0.553428	-0.375016	0.632799	-1.6153	0.86527	3	131812	30	763669	351	UW.Fetal_Intestine_Large.ChromatinAccessibility.H-23964.DS17841.twopass.merge150.wgt10.zgt2.wig	Fetal_Intestine_Large	fetal_intestine,_large	hotspots	Hotspots	HSvsCTRL
352	1e-08	1	1	1.04285e-12	1215.11	-2381.62	2381.62	0	131812	0	763669	351	UW.Fetal_Intestine_Large.ChromatinAccessibility.H-23964.DS17841.twopass.merge150.wgt10.zgt2.wig	Fetal_Intestine_Large	fetal_intestine,_large	hotspots	Hotspots	HSvsCTRL
353	1e-05	0.310885	0.258009	-1.16833	1.03291	-3.19283	0.856167	1	93956	30	763669	352	UW.Fetal_Intestine_Large.ChromatinAccessibility.H-24005.DS17990.twopass.merge150.wgt10.zgt2.wig	Fetal_Intestine_Large	fetal_intestine,_large	hotspots	Hotspots	HSvsCTRL
353	1e-08	1	1	-4.87544e-12	1378.68	-2702.21	2702.21	0	93956	0	763669	352	UW.Fetal_Intestine_Large.ChromatinAccessibility.H-24005.DS17990.twopass.merge150.wgt10.zgt2.wig	Fetal_Intestine_Large	fetal_intestine,_large	hotspots	Hotspots	HSvsCTRL
354	1e-05	0.574327	0.461482	-0.554557	0.753057	-2.03055	0.921434	2	105577	30	763669	353	UW.Fetal_Intestine_Large.ChromatinAccessibility.H-24111.DS18499.twopass.merge150.wgt10.zgt2.wig	Fetal_Intestine_Large	fetal_intestine,_large	hotspots	Hotspots	HSvsCTRL
354	1e-08	1	1	-3.48924e-12	1321.92	-2590.96	2590.96	0	105577	0	763669	353	UW.Fetal_Intestine_Large.ChromatinAccessibility.H-24111.DS18499.twopass.merge150.wgt10.zgt2.wig	Fetal_Intestine_Large	fetal_intestine,_large	hotspots	Hotspots	HSvsCTRL
355	1e-05	0.550387	0.427394	-0.597133	0.752379	-2.0718	0.877531	2	108736	30	763669	354	UW.Fetal_Intestine_Small.ChromatinAccessibility.H-23604.DS16559.twopass.merge150.wgt10.zgt2.wig	Fetal_Intestine_Small	fetal_intestine,_small	hotspots	Hotspots	HSvsCTRL
355	1e-08	1	1	7.1962e-13	1302.99	-2553.87	2553.87	0	108736	0	763669	354	UW.Fetal_Intestine_Small.ChromatinAccessibility.H-23604.DS16559.twopass.merge150.wgt10.zgt2.wig	Fetal_Intestine_Small	fetal_intestine,_small	hotspots	Hotspots	HSvsCTRL
356	1e-05	0.879307	0.864859	-0.128621	0.75574	-1.60987	1.35263	2	75070	30	763669	355	UW.Fetal_Intestine_Small.ChromatinAccessibility.H-23640.DS16712.twopass.merge150.wgt10.zgt2.wig	Fetal_Intestine_Small	fetal_intestine,_small	hotspots	Hotspots	HSvsCTRL
356	1e-08	1	1	5.99998e-12	1506.22	-2952.18	2952.18	0	75070	0	763669	355	UW.Fetal_Intestine_Small.ChromatinAccessibility.H-23640.DS16712.twopass.merge150.wgt10.zgt2.wig	Fetal_Intestine_Small	fetal_intestine,_small	hotspots	Hotspots	HSvsCTRL
357	1e-05	0.611852	0.514665	-0.491264	0.753945	-1.969	0.986468	2	100025	30	763669	356	UW.Fetal_Intestine_Small.ChromatinAccessibility.H-23663.DS16822.twopass.merge150.wgt10.zgt2.wig	Fetal_Intestine_Small	fetal_intestine,_small	hotspots	Hotspots	HSvsCTRL
357	1e-08	1	1	-2.68357e-12	1350.6	-2647.17	2647.17	0	100025	0	763669	356	UW.Fetal_Intestine_Small.ChromatinAccessibility.H-23663.DS16822.twopass.merge150.wgt10.zgt2.wig	Fetal_Intestine_Small	fetal_intestine,_small	hotspots	Hotspots	HSvsCTRL
358	1e-05	0.309326	0.255722	-1.17336	1.03238	-3.19682	0.8501	1	94552	30	763669	357	UW.Fetal_Intestine_Small.ChromatinAccessibility.H-23724.DS16975.twopass.merge150.wgt10.zgt2.wig	Fetal_Intestine_Small	fetal_intestine,_small	hotspots	Hotspots	HSvsCTRL
358	1e-08	1	1	6.67116e-12	1372.81	-2690.7	2690.7	0	94552	0	763669	357	UW.Fetal_Intestine_Small.ChromatinAccessibility.H-23724.DS16975.twopass.merge150.wgt10.zgt2.wig	Fetal_Intestine_Small	fetal_intestine,_small	hotspots	Hotspots	HSvsCTRL
359	1e-05	2.3605e-07	0.982305	-15.2592	688.01	-1363.76	1333.24	0	90640	30	763669	358	UW.Fetal_Intestine_Small.ChromatinAccessibility.H-23744.DS17092.twopass.merge150.wgt10.zgt2.wig	Fetal_Intestine_Small	fetal_intestine,_small	hotspots	Hotspots	HSvsCTRL
359	1e-08	1	1	5.45037e-12	1393.9	-2732.04	2732.04	0	90640	0	763669	358	UW.Fetal_Intestine_Small.ChromatinAccessibility.H-23744.DS17092.twopass.merge150.wgt10.zgt2.wig	Fetal_Intestine_Small	fetal_intestine,_small	hotspots	Hotspots	HSvsCTRL
360	1e-05	0.667927	0.592593	-0.403577	0.754234	-1.88188	1.07472	2	93770	30	763669	359	UW.Fetal_Intestine_Small.ChromatinAccessibility.H-23758.DS17150.twopass.merge150.wgt10.zgt2.wig	Fetal_Intestine_Small	fetal_intestine,_small	hotspots	Hotspots	HSvsCTRL
360	1e-08	1	1	-5.21292e-13	1379.48	-2703.78	2703.78	0	93770	0	763669	359	UW.Fetal_Intestine_Small.ChromatinAccessibility.H-23758.DS17150.twopass.merge150.wgt10.zgt2.wig	Fetal_Intestine_Small	fetal_intestine,_small	hotspots	Hotspots	HSvsCTRL
361	1e-05	0.332048	0.285964	-1.10248	1.03323	-3.12761	0.922658	1	89221	30	763669	360	UW.Fetal_Intestine_Small.ChromatinAccessibility.H-23769.DS17317.twopass.merge150.wgt10.zgt2.wig	Fetal_Intestine_Small	fetal_intestine,_small	hotspots	Hotspots	HSvsCTRL
361	1e-08	1	1	-1.76057e-13	1408.78	-2761.22	2761.22	0	89221	0	763669	360	UW.Fetal_Intestine_Small.ChromatinAccessibility.H-23769.DS17317.twopass.merge150.wgt10.zgt2.wig	Fetal_Intestine_Small	fetal_intestine,_small	hotspots	Hotspots	HSvsCTRL
362	1e-05	0.501462	0.503948	-0.690227	1.03282	-2.71456	1.33411	1	61833	30	763669	361	UW.Fetal_Intestine_Small.ChromatinAccessibility.H-23808.DS17425.twopass.merge150.wgt10.zgt2.wig	Fetal_Intestine_Small	fetal_intestine,_small	hotspots	Hotspots	HSvsCTRL
362	1e-08	1	1	-5.1179e-12	1609.92	-3155.45	3155.45	0	61833	0	763669	361	UW.Fetal_Intestine_Small.ChromatinAccessibility.H-23808.DS17425.twopass.merge150.wgt10.zgt2.wig	Fetal_Intestine_Small	fetal_intestine,_small	hotspots	Hotspots	HSvsCTRL
363	1e-05	0.282137	0.220212	-1.26536	1.03214	-3.28835	0.757626	1	101510	30	763669	362	UW.Fetal_Intestine_Small.ChromatinAccessibility.H-23864.DS17844.twopass.merge150.wgt10.zgt2.wig	Fetal_Intestine_Small	fetal_intestine,_small	hotspots	Hotspots	HSvsCTRL
363	1e-08	1	1	-5.81276e-13	1335.09	-2616.77	2616.77	0	101510	0	763669	362	UW.Fetal_Intestine_Small.ChromatinAccessibility.H-23864.DS17844.twopass.merge150.wgt10.zgt2.wig	Fetal_Intestine_Small	fetal_intestine,_small	hotspots	Hotspots	HSvsCTRL
364	1e-05	0.592439	0.487136	-0.523507	0.753386	-2.00014	0.953129	2	103297	30	763669	363	UW.Fetal_Intestine_Small.ChromatinAccessibility.H-23887.DS17643.twopass.merge150.wgt10.zgt2.wig	Fetal_Intestine_Small	fetal_intestine,_small	hotspots	Hotspots	HSvsCTRL
364	1e-08	1	1	-7.8828e-12	1331.47	-2609.67	2609.67	0	103297	0	763669	363	UW.Fetal_Intestine_Small.ChromatinAccessibility.H-23887.DS17643.twopass.merge150.wgt10.zgt2.wig	Fetal_Intestine_Small	fetal_intestine,_small	hotspots	Hotspots	HSvsCTRL
365	1e-05	0.341628	0.298548	-1.07403	1.03317	-3.09905	0.95098	1	87108	30	763669	364	UW.Fetal_Intestine_Small.ChromatinAccessibility.H-23914.DS17763.twopass.merge150.wgt10.zgt2.wig	Fetal_Intestine_Small	fetal_intestine,_small	hotspots	Hotspots	HSvsCTRL
365	1e-08	1	1	-8.85016e-12	1423.55	-2790.15	2790.15	0	87108	0	763669	364	UW.Fetal_Intestine_Small.ChromatinAccessibility.H-23914.DS17763.twopass.merge150.wgt10.zgt2.wig	Fetal_Intestine_Small	fetal_intestine,_small	hotspots	Hotspots	HSvsCTRL
366	1e-05	1.32183	0.622069	0.279014	0.566042	-0.830429	1.38846	4	104524	30	763669	365	UW.Fetal_Intestine_Small.ChromatinAccessibility.H-23941.DS17808.twopass.merge150.wgt10.zgt2.wig	Fetal_Intestine_Small	fetal_intestine,_small	hotspots	Hotspots	HSvsCTRL
366	1e-08	1	1	3.06119e-12	1319.66	-2586.54	2586.54	0	104524	0	763669	365	UW.Fetal_Intestine_Small.ChromatinAccessibility.H-23941.DS17808.twopass.merge150.wgt10.zgt2.wig	Fetal_Intestine_Small	fetal_intestine,_small	hotspots	Hotspots	HSvsCTRL
367	1e-05	0.311686	0.259201	-1.16576	1.03322	-3.19086	0.859345	1	94082	30	763669	366	UW.Fetal_Intestine_Small.ChromatinAccessibility.H-24111.DS18495.twopass.merge150.wgt10.zgt2.wig	Fetal_Intestine_Small	fetal_intestine,_small	hotspots	Hotspots	HSvsCTRL
367	1e-08	1	1	3.72166e-12	1387.15	-2718.81	2718.81	0	94082	0	763669	366	UW.Fetal_Intestine_Small.ChromatinAccessibility.H-24111.DS18495.twopass.merge150.wgt10.zgt2.wig	Fetal_Intestine_Small	fetal_intestine,_small	hotspots	Hotspots	HSvsCTRL
368	1e-05	1.4401	0.519113	0.364714	0.565699	-0.744056	1.47348	4	99736	30	763669	367	UW.Fetal_Kidney.ChromatinAccessibility.H-22337.DS10986.twopass.merge150.wgt10.zgt2.wig	Fetal_Kidney	fetal_kidney	hotspots	Hotspots	HSvsCTRL
368	1e-08	1	1	3.94036e-12	1359.24	-2664.1	2664.1	0	99736	0	763669	367	UW.Fetal_Kidney.ChromatinAccessibility.H-22337.DS10986.twopass.merge150.wgt10.zgt2.wig	Fetal_Kidney	fetal_kidney	hotspots	Hotspots	HSvsCTRL
369	1e-05	0.719109	0.661894	-0.329743	0.754043	-1.80767	1.14818	2	89113	30	763669	368	UW.Fetal_Kidney.ChromatinAccessibility.H-22676.DS12635.twopass.merge150.wgt10.zgt2.wig	Fetal_Kidney	fetal_kidney	hotspots	Hotspots	HSvsCTRL
369	1e-08	1	1	-4.78764e-12	1410.91	-2765.39	2765.39	0	89113	0	763669	368	UW.Fetal_Kidney.ChromatinAccessibility.H-22676.DS12635.twopass.merge150.wgt10.zgt2.wig	Fetal_Kidney	fetal_kidney	hotspots	Hotspots	HSvsCTRL
370	1e-05	1.05639	0.923143	0.0548554	0.568596	-1.05959	1.1693	4	130183	30	763669	369	UW.Fetal_Kidney.ChromatinAccessibility.H-23524.DS16139.twopass.merge150.wgt10.zgt2.wig	Fetal_Kidney	fetal_kidney	hotspots	Hotspots	HSvsCTRL
370	1e-08	1	1	2.93703e-12	1238.08	-2426.64	2426.64	0	130183	0	763669	369	UW.Fetal_Kidney.ChromatinAccessibility.H-23524.DS16139.twopass.merge150.wgt10.zgt2.wig	Fetal_Kidney	fetal_kidney	hotspots	Hotspots	HSvsCTRL
371	1e-05	1.25761	0.68561	0.229215	0.566216	-0.880569	1.339	4	111591	30	763669	370	UW.Fetal_Kidney.ChromatinAccessibility.H-23663.DS16837.twopass.merge150.wgt10.zgt2.wig	Fetal_Kidney	fetal_kidney	hotspots	Hotspots	HSvsCTRL
371	1e-08	1	1	1.73159e-12	1298.26	-2544.59	2544.59	0	111591	0	763669	370	UW.Fetal_Kidney.ChromatinAccessibility.H-23663.DS16837.twopass.merge150.wgt10.zgt2.wig	Fetal_Kidney	fetal_kidney	hotspots	Hotspots	HSvsCTRL
372	1e-05	1.65965	0.301951	0.506608	0.490776	-0.455313	1.46853	6	137576	30	763669	371	UW.Fetal_Kidney.ChromatinAccessibility.H-23855.DS17522.twopass.merge150.wgt10.zgt2.wig	Fetal_Kidney	fetal_kidney	hotspots	Hotspots	HSvsCTRL
372	1e-08	1	1	-2.00623e-12	1209.73	-2371.07	2371.07	0	137576	0	763669	371	UW.Fetal_Kidney.ChromatinAccessibility.H-23855.DS17522.twopass.merge150.wgt10.zgt2.wig	Fetal_Kidney	fetal_kidney	hotspots	Hotspots	HSvsCTRL
373	1e-05	0.314145	0.261948	-1.1579	1.03218	-3.18097	0.865174	1	94607	30	763669	372	UW.Fetal_Kidney.ChromatinAccessibility.H-23914.DS17753.twopass.merge150.wgt10.zgt2.wig	Fetal_Kidney	fetal_kidney	hotspots	Hotspots	HSvsCTRL
373	1e-08	1	1	-5.72977e-12	1374.2	-2693.43	2693.43	0	94607	0	763669	372	UW.Fetal_Kidney.ChromatinAccessibility.H-23914.DS17753.twopass.merge150.wgt10.zgt2.wig	Fetal_Kidney	fetal_kidney	hotspots	Hotspots	HSvsCTRL
374	1e-05	1.44568	0.516809	0.368581	0.568558	-0.745793	1.48295	4	101199	30	763669	373	UW.Fetal_Kidney.ChromatinAccessibility.H-24507.DS20564.twopass.merge150.wgt10.zgt2.wig	Fetal_Kidney	fetal_kidney	hotspots	Hotspots	HSvsCTRL
374	1e-08	1	1	-2.07906e-12	1351.65	-2649.24	2649.24	0	101199	0	763669	373	UW.Fetal_Kidney.ChromatinAccessibility.H-24507.DS20564.twopass.merge150.wgt10.zgt2.wig	Fetal_Kidney	fetal_kidney	hotspots	Hotspots	HSvsCTRL
375	1e-05	1.82962	0.249243	0.604109	0.524313	-0.423545	1.63176	5	106152	30	763669	374	UW.Fetal_Kidney_Left.ChromatinAccessibility.H-23589.DS16446.twopass.merge150.wgt10.zgt2.wig	Fetal_Kidney_Left	fetal_kidney	hotspots	Hotspots	HSvsCTRL
375	1e-08	1	1	-5.81481e-12	1329.49	-2605.81	2605.81	0	106152	0	763669	374	UW.Fetal_Kidney_Left.ChromatinAccessibility.H-23589.DS16446.twopass.merge150.wgt10.zgt2.wig	Fetal_Kidney_Left	fetal_kidney	hotspots	Hotspots	HSvsCTRL
376	1e-05	1.03553	0.950698	0.0349178	0.564732	-1.07196	1.14179	4	129265	30	763669	375	UW.Fetal_Kidney_Left.ChromatinAccessibility.H-23604.DS16579.twopass.merge150.wgt10.zgt2.wig	Fetal_Kidney_Left	fetal_kidney	hotspots	Hotspots	HSvsCTRL
376	1e-08	1	1	-1.36471e-12	1230.44	-2411.65	2411.65	0	129265	0	763669	375	UW.Fetal_Kidney_Left.ChromatinAccessibility.H-23604.DS16579.twopass.merge150.wgt10.zgt2.wig	Fetal_Kidney_Left	fetal_kidney	hotspots	Hotspots	HSvsCTRL
377	1e-05	0.297237	0.239589	-1.21323	1.03164	-3.23524	0.808791	1	98274	30	763669	376	UW.Fetal_Kidney_Left.ChromatinAccessibility.H-23640.DS16805.twopass.merge150.wgt10.zgt2.wig	Fetal_Kidney_Left	fetal_kidney	hotspots	Hotspots	HSvsCTRL
377	1e-08	1	1	-1.17084e-13	1353.99	-2653.82	2653.82	0	98274	0	763669	376	UW.Fetal_Kidney_Left.ChromatinAccessibility.H-23640.DS16805.twopass.merge150.wgt10.zgt2.wig	Fetal_Kidney_Left	fetal_kidney	hotspots	Hotspots	HSvsCTRL
378	1e-05	0.901875	0.870502	-0.103279	0.633534	-1.34501	1.13845	3	109117	30	763669	377	UW.Fetal_Kidney_Left.ChromatinAccessibility.H-23758.DS17140.twopass.merge150.wgt10.zgt2.wig	Fetal_Kidney_Left	fetal_kidney	hotspots	Hotspots	HSvsCTRL
378	1e-08	1	1	-7.04851e-12	1306.5	-2560.74	2560.74	0	109117	0	763669	377	UW.Fetal_Kidney_Left.ChromatinAccessibility.H-23758.DS17140.twopass.merge150.wgt10.zgt2.wig	Fetal_Kidney_Left	fetal_kidney	hotspots	Hotspots	HSvsCTRL
379	1e-05	1.13995	0.816852	0.130981	0.565558	-0.977512	1.23947	4	119102	30	763669	378	UW.Fetal_Kidney_Left.ChromatinAccessibility.H-24089.DS18466.twopass.merge150.wgt10.zgt2.wig	Fetal_Kidney_Left	fetal_kidney	hotspots	Hotspots	HSvsCTRL
379	1e-08	1	1	4.13834e-12	1265.45	-2480.27	2480.27	0	119102	0	763669	378	UW.Fetal_Kidney_Left.ChromatinAccessibility.H-24089.DS18466.twopass.merge150.wgt10.zgt2.wig	Fetal_Kidney_Left	fetal_kidney	hotspots	Hotspots	HSvsCTRL
380	1e-05	1.08448	0.885959	0.0811013	0.565484	-1.02725	1.18945	4	124682	30	763669	379	UW.Fetal_Kidney_Right.ChromatinAccessibility.H-23435.DS15651.twopass.merge150.wgt10.zgt2.wig	Fetal_Kidney_Right	fetal_kidney	hotspots	Hotspots	HSvsCTRL
380	1e-08	1	1	6.01245e-12	1245.11	-2440.42	2440.42	0	124682	0	763669	379	UW.Fetal_Kidney_Right.ChromatinAccessibility.H-23435.DS15651.twopass.merge150.wgt10.zgt2.wig	Fetal_Kidney_Right	fetal_kidney	hotspots	Hotspots	HSvsCTRL
381	1e-05	1.12283	0.837935	0.115852	0.566416	-0.994322	1.22603	4	121516	30	763669	380	UW.Fetal_Kidney_Right.ChromatinAccessibility.H-23589.DS16441.twopass.merge150.wgt10.zgt2.wig	Fetal_Kidney_Right	fetal_kidney	hotspots	Hotspots	HSvsCTRL
381	1e-08	1	1	3.61078e-12	1258.27	-2466.21	2466.21	0	121516	0	763669	380	UW.Fetal_Kidney_Right.ChromatinAccessibility.H-23589.DS16441.twopass.merge150.wgt10.zgt2.wig	Fetal_Kidney_Right	fetal_kidney	hotspots	Hotspots	HSvsCTRL
382	1e-05	1.04733	0.934702	0.0462484	0.564486	-1.06014	1.15264	4	127442	30	763669	381	UW.Fetal_Kidney_Right.ChromatinAccessibility.H-23640.DS16801.twopass.merge150.wgt10.zgt2.wig	Fetal_Kidney_Right	fetal_kidney	hotspots	Hotspots	HSvsCTRL
382	1e-08	1	1	-1.5997e-12	1233.44	-2417.54	2417.54	0	127442	0	763669	381	UW.Fetal_Kidney_Right.ChromatinAccessibility.H-23640.DS16801.twopass.merge150.wgt10.zgt2.wig	Fetal_Kidney_Right	fetal_kidney	hotspots	Hotspots	HSvsCTRL
383	1e-05	0.574811	0.461997	-0.553714	0.752776	-2.02916	0.921728	2	107057	30	763669	382	UW.Fetal_Kidney_Right.ChromatinAccessibility.H-23758.DS17144.twopass.merge150.wgt10.zgt2.wig	Fetal_Kidney_Right	fetal_kidney	hotspots	Hotspots	HSvsCTRL
383	1e-08	1	1	2.60431e-13	1315.69	-2578.75	2578.75	0	107057	0	763669	382	UW.Fetal_Kidney_Right.ChromatinAccessibility.H-23758.DS17144.twopass.merge150.wgt10.zgt2.wig	Fetal_Kidney_Right	fetal_kidney	hotspots	Hotspots	HSvsCTRL
384	1e-05	1.91131	0.187976	0.647791	0.492022	-0.316571	1.61215	6	123522	30	763669	383	UW.Fetal_Kidney_Right.ChromatinAccessibility.H-24089.DS18463.twopass.merge150.wgt10.zgt2.wig	Fetal_Kidney_Right	fetal_kidney	hotspots	Hotspots	HSvsCTRL
384	1e-08	1	1	-7.42463e-13	1251.67	-2453.28	2453.28	0	123522	0	763669	383	UW.Fetal_Kidney_Right.ChromatinAccessibility.H-24089.DS18463.twopass.merge150.wgt10.zgt2.wig	Fetal_Kidney_Right	fetal_kidney	hotspots	Hotspots	HSvsCTRL
385	1e-05	2.40396e-07	0.98372	-15.241	746.93	-1479.22	1448.74	0	78650	30	763669	384	UW.Fetal_Lung.ChromatinAccessibility.H-22676.DS12646.twopass.merge150.wgt10.zgt2.wig	Fetal_Lung	fetal_lung	hotspots	Hotspots	HSvsCTRL
385	1e-08	1	1	1.02487e-11	1487.45	-2915.41	2915.41	0	78650	0	763669	384	UW.Fetal_Lung.ChromatinAccessibility.H-22676.DS12646.twopass.merge150.wgt10.zgt2.wig	Fetal_Lung	fetal_lung	hotspots	Hotspots	HSvsCTRL
386	1e-05	0.564059	0.447363	-0.572597	0.753597	-2.04965	0.904454	2	108622	30	763669	385	UW.Fetal_Lung.ChromatinAccessibility.H-22727.DS12817.twopass.merge150.wgt10.zgt2.wig	Fetal_Lung	fetal_lung	hotspots	Hotspots	HSvsCTRL
386	1e-08	1	1	6.38561e-13	1315.1	-2577.6	2577.6	0	108622	0	763669	385	UW.Fetal_Lung.ChromatinAccessibility.H-22727.DS12817.twopass.merge150.wgt10.zgt2.wig	Fetal_Lung	fetal_lung	hotspots	Hotspots	HSvsCTRL
387	1e-05	0.523334	0.389265	-0.647536	0.752117	-2.12169	0.826614	2	114747	30	763669	386	UW.Fetal_Lung.ChromatinAccessibility.H-22934B.DS13507.twopass.merge150.wgt10.zgt2.wig	Fetal_Lung	fetal_lung	hotspots	Hotspots	HSvsCTRL
387	1e-08	1	1	1.22229e-12	1282.22	-2513.14	2513.14	0	114747	0	763669	386	UW.Fetal_Lung.ChromatinAccessibility.H-22934B.DS13507.twopass.merge150.wgt10.zgt2.wig	Fetal_Lung	fetal_lung	hotspots	Hotspots	HSvsCTRL
388	1e-05	0.486514	0.33823	-0.72049	0.752338	-2.19507	0.754093	2	120934	30	763669	387	UW.Fetal_Lung.ChromatinAccessibility.H-23090.DS13985.twopass.merge150.wgt10.zgt2.wig	Fetal_Lung	fetal_lung	hotspots	Hotspots	HSvsCTRL
388	1e-08	1	1	4.49629e-13	1264.39	-2478.21	2478.21	0	120934	0	763669	387	UW.Fetal_Lung.ChromatinAccessibility.H-23090.DS13985.twopass.merge150.wgt10.zgt2.wig	Fetal_Lung	fetal_lung	hotspots	Hotspots	HSvsCTRL
389	1e-05	0.307938	0.254617	-1.17786	1.03393	-3.20435	0.84864	1	97030	30	763669	388	UW.Fetal_Lung.ChromatinAccessibility.H-23247.DS14666.twopass.merge150.wgt10.zgt2.wig	Fetal_Lung	fetal_lung	hotspots	Hotspots	HSvsCTRL
389	1e-08	1	1	-5.04773e-12	1374.44	-2693.9	2693.9	0	97030	0	763669	388	UW.Fetal_Lung.ChromatinAccessibility.H-23247.DS14666.twopass.merge150.wgt10.zgt2.wig	Fetal_Lung	fetal_lung	hotspots	Hotspots	HSvsCTRL
390	1e-05	0.30035	0.244196	-1.20281	1.03284	-3.22717	0.821557	1	98516	30	763669	389	UW.Fetal_Lung.ChromatinAccessibility.H-23266.DS14724.twopass.merge150.wgt10.zgt2.wig	Fetal_Lung	fetal_lung	hotspots	Hotspots	HSvsCTRL
390	1e-08	1	1	5.77557e-12	1365.22	-2675.82	2675.82	0	98516	0	763669	389	UW.Fetal_Lung.ChromatinAccessibility.H-23266.DS14724.twopass.merge150.wgt10.zgt2.wig	Fetal_Lung	fetal_lung	hotspots	Hotspots	HSvsCTRL
391	1e-05	0.864258	0.817963	-0.145884	0.633822	-1.38817	1.09641	3	112947	30	763669	390	UW.Fetal_Lung.ChromatinAccessibility.H-23266.DS14751.twopass.merge150.wgt10.zgt2.wig	Fetal_Lung	fetal_lung	hotspots	Hotspots	HSvsCTRL
391	1e-08	1	1	4.16502e-12	1299.29	-2546.61	2546.61	0	112947	0	763669	390	UW.Fetal_Lung.ChromatinAccessibility.H-23266.DS14751.twopass.merge150.wgt10.zgt2.wig	Fetal_Lung	fetal_lung	hotspots	Hotspots	HSvsCTRL
392	1e-05	0.36338	0.327499	-1.01231	1.03385	-3.03864	1.01403	1	83774	30	763669	391	UW.Fetal_Lung.ChromatinAccessibility.H-23284.DS14809.twopass.merge150.wgt10.zgt2.wig	Fetal_Lung	fetal_lung	hotspots	Hotspots	HSvsCTRL
392	1e-08	1	1	4.26668e-12	1457.02	-2855.76	2855.76	0	83774	0	763669	391	UW.Fetal_Lung.ChromatinAccessibility.H-23284.DS14809.twopass.merge150.wgt10.zgt2.wig	Fetal_Lung	fetal_lung	hotspots	Hotspots	HSvsCTRL
393	1e-05	0.645508	0.561763	-0.437718	0.754394	-1.91633	1.04089	2	97763	30	763669	392	UW.Fetal_Lung.ChromatinAccessibility.H-23284.DS14820.twopass.merge150.wgt10.zgt2.wig	Fetal_Lung	fetal_lung	hotspots	Hotspots	HSvsCTRL
393	1e-08	1	1	-6.62948e-12	1373.2	-2691.48	2691.48	0	97763	0	763669	392	UW.Fetal_Lung.ChromatinAccessibility.H-23284.DS14820.twopass.merge150.wgt10.zgt2.wig	Fetal_Lung	fetal_lung	hotspots	Hotspots	HSvsCTRL
394	1e-05	0.618878	0.524712	-0.479848	0.754361	-1.9584	0.9987	2	100870	30	763669	393	UW.Fetal_Lung.ChromatinAccessibility.H-23365.DS15227.twopass.merge150.wgt10.zgt2.wig	Fetal_Lung	fetal_lung	hotspots	Hotspots	HSvsCTRL
394	1e-08	1	1	8.64347e-12	1354.84	-2655.5	2655.5	0	100870	0	763669	393	UW.Fetal_Lung.ChromatinAccessibility.H-23365.DS15227.twopass.merge150.wgt10.zgt2.wig	Fetal_Lung	fetal_lung	hotspots	Hotspots	HSvsCTRL
395	1e-05	0.496034	0.351812	-0.70111	0.753007	-2.177	0.774784	2	120032	30	763669	394	UW.Fetal_Lung.ChromatinAccessibility.H-23399.DS15461.twopass.merge150.wgt10.zgt2.wig	Fetal_Lung	fetal_lung	hotspots	Hotspots	HSvsCTRL
395	1e-08	1	1	2.41335e-13	1268.73	-2486.72	2486.72	0	120032	0	763669	394	UW.Fetal_Lung.ChromatinAccessibility.H-23399.DS15461.twopass.merge150.wgt10.zgt2.wig	Fetal_Lung	fetal_lung	hotspots	Hotspots	HSvsCTRL
396	1e-05	0.504828	0.364246	-0.683538	0.753372	-2.16015	0.793071	2	119510	30	763669	395	UW.Fetal_Lung.ChromatinAccessibility.H-23419.DS15573.twopass.merge150.wgt10.zgt2.wig	Fetal_Lung	fetal_lung	hotspots	Hotspots	HSvsCTRL
396	1e-08	1	1	1.01128e-11	1274.2	-2497.44	2497.44	0	119510	0	763669	395	UW.Fetal_Lung.ChromatinAccessibility.H-23419.DS15573.twopass.merge150.wgt10.zgt2.wig	Fetal_Lung	fetal_lung	hotspots	Hotspots	HSvsCTRL
397	1e-05	0.847287	0.793666	-0.165716	0.633584	-1.40754	1.07611	3	114042	30	763669	396	UW.Fetal_Lung_Left.ChromatinAccessibility.H-23435.DS15637.twopass.merge150.wgt10.zgt2.wig	Fetal_Lung_Left	fetal_lung	hotspots	Hotspots	HSvsCTRL
397	1e-08	1	1	3.21442e-12	1287.77	-2524.04	2524.04	0	114042	0	763669	396	UW.Fetal_Lung_Left.ChromatinAccessibility.H-23435.DS15637.twopass.merge150.wgt10.zgt2.wig	Fetal_Lung_Left	fetal_lung	hotspots	Hotspots	HSvsCTRL
398	1e-05	1.16073	0.792297	0.149051	0.566027	-0.960361	1.25846	4	118028	30	763669	397	UW.Fetal_Lung_Left.ChromatinAccessibility.H-23604.DS16570.twopass.merge150.wgt10.zgt2.wig	Fetal_Lung_Left	fetal_lung	hotspots	Hotspots	HSvsCTRL
398	1e-08	1	1	-4.22822e-12	1274.2	-2497.44	2497.44	0	118028	0	763669	397	UW.Fetal_Lung_Left.ChromatinAccessibility.H-23604.DS16570.twopass.merge150.wgt10.zgt2.wig	Fetal_Lung_Left	fetal_lung	hotspots	Hotspots	HSvsCTRL
399	1e-05	1.58382	0.377723	0.459839	0.521301	-0.561911	1.48159	5	115399	30	763669	398	UW.Fetal_Lung_Left.ChromatinAccessibility.H-23640.DS18170.twopass.merge150.wgt10.zgt2.wig	Fetal_Lung_Left	fetal_lung	hotspots	Hotspots	HSvsCTRL
399	1e-08	1	1	2.46812e-12	1276.33	-2501.61	2501.61	0	115399	0	763669	398	UW.Fetal_Lung_Left.ChromatinAccessibility.H-23640.DS18170.twopass.merge150.wgt10.zgt2.wig	Fetal_Lung_Left	fetal_lung	hotspots	Hotspots	HSvsCTRL
400	1e-05	0.512871	0.375053	-0.667732	0.752757	-2.14314	0.807673	2	116071	30	763669	399	UW.Fetal_Lung_Left.ChromatinAccessibility.H-23744.DS17105.twopass.merge150.wgt10.zgt2.wig	Fetal_Lung_Left	fetal_lung	hotspots	Hotspots	HSvsCTRL
400	1e-08	1	1	7.62537e-12	1277.83	-2504.54	2504.54	0	116071	0	763669	399	UW.Fetal_Lung_Left.ChromatinAccessibility.H-23744.DS17105.twopass.merge150.wgt10.zgt2.wig	Fetal_Lung_Left	fetal_lung	hotspots	Hotspots	HSvsCTRL
401	1e-05	0.684628	0.549277	-0.378879	0.632684	-1.61894	0.861181	3	133378	30	763669	400	UW.Fetal_Lung_Left.ChromatinAccessibility.H-23758.DS17154.twopass.merge150.wgt10.zgt2.wig	Fetal_Lung_Left	fetal_lung	hotspots	Hotspots	HSvsCTRL
401	1e-08	1	1	-1.64341e-12	1214.46	-2380.35	2380.35	0	133378	0	763669	400	UW.Fetal_Lung_Left.ChromatinAccessibility.H-23758.DS17154.twopass.merge150.wgt10.zgt2.wig	Fetal_Lung_Left	fetal_lung	hotspots	Hotspots	HSvsCTRL
402	1e-05	1.15712	0.796336	0.145933	0.565431	-0.962312	1.25418	4	117858	30	763669	401	UW.Fetal_Lung_Left.ChromatinAccessibility.H-23833.DS17464.twopass.merge150.wgt10.zgt2.wig	Fetal_Lung_Left	fetal_lung	hotspots	Hotspots	HSvsCTRL
402	1e-08	1	1	-1.93039e-12	1268.49	-2486.23	2486.23	0	117858	0	763669	401	UW.Fetal_Lung_Left.ChromatinAccessibility.H-23833.DS17464.twopass.merge150.wgt10.zgt2.wig	Fetal_Lung_Left	fetal_lung	hotspots	Hotspots	HSvsCTRL
403	1e-05	1.18023	0.794479	0.165713	0.636137	-1.08112	1.41254	3	88315	30	763669	402	UW.Fetal_Lung_Left.ChromatinAccessibility.H-23887.DS17674.twopass.merge150.wgt10.zgt2.wig	Fetal_Lung_Left	fetal_lung	hotspots	Hotspots	HSvsCTRL
403	1e-08	1	1	1.47935e-11	1425.21	-2793.41	2793.41	0	88315	0	763669	402	UW.Fetal_Lung_Left.ChromatinAccessibility.H-23887.DS17674.twopass.merge150.wgt10.zgt2.wig	Fetal_Lung_Left	fetal_lung	hotspots	Hotspots	HSvsCTRL
404	1e-05	0.360728	0.323822	-1.01963	1.03344	-3.04518	1.00592	1	84867	30	763669	403	UW.Fetal_Lung_Left.ChromatinAccessibility.H-23914.DS17739.twopass.merge150.wgt10.zgt2.wig	Fetal_Lung_Left	fetal_lung	hotspots	Hotspots	HSvsCTRL
404	1e-08	1	1	2.71032e-12	1444.01	-2830.26	2830.26	0	84867	0	763669	403	UW.Fetal_Lung_Left.ChromatinAccessibility.H-23914.DS17739.twopass.merge150.wgt10.zgt2.wig	Fetal_Lung_Left	fetal_lung	hotspots	Hotspots	HSvsCTRL
405	1e-05	0.432903	0.418509	-0.837243	1.0349	-2.86564	1.19116	1	72543	30	763669	404	UW.Fetal_Lung_Left.ChromatinAccessibility.H-23964.DS17835.twopass.merge150.wgt10.zgt2.wig	Fetal_Lung_Left	fetal_lung	hotspots	Hotspots	HSvsCTRL
405	1e-08	1	1	2.02249e-12	1551.2	-3040.36	3040.36	0	72543	0	763669	404	UW.Fetal_Lung_Left.ChromatinAccessibility.H-23964.DS17835.twopass.merge150.wgt10.zgt2.wig	Fetal_Lung_Left	fetal_lung	hotspots	Hotspots	HSvsCTRL
406	1e-05	0.807446	0.735803	-0.213879	0.633873	-1.45627	1.02851	3	118399	30	763669	405	UW.Fetal_Lung_Left.ChromatinAccessibility.H-24005.DS17959.twopass.merge150.wgt10.zgt2.wig	Fetal_Lung_Left	fetal_lung	hotspots	Hotspots	HSvsCTRL
406	1e-08	1	1	-4.1029e-12	1270.52	-2490.23	2490.23	0	118399	0	763669	405	UW.Fetal_Lung_Left.ChromatinAccessibility.H-24005.DS17959.twopass.merge150.wgt10.zgt2.wig	Fetal_Lung_Left	fetal_lung	hotspots	Hotspots	HSvsCTRL
407	1e-05	0.759487	0.664193	-0.275112	0.633706	-1.51718	0.966951	3	123741	30	763669	406	UW.Fetal_Lung_Left.ChromatinAccessibility.H-24089.DS18421.twopass.merge150.wgt10.zgt2.wig	Fetal_Lung_Left	fetal_lung	hotspots	Hotspots	HSvsCTRL
407	1e-08	1	1	-5.77185e-14	1248.9	-2447.83	2447.83	0	123741	0	763669	406	UW.Fetal_Lung_Left.ChromatinAccessibility.H-24089.DS18421.twopass.merge150.wgt10.zgt2.wig	Fetal_Lung_Left	fetal_lung	hotspots	Hotspots	HSvsCTRL
408	1e-05	0.410682	0.235998	-0.889936	0.75097	-2.36184	0.581965	2	137645	30	763669	407	UW.Fetal_Lung_Left.ChromatinAccessibility.H-24111.DS18487.twopass.merge150.wgt10.zgt2.wig	Fetal_Lung_Left	fetal_lung	hotspots	Hotspots	HSvsCTRL
408	1e-08	1	1	1.02162e-12	1205.52	-2362.83	2362.83	0	137645	0	763669	407	UW.Fetal_Lung_Left.ChromatinAccessibility.H-24111.DS18487.twopass.merge150.wgt10.zgt2.wig	Fetal_Lung_Left	fetal_lung	hotspots	Hotspots	HSvsCTRL
409	1e-05	0.863282	0.816616	-0.147014	0.633957	-1.38957	1.09554	3	112831	30	763669	408	UW.Fetal_Lung_Right.ChromatinAccessibility.H-23435.DS15632.twopass.merge150.wgt10.zgt2.wig	Fetal_Lung_Right	fetal_lung	hotspots	Hotspots	HSvsCTRL
409	1e-08	1	1	3.97496e-12	1292.66	-2533.62	2533.62	0	112831	0	763669	408	UW.Fetal_Lung_Right.ChromatinAccessibility.H-23435.DS15632.twopass.merge150.wgt10.zgt2.wig	Fetal_Lung_Right	fetal_lung	hotspots	Hotspots	HSvsCTRL
410	1e-05	0.794795	0.716958	-0.229671	0.633527	-1.47138	1.01204	3	119543	30	763669	409	UW.Fetal_Lung_Right.ChromatinAccessibility.H-23604.DS16566.twopass.merge150.wgt10.zgt2.wig	Fetal_Lung_Right	fetal_lung	hotspots	Hotspots	HSvsCTRL
410	1e-08	1	1	-2.25219e-12	1268.03	-2485.34	2485.34	0	119543	0	763669	409	UW.Fetal_Lung_Right.ChromatinAccessibility.H-23604.DS16566.twopass.merge150.wgt10.zgt2.wig	Fetal_Lung_Right	fetal_lung	hotspots	Hotspots	HSvsCTRL
411	1e-05	1.11815	0.843558	0.111678	0.565905	-0.997495	1.22085	4	121290	30	763669	410	UW.Fetal_Lung_Right.ChromatinAccessibility.H-23640.DS16790.twopass.merge150.wgt10.zgt2.wig	Fetal_Lung_Right	fetal_lung	hotspots	Hotspots	HSvsCTRL
411	1e-08	1	1	-1.86148e-12	1258.67	-2467	2467	0	121290	0	763669	410	UW.Fetal_Lung_Right.ChromatinAccessibility.H-23640.DS16790.twopass.merge150.wgt10.zgt2.wig	Fetal_Lung_Right	fetal_lung	hotspots	Hotspots	HSvsCTRL
412	1e-05	1.1956	0.752047	0.178649	0.56545	-0.929633	1.28693	4	115208	30	763669	411	UW.Fetal_Lung_Right.ChromatinAccessibility.H-23744.DS17101.twopass.merge150.wgt10.zgt2.wig	Fetal_Lung_Right	fetal_lung	hotspots	Hotspots	HSvsCTRL
412	1e-08	1	1	9.93062e-12	1280.85	-2510.46	2510.46	0	115208	0	763669	411	UW.Fetal_Lung_Right.ChromatinAccessibility.H-23744.DS17101.twopass.merge150.wgt10.zgt2.wig	Fetal_Lung_Right	fetal_lung	hotspots	Hotspots	HSvsCTRL
413	1e-05	0.917625	0.892203	-0.0859663	0.634355	-1.3293	1.15737	3	107240	30	763669	412	UW.Fetal_Lung_Right.ChromatinAccessibility.H-23758.DS17162.twopass.merge150.wgt10.zgt2.wig	Fetal_Lung_Right	fetal_lung	hotspots	Hotspots	HSvsCTRL
413	1e-08	1	1	-6.98233e-12	1316.5	-2580.33	2580.33	0	107240	0	763669	412	UW.Fetal_Lung_Right.ChromatinAccessibility.H-23758.DS17162.twopass.merge150.wgt10.zgt2.wig	Fetal_Lung_Right	fetal_lung	hotspots	Hotspots	HSvsCTRL
414	1e-05	1.28598	0.657268	0.251521	0.566885	-0.859574	1.36262	4	109343	30	763669	413	UW.Fetal_Lung_Right.ChromatinAccessibility.H-23887.DS17670.twopass.merge150.wgt10.zgt2.wig	Fetal_Lung_Right	fetal_lung	hotspots	Hotspots	HSvsCTRL
414	1e-08	1	1	-5.30832e-12	1308.63	-2564.92	2564.92	0	109343	0	763669	413	UW.Fetal_Lung_Right.ChromatinAccessibility.H-23887.DS17670.twopass.merge150.wgt10.zgt2.wig	Fetal_Lung_Right	fetal_lung	hotspots	Hotspots	HSvsCTRL
415	1e-05	1.34297	0.570784	0.294884	0.520171	-0.724652	1.31442	5	130235	30	763669	414	UW.Fetal_Lung_Right.ChromatinAccessibility.H-23964.DS17831.twopass.merge150.wgt10.zgt2.wig	Fetal_Lung_Right	fetal_lung	hotspots	Hotspots	HSvsCTRL
415	1e-08	1	1	-3.57267e-12	1222.67	-2396.43	2396.43	0	130235	0	763669	414	UW.Fetal_Lung_Right.ChromatinAccessibility.H-23964.DS17831.twopass.merge150.wgt10.zgt2.wig	Fetal_Lung_Right	fetal_lung	hotspots	Hotspots	HSvsCTRL
416	1e-05	1.13562	0.821864	0.12718	0.564873	-0.979972	1.23433	4	119062	30	763669	415	UW.Fetal_Lung_Right.ChromatinAccessibility.H-24005.DS17954.twopass.merge150.wgt10.zgt2.wig	Fetal_Lung_Right	fetal_lung	hotspots	Hotspots	HSvsCTRL
416	1e-08	1	1	1.15237e-12	1262.16	-2473.84	2473.84	0	119062	0	763669	415	UW.Fetal_Lung_Right.ChromatinAccessibility.H-24005.DS17954.twopass.merge150.wgt10.zgt2.wig	Fetal_Lung_Right	fetal_lung	hotspots	Hotspots	HSvsCTRL
417	1e-05	1.74619	0.254793	0.557437	0.489502	-0.401987	1.51686	6	130130	30	763669	416	UW.Fetal_Lung_Right.ChromatinAccessibility.H-24089.DS18418.twopass.merge150.wgt10.zgt2.wig	Fetal_Lung_Right	fetal_lung	hotspots	Hotspots	HSvsCTRL
417	1e-08	1	1	1.76109e-12	1228.59	-2408.04	2408.04	0	130130	0	763669	416	UW.Fetal_Lung_Right.ChromatinAccessibility.H-24089.DS18418.twopass.merge150.wgt10.zgt2.wig	Fetal_Lung_Right	fetal_lung	hotspots	Hotspots	HSvsCTRL
418	1e-05	0.94975	0.927178	-0.0515562	0.564098	-1.15719	1.05408	4	136141	30	763669	417	UW.Fetal_Lung_Right.ChromatinAccessibility.H-24111.DS18492.twopass.merge150.wgt10.zgt2.wig	Fetal_Lung_Right	fetal_lung	hotspots	Hotspots	HSvsCTRL
418	1e-08	1	1	1.51841e-12	1210.73	-2373.03	2373.03	0	136141	0	763669	417	UW.Fetal_Lung_Right.ChromatinAccessibility.H-24111.DS18492.twopass.merge150.wgt10.zgt2.wig	Fetal_Lung_Right	fetal_lung	hotspots	Hotspots	HSvsCTRL
419	1e-05	1.2072	0.739141	0.188304	0.565491	-0.920059	1.29667	4	114734	30	763669	418	UW.Fetal_Muscle_Arm.ChromatinAccessibility.H-23808.DS17432.twopass.merge150.wgt10.zgt2.wig	Fetal_Muscle_Arm	fetal_muscle	hotspots	Hotspots	HSvsCTRL
419	1e-08	1	1	4.55575e-12	1290.29	-2528.98	2528.98	0	114734	0	763669	418	UW.Fetal_Muscle_Arm.ChromatinAccessibility.H-23808.DS17432.twopass.merge150.wgt10.zgt2.wig	Fetal_Muscle_Arm	fetal_muscle	hotspots	Hotspots	HSvsCTRL
420	1e-05	1.65504	0.279318	0.503826	0.465707	-0.40896	1.41661	7	160474	30	763669	419	UW.Fetal_Muscle_Arm.ChromatinAccessibility.H-23914.DS17765.twopass.merge150.wgt10.zgt2.wig	Fetal_Muscle_Arm	fetal_muscle	hotspots	Hotspots	HSvsCTRL
420	1e-08	1	1	9.94967e-13	1142.21	-2238.74	2238.74	0	160474	0	763669	419	UW.Fetal_Muscle_Arm.ChromatinAccessibility.H-23914.DS17765.twopass.merge150.wgt10.zgt2.wig	Fetal_Muscle_Arm	fetal_muscle	hotspots	Hotspots	HSvsCTRL
421	1e-05	0.542784	0.416413	-0.611045	0.751906	-2.08478	0.862692	2	111005	30	763669	420	UW.Fetal_Muscle_Arm.ChromatinAccessibility.H-23941.DS17825.twopass.merge150.wgt10.zgt2.wig	Fetal_Muscle_Arm	fetal_muscle	hotspots	Hotspots	HSvsCTRL
421	1e-08	1	1	5.72743e-12	1295.22	-2538.64	2538.64	0	111005	0	763669	420	UW.Fetal_Muscle_Arm.ChromatinAccessibility.H-23941.DS17825.twopass.merge150.wgt10.zgt2.wig	Fetal_Muscle_Arm	fetal_muscle	hotspots	Hotspots	HSvsCTRL
422	1e-05	0.940533	0.922887	-0.0613088	0.63337	-1.30271	1.1801	3	104869	30	763669	421	UW.Fetal_Muscle_Arm.ChromatinAccessibility.H-23964.DS17848.twopass.merge150.wgt10.zgt2.wig	Fetal_Muscle_Arm	fetal_muscle	hotspots	Hotspots	HSvsCTRL
422	1e-08	1	1	-4.42126e-12	1327.56	-2602.01	2602.01	0	104869	0	763669	421	UW.Fetal_Muscle_Arm.ChromatinAccessibility.H-23964.DS17848.twopass.merge150.wgt10.zgt2.wig	Fetal_Muscle_Arm	fetal_muscle	hotspots	Hotspots	HSvsCTRL
423	1e-05	0.902177	0.854542	-0.102945	0.561538	-1.20356	0.99767	4	140727	30	763669	422	UW.Fetal_Muscle_Arm.ChromatinAccessibility.H-24005.DS18080.twopass.merge150.wgt10.zgt2.wig	Fetal_Muscle_Arm	fetal_muscle	hotspots	Hotspots	HSvsCTRL
423	1e-08	1	1	6.16846e-12	1187.14	-2326.8	2326.8	0	140727	0	763669	422	UW.Fetal_Muscle_Arm.ChromatinAccessibility.H-24005.DS18080.twopass.merge150.wgt10.zgt2.wig	Fetal_Muscle_Arm	fetal_muscle	hotspots	Hotspots	HSvsCTRL
424	1e-05	0.912139	0.884458	-0.0919625	0.632824	-1.3323	1.14837	3	106798	30	763669	423	UW.Fetal_Muscle_Arm.ChromatinAccessibility.H-24042.DS18176.twopass.merge150.wgt10.zgt2.wig	Fetal_Muscle_Arm	fetal_muscle	hotspots	Hotspots	HSvsCTRL
424	1e-08	1	1	-3.71403e-12	1318.86	-2584.96	2584.96	0	106798	0	763669	423	UW.Fetal_Muscle_Arm.ChromatinAccessibility.H-24042.DS18176.twopass.merge150.wgt10.zgt2.wig	Fetal_Muscle_Arm	fetal_muscle	hotspots	Hotspots	HSvsCTRL
425	1e-05	0.319213	0.268561	-1.1419	1.0321	-3.16481	0.881015	1	93614	30	763669	424	UW.Fetal_Muscle_Arm.ChromatinAccessibility.H-24078.DS18379.twopass.merge150.wgt10.zgt2.wig	Fetal_Muscle_Arm	fetal_muscle	hotspots	Hotspots	HSvsCTRL
425	1e-08	1	1	4.63443e-12	1389.12	-2722.67	2722.67	0	93614	0	763669	424	UW.Fetal_Muscle_Arm.ChromatinAccessibility.H-24078.DS18379.twopass.merge150.wgt10.zgt2.wig	Fetal_Muscle_Arm	fetal_muscle	hotspots	Hotspots	HSvsCTRL
426	1e-05	0.477304	0.325063	-0.739601	0.751546	-2.21263	0.733429	2	123351	30	763669	425	UW.Fetal_Muscle_Arm.ChromatinAccessibility.H-24089.DS18452.twopass.merge150.wgt10.zgt2.wig	Fetal_Muscle_Arm	fetal_muscle	hotspots	Hotspots	HSvsCTRL
426	1e-08	1	1	-4.61646e-12	1250.57	-2451.12	2451.12	0	123351	0	763669	425	UW.Fetal_Muscle_Arm.ChromatinAccessibility.H-24089.DS18452.twopass.merge150.wgt10.zgt2.wig	Fetal_Muscle_Arm	fetal_muscle	hotspots	Hotspots	HSvsCTRL
427	1e-05	1.131	0.827011	0.123103	0.563303	-0.980971	1.22718	4	119273	30	763669	426	UW.Fetal_Muscle_Arm.ChromatinAccessibility.H-24111.DS18473.twopass.merge150.wgt10.zgt2.wig	Fetal_Muscle_Arm	fetal_muscle	hotspots	Hotspots	HSvsCTRL
427	1e-08	1	1	-5.73054e-13	1264.35	-2478.13	2478.13	0	119273	0	763669	426	UW.Fetal_Muscle_Arm.ChromatinAccessibility.H-24111.DS18473.twopass.merge150.wgt10.zgt2.wig	Fetal_Muscle_Arm	fetal_muscle	hotspots	Hotspots	HSvsCTRL
428	1e-05	0.564345	0.446821	-0.57209	0.752031	-2.04607	0.901891	2	108423	30	763669	427	UW.Fetal_Muscle_Arm.ChromatinAccessibility.H-24125.DS18559.twopass.merge150.wgt10.zgt2.wig	Fetal_Muscle_Arm	fetal_muscle	hotspots	Hotspots	HSvsCTRL
428	1e-08	1	1	1.92236e-13	1315.08	-2577.55	2577.55	0	108423	0	763669	427	UW.Fetal_Muscle_Arm.ChromatinAccessibility.H-24125.DS18559.twopass.merge150.wgt10.zgt2.wig	Fetal_Muscle_Arm	fetal_muscle	hotspots	Hotspots	HSvsCTRL
429	1e-05	1.51895	0.460169	0.41802	0.565987	-0.691314	1.52735	4	95966	30	763669	428	UW.Fetal_Muscle_Arm.ChromatinAccessibility.H-24143.DS18992.twopass.merge150.wgt10.zgt2.wig	Fetal_Muscle_Arm	fetal_muscle	hotspots	Hotspots	HSvsCTRL
429	1e-08	1	1	-6.49717e-12	1374.99	-2694.98	2694.98	0	95966	0	763669	428	UW.Fetal_Muscle_Arm.ChromatinAccessibility.H-24143.DS18992.twopass.merge150.wgt10.zgt2.wig	Fetal_Muscle_Arm	fetal_muscle	hotspots	Hotspots	HSvsCTRL
430	1e-05	0.985807	0.982	-0.0142947	0.633575	-1.2561	1.22751	3	101112	30	763669	429	UW.Fetal_Muscle_Arm.ChromatinAccessibility.H-24198.DS19051.twopass.merge150.wgt10.zgt2.wig	Fetal_Muscle_Arm	fetal_muscle	hotspots	Hotspots	HSvsCTRL
430	1e-08	1	1	-4.14296e-13	1348.52	-2643.09	2643.09	0	101112	0	763669	429	UW.Fetal_Muscle_Arm.ChromatinAccessibility.H-24198.DS19051.twopass.merge150.wgt10.zgt2.wig	Fetal_Muscle_Arm	fetal_muscle	hotspots	Hotspots	HSvsCTRL
431	1e-05	1.14785	0.806902	0.137891	0.564146	-0.967835	1.24362	4	118071	30	763669	430	UW.Fetal_Muscle_Arm.ChromatinAccessibility.H-24218.DS19053.twopass.merge150.wgt10.zgt2.wig	Fetal_Muscle_Arm	fetal_muscle	hotspots	Hotspots	HSvsCTRL
431	1e-08	1	1	2.17017e-14	1270.83	-2490.83	2490.83	0	118071	0	763669	430	UW.Fetal_Muscle_Arm.ChromatinAccessibility.H-24218.DS19053.twopass.merge150.wgt10.zgt2.wig	Fetal_Muscle_Arm	fetal_muscle	hotspots	Hotspots	HSvsCTRL
432	1e-05	1.2245	0.719958	0.202529	0.564911	-0.904697	1.30975	4	113250	30	763669	431	UW.Fetal_Muscle_Arm.ChromatinAccessibility.H-24244.DS19270.twopass.merge150.wgt10.zgt2.wig	Fetal_Muscle_Arm	fetal_muscle	hotspots	Hotspots	HSvsCTRL
432	1e-08	1	1	1.19248e-12	1291.24	-2530.84	2530.84	0	113250	0	763669	431	UW.Fetal_Muscle_Arm.ChromatinAccessibility.H-24244.DS19270.twopass.merge150.wgt10.zgt2.wig	Fetal_Muscle_Arm	fetal_muscle	hotspots	Hotspots	HSvsCTRL
433	1e-05	1.2188	0.726257	0.197865	0.565153	-0.909835	1.30557	4	113797	30	763669	432	UW.Fetal_Muscle_Arm.ChromatinAccessibility.H-24259.DS19295.twopass.merge150.wgt10.zgt2.wig	Fetal_Muscle_Arm	fetal_muscle	hotspots	Hotspots	HSvsCTRL
433	1e-08	1	1	-7.32762e-13	1292.04	-2532.39	2532.39	0	113797	0	763669	432	UW.Fetal_Muscle_Arm.ChromatinAccessibility.H-24259.DS19295.twopass.merge150.wgt10.zgt2.wig	Fetal_Muscle_Arm	fetal_muscle	hotspots	Hotspots	HSvsCTRL
434	1e-05	1.54485	0.402628	0.434925	0.519663	-0.583614	1.45346	5	117269	30	763669	433	UW.Fetal_Muscle_Arm.ChromatinAccessibility.H-24272.DS19380.twopass.merge150.wgt10.zgt2.wig	Fetal_Muscle_Arm	fetal_muscle	hotspots	Hotspots	HSvsCTRL
434	1e-08	1	1	-1.27872e-12	1273.62	-2496.29	2496.29	0	117269	0	763669	433	UW.Fetal_Muscle_Arm.ChromatinAccessibility.H-24272.DS19380.twopass.merge150.wgt10.zgt2.wig	Fetal_Muscle_Arm	fetal_muscle	hotspots	Hotspots	HSvsCTRL
435	1e-05	0.609897	0.511086	-0.494465	0.752442	-1.96925	0.980321	2	102073	30	763669	434	UW.Fetal_Muscle_Arm.ChromatinAccessibility.H-24297.DS19646.twopass.merge150.wgt10.zgt2.wig	Fetal_Muscle_Arm	fetal_muscle	hotspots	Hotspots	HSvsCTRL
435	1e-08	1	1	3.38822e-12	1344.75	-2635.71	2635.71	0	102073	0	763669	434	UW.Fetal_Muscle_Arm.ChromatinAccessibility.H-24297.DS19646.twopass.merge150.wgt10.zgt2.wig	Fetal_Muscle_Arm	fetal_muscle	hotspots	Hotspots	HSvsCTRL
436	1e-05	1.51026	0.395619	0.412281	0.485338	-0.538982	1.36354	6	142985	30	763669	435	UW.Fetal_Muscle_Back.ChromatinAccessibility.H-23914.DS17767.twopass.merge150.wgt10.zgt2.wig	Fetal_Muscle_Back	fetal_muscle	hotspots	Hotspots	HSvsCTRL
436	1e-08	1	1	-2.94731e-13	1180.4	-2313.59	2313.59	0	142985	0	763669	435	UW.Fetal_Muscle_Back.ChromatinAccessibility.H-23914.DS17767.twopass.merge150.wgt10.zgt2.wig	Fetal_Muscle_Back	fetal_muscle	hotspots	Hotspots	HSvsCTRL
437	1e-05	0.610227	0.51142	-0.493925	0.752213	-1.96826	0.980413	2	101733	30	763669	436	UW.Fetal_Muscle_Back.ChromatinAccessibility.H-23964.DS17850.twopass.merge150.wgt10.zgt2.wig	Fetal_Muscle_Back	fetal_muscle	hotspots	Hotspots	HSvsCTRL
437	1e-08	1	1	-1.07544e-12	1344.05	-2634.34	2634.34	0	101733	0	763669	436	UW.Fetal_Muscle_Back.ChromatinAccessibility.H-23964.DS17850.twopass.merge150.wgt10.zgt2.wig	Fetal_Muscle_Back	fetal_muscle	hotspots	Hotspots	HSvsCTRL
438	1e-05	1.22896	0.690471	0.206165	0.517722	-0.808571	1.2209	5	138854	30	763669	437	UW.Fetal_Muscle_Back.ChromatinAccessibility.H-24005.DS18083.twopass.merge150.wgt10.zgt2.wig	Fetal_Muscle_Back	fetal_muscle	hotspots	Hotspots	HSvsCTRL
438	1e-08	1	1	5.45755e-12	1192.92	-2338.12	2338.12	0	138854	0	763669	437	UW.Fetal_Muscle_Back.ChromatinAccessibility.H-24005.DS18083.twopass.merge150.wgt10.zgt2.wig	Fetal_Muscle_Back	fetal_muscle	hotspots	Hotspots	HSvsCTRL
439	1e-05	0.911605	0.883663	-0.092548	0.632471	-1.33219	1.14709	3	107269	30	763669	438	UW.Fetal_Muscle_Back.ChromatinAccessibility.H-24078.DS18377.twopass.merge150.wgt10.zgt2.wig	Fetal_Muscle_Back	fetal_muscle	hotspots	Hotspots	HSvsCTRL
439	1e-08	1	1	-1.92017e-12	1316.46	-2580.27	2580.27	0	107269	0	763669	438	UW.Fetal_Muscle_Back.ChromatinAccessibility.H-24078.DS18377.twopass.merge150.wgt10.zgt2.wig	Fetal_Muscle_Back	fetal_muscle	hotspots	Hotspots	HSvsCTRL
440	1e-05	0.545344	0.420248	-0.606339	0.75229	-2.08083	0.868149	2	111877	30	763669	439	UW.Fetal_Muscle_Back.ChromatinAccessibility.H-24089.DS18454.twopass.merge150.wgt10.zgt2.wig	Fetal_Muscle_Back	fetal_muscle	hotspots	Hotspots	HSvsCTRL
440	1e-08	1	1	-4.65972e-12	1299.49	-2546.99	2546.99	0	111877	0	763669	439	UW.Fetal_Muscle_Back.ChromatinAccessibility.H-24089.DS18454.twopass.merge150.wgt10.zgt2.wig	Fetal_Muscle_Back	fetal_muscle	hotspots	Hotspots	HSvsCTRL
441	1e-05	1.06149	0.915571	0.059678	0.562927	-1.04366	1.16302	4	125411	30	763669	440	UW.Fetal_Muscle_Back.ChromatinAccessibility.H-24111.DS18468.twopass.merge150.wgt10.zgt2.wig	Fetal_Muscle_Back	fetal_muscle	hotspots	Hotspots	HSvsCTRL
441	1e-08	1	1	1.90627e-12	1243	-2436.27	2436.27	0	125411	0	763669	440	UW.Fetal_Muscle_Back.ChromatinAccessibility.H-24111.DS18468.twopass.merge150.wgt10.zgt2.wig	Fetal_Muscle_Back	fetal_muscle	hotspots	Hotspots	HSvsCTRL
442	1e-05	1.64059	0.342011	0.495057	0.521004	-0.52611	1.51622	5	113076	30	763669	441	UW.Fetal_Muscle_Back.ChromatinAccessibility.H-24143.DS18842.twopass.merge150.wgt10.zgt2.wig	Fetal_Muscle_Back	fetal_muscle	hotspots	Hotspots	HSvsCTRL
442	1e-08	1	1	7.09736e-12	1294.32	-2536.86	2536.86	0	113076	0	763669	441	UW.Fetal_Muscle_Back.ChromatinAccessibility.H-24143.DS18842.twopass.merge150.wgt10.zgt2.wig	Fetal_Muscle_Back	fetal_muscle	hotspots	Hotspots	HSvsCTRL
443	1e-05	1.33819	0.606369	0.291318	0.565376	-0.816818	1.39945	4	105431	30	763669	442	UW.Fetal_Muscle_Back.ChromatinAccessibility.H-24218.DS19117.twopass.merge150.wgt10.zgt2.wig	Fetal_Muscle_Back	fetal_muscle	hotspots	Hotspots	HSvsCTRL
443	1e-08	1	1	-1.83735e-12	1327.85	-2602.58	2602.58	0	105431	0	763669	442	UW.Fetal_Muscle_Back.ChromatinAccessibility.H-24218.DS19117.twopass.merge150.wgt10.zgt2.wig	Fetal_Muscle_Back	fetal_muscle	hotspots	Hotspots	HSvsCTRL
444	1e-05	0.939752	0.921852	-0.0621393	0.63342	-1.30364	1.17936	3	105362	30	763669	443	UW.Fetal_Muscle_Back.ChromatinAccessibility.H-24244.DS19283.twopass.merge150.wgt10.zgt2.wig	Fetal_Muscle_Back	fetal_muscle	hotspots	Hotspots	HSvsCTRL
444	1e-08	1	1	2.21081e-12	1328.84	-2604.52	2604.52	0	105362	0	763669	443	UW.Fetal_Muscle_Back.ChromatinAccessibility.H-24244.DS19283.twopass.merge150.wgt10.zgt2.wig	Fetal_Muscle_Back	fetal_muscle	hotspots	Hotspots	HSvsCTRL
445	1e-05	1.9946	0.15738	0.690443	0.488312	-0.266649	1.64753	6	117530	30	763669	444	UW.Fetal_Muscle_Back.ChromatinAccessibility.H-24272.DS19384.twopass.merge150.wgt10.zgt2.wig	Fetal_Muscle_Back	fetal_muscle	hotspots	Hotspots	HSvsCTRL
445	1e-08	1	1	-6.51868e-12	1271.78	-2492.69	2492.69	0	117530	0	763669	444	UW.Fetal_Muscle_Back.ChromatinAccessibility.H-24272.DS19384.twopass.merge150.wgt10.zgt2.wig	Fetal_Muscle_Back	fetal_muscle	hotspots	Hotspots	HSvsCTRL
446	1e-05	0.551832	0.429156	-0.594511	0.75194	-2.06831	0.879291	2	110287	30	763669	445	UW.Fetal_Muscle_Back.ChromatinAccessibility.H-24279.DS19441.twopass.merge150.wgt10.zgt2.wig	Fetal_Muscle_Back	fetal_muscle	hotspots	Hotspots	HSvsCTRL
446	1e-08	1	1	-5.07208e-12	1303.5	-2554.86	2554.86	0	110287	0	763669	445	UW.Fetal_Muscle_Back.ChromatinAccessibility.H-24279.DS19441.twopass.merge150.wgt10.zgt2.wig	Fetal_Muscle_Back	fetal_muscle	hotspots	Hotspots	HSvsCTRL
447	1e-05	1.06397	0.912454	0.0620073	0.563992	-1.04342	1.16743	4	124846	30	763669	446	UW.Fetal_Muscle_Back.ChromatinAccessibility.H-24297.DS19648.twopass.merge150.wgt10.zgt2.wig	Fetal_Muscle_Back	fetal_muscle	hotspots	Hotspots	HSvsCTRL
447	1e-08	1	1	3.08647e-12	1245.02	-2440.23	2440.23	0	124846	0	763669	446	UW.Fetal_Muscle_Back.ChromatinAccessibility.H-24297.DS19648.twopass.merge150.wgt10.zgt2.wig	Fetal_Muscle_Back	fetal_muscle	hotspots	Hotspots	HSvsCTRL
448	1e-05	0.274591	0.210118	-1.29247	1.0313	-3.31382	0.728882	1	104748	30	763669	447	UW.Fetal_Muscle_Back.ChromatinAccessibility.H-24409.DS20244.twopass.merge150.wgt10.zgt2.wig	Fetal_Muscle_Back	fetal_muscle	hotspots	Hotspots	HSvsCTRL
448	1e-08	1	1	7.92831e-12	1327.07	-2601.06	2601.06	0	104748	0	763669	447	UW.Fetal_Muscle_Back.ChromatinAccessibility.H-24409.DS20244.twopass.merge150.wgt10.zgt2.wig	Fetal_Muscle_Back	fetal_muscle	hotspots	Hotspots	HSvsCTRL
449	1e-05	1.58852	0.374153	0.4628	0.520748	-0.557867	1.48347	5	116217	30	763669	448	UW.Fetal_Muscle_Leg.ChromatinAccessibility.H-23808.DS17429.twopass.merge150.wgt10.zgt2.wig	Fetal_Muscle_Leg	fetal_muscle	hotspots	Hotspots	HSvsCTRL
449	1e-08	1	1	-2.69385e-12	1288.97	-2526.38	2526.38	0	116217	0	763669	448	UW.Fetal_Muscle_Leg.ChromatinAccessibility.H-23808.DS17429.twopass.merge150.wgt10.zgt2.wig	Fetal_Muscle_Leg	fetal_muscle	hotspots	Hotspots	HSvsCTRL
450	1e-05	0.31017	0.25643	-1.17064	1.03152	-3.19241	0.851134	1	95799	30	763669	449	UW.Fetal_Muscle_Leg.ChromatinAccessibility.H-24078.DS18386.twopass.merge150.wgt10.zgt2.wig	Fetal_Muscle_Leg	fetal_muscle	hotspots	Hotspots	HSvsCTRL
450	1e-08	1	1	5.68123e-13	1371.29	-2687.73	2687.73	0	95799	0	763669	449	UW.Fetal_Muscle_Leg.ChromatinAccessibility.H-24078.DS18386.twopass.merge150.wgt10.zgt2.wig	Fetal_Muscle_Leg	fetal_muscle	hotspots	Hotspots	HSvsCTRL
451	1e-05	1.51251	0.426566	0.41377	0.520412	-0.606238	1.43378	5	119956	30	763669	450	UW.Fetal_Muscle_Leg.ChromatinAccessibility.H-24089.DS18456.twopass.merge150.wgt10.zgt2.wig	Fetal_Muscle_Leg	fetal_muscle	hotspots	Hotspots	HSvsCTRL
451	1e-08	1	1	3.49112e-12	1264.69	-2478.78	2478.78	0	119956	0	763669	450	UW.Fetal_Muscle_Leg.ChromatinAccessibility.H-24089.DS18456.twopass.merge150.wgt10.zgt2.wig	Fetal_Muscle_Leg	fetal_muscle	hotspots	Hotspots	HSvsCTRL
452	1e-05	0.992894	0.989884	-0.00713102	0.562408	-1.10945	1.09519	4	131489	30	763669	451	UW.Fetal_Muscle_Leg.ChromatinAccessibility.H-24111.DS18471.twopass.merge150.wgt10.zgt2.wig	Fetal_Muscle_Leg	fetal_muscle	hotspots	Hotspots	HSvsCTRL
452	1e-08	1	1	4.94982e-12	1222.08	-2395.28	2395.28	0	131489	0	763669	451	UW.Fetal_Muscle_Leg.ChromatinAccessibility.H-24111.DS18471.twopass.merge150.wgt10.zgt2.wig	Fetal_Muscle_Leg	fetal_muscle	hotspots	Hotspots	HSvsCTRL
453	1e-05	0.383334	0.353215	-0.958847	1.03283	-2.98319	1.06549	1	80465	30	763669	452	UW.Fetal_Muscle_Leg.ChromatinAccessibility.H-24143.DS18844.twopass.merge150.wgt10.zgt2.wig	Fetal_Muscle_Leg	fetal_muscle	hotspots	Hotspots	HSvsCTRL
453	1e-08	1	1	2.1976e-12	1479.72	-2900.25	2900.25	0	80465	0	763669	452	UW.Fetal_Muscle_Leg.ChromatinAccessibility.H-24143.DS18844.twopass.merge150.wgt10.zgt2.wig	Fetal_Muscle_Leg	fetal_muscle	hotspots	Hotspots	HSvsCTRL
454	1e-05	1.0057	0.991941	0.0056878	0.563106	-1.098	1.10938	4	131171	30	763669	453	UW.Fetal_Muscle_Leg.ChromatinAccessibility.H-24198.DS19158.twopass.merge150.wgt10.zgt2.wig	Fetal_Muscle_Leg	fetal_muscle	hotspots	Hotspots	HSvsCTRL
454	1e-08	1	1	-2.29413e-12	1224.98	-2400.96	2400.96	0	131171	0	763669	453	UW.Fetal_Muscle_Leg.ChromatinAccessibility.H-24198.DS19158.twopass.merge150.wgt10.zgt2.wig	Fetal_Muscle_Leg	fetal_muscle	hotspots	Hotspots	HSvsCTRL
455	1e-05	0.861517	0.813775	-0.14906	0.632793	-1.38933	1.09121	3	112634	30	763669	454	UW.Fetal_Muscle_Leg.ChromatinAccessibility.H-24218.DS19115.twopass.merge150.wgt10.zgt2.wig	Fetal_Muscle_Leg	fetal_muscle	hotspots	Hotspots	HSvsCTRL
455	1e-08	1	1	-3.80703e-13	1295.99	-2540.14	2540.14	0	112634	0	763669	454	UW.Fetal_Muscle_Leg.ChromatinAccessibility.H-24218.DS19115.twopass.merge150.wgt10.zgt2.wig	Fetal_Muscle_Leg	fetal_muscle	hotspots	Hotspots	HSvsCTRL
456	1e-05	1.08355	0.886758	0.0802398	0.56345	-1.02412	1.1846	4	123782	30	763669	455	UW.Fetal_Muscle_Leg.ChromatinAccessibility.H-24244.DS19272.twopass.merge150.wgt10.zgt2.wig	Fetal_Muscle_Leg	fetal_muscle	hotspots	Hotspots	HSvsCTRL
456	1e-08	1	1	-1.83176e-12	1249.1	-2448.24	2448.24	0	123782	0	763669	455	UW.Fetal_Muscle_Leg.ChromatinAccessibility.H-24244.DS19272.twopass.merge150.wgt10.zgt2.wig	Fetal_Muscle_Leg	fetal_muscle	hotspots	Hotspots	HSvsCTRL
457	1e-05	1.28068	0.661487	0.247393	0.565003	-0.860014	1.3548	4	109561	30	763669	456	UW.Fetal_Muscle_Leg.ChromatinAccessibility.H-24259.DS19291.twopass.merge150.wgt10.zgt2.wig	Fetal_Muscle_Leg	fetal_muscle	hotspots	Hotspots	HSvsCTRL
457	1e-08	1	1	-7.32575e-12	1310.97	-2569.5	2569.5	0	109561	0	763669	456	UW.Fetal_Muscle_Leg.ChromatinAccessibility.H-24259.DS19291.twopass.merge150.wgt10.zgt2.wig	Fetal_Muscle_Leg	fetal_muscle	hotspots	Hotspots	HSvsCTRL
458	1e-05	0.867617	0.822405	-0.142005	0.63267	-1.38204	1.09803	3	111618	30	763669	457	UW.Fetal_Muscle_Leg.ChromatinAccessibility.H-24279.DS19436.twopass.merge150.wgt10.zgt2.wig	Fetal_Muscle_Leg	fetal_muscle	hotspots	Hotspots	HSvsCTRL
458	1e-08	1	1	-1.86911e-12	1297.03	-2542.18	2542.18	0	111618	0	763669	457	UW.Fetal_Muscle_Leg.ChromatinAccessibility.H-24279.DS19436.twopass.merge150.wgt10.zgt2.wig	Fetal_Muscle_Leg	fetal_muscle	hotspots	Hotspots	HSvsCTRL
459	1e-05	0.876799	0.835331	-0.131478	0.632502	-1.37118	1.10823	3	110638	30	763669	458	UW.Fetal_Muscle_Leg.ChromatinAccessibility.H-24297.DS19643.twopass.merge150.wgt10.zgt2.wig	Fetal_Muscle_Leg	fetal_muscle	hotspots	Hotspots	HSvsCTRL
459	1e-08	1	1	4.62138e-12	1303.05	-2553.98	2553.98	0	110638	0	763669	458	UW.Fetal_Muscle_Leg.ChromatinAccessibility.H-24297.DS19643.twopass.merge150.wgt10.zgt2.wig	Fetal_Muscle_Leg	fetal_muscle	hotspots	Hotspots	HSvsCTRL
460	1e-05	1.23083	0.712687	0.207693	0.563999	-0.897745	1.31313	4	111841	30	763669	459	UW.Fetal_Muscle_Leg.ChromatinAccessibility.H-24409.DS20239.twopass.merge150.wgt10.zgt2.wig	Fetal_Muscle_Leg	fetal_muscle	hotspots	Hotspots	HSvsCTRL
460	1e-08	1	1	-5.36212e-12	1293.8	-2535.85	2535.85	0	111841	0	763669	459	UW.Fetal_Muscle_Leg.ChromatinAccessibility.H-24409.DS20239.twopass.merge150.wgt10.zgt2.wig	Fetal_Muscle_Leg	fetal_muscle	hotspots	Hotspots	HSvsCTRL
461	1e-05	0.665403	0.517944	-0.407362	0.630086	-1.64233	0.827606	3	135250	30	763669	460	UW.Fetal_Muscle_Lower_Limb_Skeletal.ChromatinAccessibility.H-24042.DS18174.twopass.merge150.wgt10.zgt2.wig	Fetal_Muscle_Lower_Limb_Skeletal	fetal_muscle,_lower_limb	hotspots	Hotspots	HSvsCTRL
461	1e-08	1	1	-3.7746e-12	1202.87	-2357.62	2357.62	0	135250	0	763669	460	UW.Fetal_Muscle_Lower_Limb_Skeletal.ChromatinAccessibility.H-24042.DS18174.twopass.merge150.wgt10.zgt2.wig	Fetal_Muscle_Lower_Limb_Skeletal	fetal_muscle,_lower_limb	hotspots	Hotspots	HSvsCTRL
462	1e-05	0.990921	0.988502	-0.00912079	0.632873	-1.24955	1.23131	3	100020	30	763669	461	UW.Fetal_Muscle_Trunk.ChromatinAccessibility.H-23941.DS17827.twopass.merge150.wgt10.zgt2.wig	Fetal_Muscle_Trunk	fetal_muscle,_trunk	hotspots	Hotspots	HSvsCTRL
462	1e-08	1	1	6.74476e-12	1348.42	-2642.91	2642.91	0	100020	0	763669	461	UW.Fetal_Muscle_Trunk.ChromatinAccessibility.H-23941.DS17827.twopass.merge150.wgt10.zgt2.wig	Fetal_Muscle_Trunk	fetal_muscle,_trunk	hotspots	Hotspots	HSvsCTRL
463	1e-05	1.18999	0.757774	0.173944	0.564008	-0.931513	1.2794	4	115119	30	763669	462	UW.Fetal_Muscle_Trunk.ChromatinAccessibility.H-24409.DS20242.twopass.merge150.wgt10.zgt2.wig	Fetal_Muscle_Trunk	fetal_muscle,_trunk	hotspots	Hotspots	HSvsCTRL
463	1e-08	1	1	2.84859e-12	1281.24	-2511.23	2511.23	0	115119	0	763669	462	UW.Fetal_Muscle_Trunk.ChromatinAccessibility.H-24409.DS20242.twopass.merge150.wgt10.zgt2.wig	Fetal_Muscle_Trunk	fetal_muscle,_trunk	hotspots	Hotspots	HSvsCTRL
464	1e-05	1.31164	0.631434	0.271275	0.565499	-0.837103	1.37965	4	106803	30	763669	463	UW.Fetal_Muscle_Trunk.ChromatinAccessibility.H-24507.DS20544.twopass.merge150.wgt10.zgt2.wig	Fetal_Muscle_Trunk	fetal_muscle,_trunk	hotspots	Hotspots	HSvsCTRL
464	1e-08	1	1	4.27184e-12	1318.81	-2584.88	2584.88	0	106803	0	763669	463	UW.Fetal_Muscle_Trunk.ChromatinAccessibility.H-24507.DS20544.twopass.merge150.wgt10.zgt2.wig	Fetal_Muscle_Trunk	fetal_muscle,_trunk	hotspots	Hotspots	HSvsCTRL
465	1e-05	1.97573	0.192306	0.680939	0.522278	-0.342726	1.7046	5	98092	30	763669	464	UW.Fetal_Muscle_Upper_Limb_Skeletal.ChromatinAccessibility.H-23887.DS17661.twopass.merge150.wgt10.zgt2.wig	Fetal_Muscle_Upper_Limb_Skeletal	fetal_muscle	hotspots	Hotspots	HSvsCTRL
465	1e-08	1	1	4.06859e-12	1367.47	-2680.24	2680.24	0	98092	0	763669	464	UW.Fetal_Muscle_Upper_Limb_Skeletal.ChromatinAccessibility.H-23887.DS17661.twopass.merge150.wgt10.zgt2.wig	Fetal_Muscle_Upper_Limb_Skeletal	fetal_muscle	hotspots	Hotspots	HSvsCTRL
466	1e-05	1.10888	0.85486	0.10335	0.564999	-1.00405	1.21075	4	121470	30	763669	465	UW.Fetal_Muscle_Upper_Trunk.ChromatinAccessibility.H-23887.DS17664.twopass.merge150.wgt10.zgt2.wig	Fetal_Muscle_Upper_Trunk	fetal_muscle,_upper_trunk	hotspots	Hotspots	HSvsCTRL
466	1e-08	1	1	-9.15699e-13	1257.18	-2464.07	2464.07	0	121470	0	763669	465	UW.Fetal_Muscle_Upper_Trunk.ChromatinAccessibility.H-23887.DS17664.twopass.merge150.wgt10.zgt2.wig	Fetal_Muscle_Upper_Trunk	fetal_muscle,_upper_trunk	hotspots	Hotspots	HSvsCTRL
467	1e-05	0.469467	0.314134	-0.756156	0.751209	-2.22853	0.716213	2	120411	30	763669	466	UW.Fetal_Placenta.ChromatinAccessibility.H-23887.DS17639.twopass.merge150.wgt10.zgt2.wig	Fetal_Placenta	fetal_placenta	hotspots	Hotspots	HSvsCTRL
467	1e-08	1	1	-4.12923e-13	1251.35	-2452.66	2452.66	0	120411	0	763669	466	UW.Fetal_Placenta.ChromatinAccessibility.H-23887.DS17639.twopass.merge150.wgt10.zgt2.wig	Fetal_Placenta	fetal_placenta	hotspots	Hotspots	HSvsCTRL
468	1e-05	0.627198	0.535384	-0.466494	0.752641	-1.94167	1.00868	2	96628	30	763669	467	UW.Fetal_Placenta.ChromatinAccessibility.H-23914.DS17744.twopass.merge150.wgt10.zgt2.wig	Fetal_Placenta	fetal_placenta	hotspots	Hotspots	HSvsCTRL
468	1e-08	1	1	1.09018e-11	1360.32	-2666.23	2666.23	0	96628	0	763669	467	UW.Fetal_Placenta.ChromatinAccessibility.H-23914.DS17744.twopass.merge150.wgt10.zgt2.wig	Fetal_Placenta	fetal_placenta	hotspots	Hotspots	HSvsCTRL
469	1e-05	0.647585	0.563909	-0.434505	0.752982	-1.91035	1.04134	2	94846	30	763669	468	UW.Fetal_Placenta.ChromatinAccessibility.H-24272.DS19391.twopass.merge150.wgt10.zgt2.wig	Fetal_Placenta	fetal_placenta	hotspots	Hotspots	HSvsCTRL
469	1e-08	1	1	-5.43171e-12	1372.66	-2690.41	2690.41	0	94846	0	763669	468	UW.Fetal_Placenta.ChromatinAccessibility.H-24272.DS19391.twopass.merge150.wgt10.zgt2.wig	Fetal_Placenta	fetal_placenta	hotspots	Hotspots	HSvsCTRL
470	1e-05	0.294307	0.23579	-1.22313	1.03168	-3.24522	0.798956	1	96613	30	763669	469	UW.Fetal_Placenta.ChromatinAccessibility.H-24409.DS20346.twopass.merge150.wgt10.zgt2.wig	Fetal_Placenta	fetal_placenta	hotspots	Hotspots	HSvsCTRL
470	1e-08	1	1	-3.49714e-12	1361.94	-2669.4	2669.4	0	96613	0	763669	469	UW.Fetal_Placenta.ChromatinAccessibility.H-24409.DS20346.twopass.merge150.wgt10.zgt2.wig	Fetal_Placenta	fetal_placenta	hotspots	Hotspots	HSvsCTRL
471	1e-05	1.04208	0.941859	0.0412167	0.565128	-1.06643	1.14887	4	128145	30	763669	470	UW.Fetal_Renal_Cortex.ChromatinAccessibility.H-23769.DS17307.twopass.merge150.wgt10.zgt2.wig	Fetal_Renal_Cortex	fetal_renal_cortex	hotspots	Hotspots	HSvsCTRL
471	1e-08	1	1	4.8783e-12	1233.6	-2417.85	2417.85	0	128145	0	763669	470	UW.Fetal_Renal_Cortex.ChromatinAccessibility.H-23769.DS17307.twopass.merge150.wgt10.zgt2.wig	Fetal_Renal_Cortex	fetal_renal_cortex	hotspots	Hotspots	HSvsCTRL
472	1e-05	0.934252	0.914557	-0.0680092	0.633866	-1.31039	1.17437	3	105996	30	763669	471	UW.Fetal_Renal_Cortex.ChromatinAccessibility.H-23790.DS17387.twopass.merge150.wgt10.zgt2.wig	Fetal_Renal_Cortex	fetal_renal_cortex	hotspots	Hotspots	HSvsCTRL
472	1e-08	1	1	8.94231e-13	1320.55	-2588.29	2588.29	0	105996	0	763669	471	UW.Fetal_Renal_Cortex.ChromatinAccessibility.H-23790.DS17387.twopass.merge150.wgt10.zgt2.wig	Fetal_Renal_Cortex	fetal_renal_cortex	hotspots	Hotspots	HSvsCTRL
473	1e-05	0.852102	0.800572	-0.16005	0.633591	-1.40189	1.08179	3	113264	30	763669	472	UW.Fetal_Renal_Cortex.ChromatinAccessibility.H-23833.DS17455.twopass.merge150.wgt10.zgt2.wig	Fetal_Renal_Cortex	fetal_renal_cortex	hotspots	Hotspots	HSvsCTRL
473	1e-08	1	1	-4.23696e-12	1288.21	-2524.88	2524.88	0	113264	0	763669	472	UW.Fetal_Renal_Cortex.ChromatinAccessibility.H-23833.DS17455.twopass.merge150.wgt10.zgt2.wig	Fetal_Renal_Cortex	fetal_renal_cortex	hotspots	Hotspots	HSvsCTRL
474	1e-05	1.10621	0.873975	0.10094	0.636399	-1.1464	1.34828	3	93952	30	763669	473	UW.Fetal_Renal_Cortex.ChromatinAccessibility.H-23914.DS17756.twopass.merge150.wgt10.zgt2.wig	Fetal_Renal_Cortex	fetal_renal_cortex	hotspots	Hotspots	HSvsCTRL
474	1e-08	1	1	-4.71342e-12	1389.82	-2724.05	2724.05	0	93952	0	763669	473	UW.Fetal_Renal_Cortex.ChromatinAccessibility.H-23914.DS17756.twopass.merge150.wgt10.zgt2.wig	Fetal_Renal_Cortex	fetal_renal_cortex	hotspots	Hotspots	HSvsCTRL
475	1e-05	1.32655	0.617866	0.282582	0.566436	-0.827633	1.3928	4	107118	30	763669	474	UW.Fetal_Renal_Cortex.ChromatinAccessibility.H-23941.DS17804.twopass.merge150.wgt10.zgt2.wig	Fetal_Renal_Cortex	fetal_renal_cortex	hotspots	Hotspots	HSvsCTRL
475	1e-08	1	1	-3.38917e-12	1317.74	-2582.77	2582.77	0	107118	0	763669	474	UW.Fetal_Renal_Cortex.ChromatinAccessibility.H-23941.DS17804.twopass.merge150.wgt10.zgt2.wig	Fetal_Renal_Cortex	fetal_renal_cortex	hotspots	Hotspots	HSvsCTRL
476	1e-05	1.10976	0.854052	0.104148	0.56617	-1.00555	1.21384	4	122611	30	763669	475	UW.Fetal_Renal_Cortex.ChromatinAccessibility.H-24078.DS18428.twopass.merge150.wgt10.zgt2.wig	Fetal_Renal_Cortex	fetal_renal_cortex	hotspots	Hotspots	HSvsCTRL
476	1e-08	1	1	-5.01616e-14	1255.55	-2460.89	2460.89	0	122611	0	763669	475	UW.Fetal_Renal_Cortex.ChromatinAccessibility.H-24078.DS18428.twopass.merge150.wgt10.zgt2.wig	Fetal_Renal_Cortex	fetal_renal_cortex	hotspots	Hotspots	HSvsCTRL
477	1e-05	0.298075	0.24086	-1.21041	1.03203	-3.23319	0.812374	1	98750	30	763669	476	UW.Fetal_Renal_Cortex.ChromatinAccessibility.H-24259.DS19388.twopass.merge150.wgt10.zgt2.wig	Fetal_Renal_Cortex	fetal_renal_cortex	hotspots	Hotspots	HSvsCTRL
477	1e-08	1	1	-1.00869e-11	1355.25	-2656.29	2656.29	0	98750	0	763669	476	UW.Fetal_Renal_Cortex.ChromatinAccessibility.H-24259.DS19388.twopass.merge150.wgt10.zgt2.wig	Fetal_Renal_Cortex	fetal_renal_cortex	hotspots	Hotspots	HSvsCTRL
478	1e-05	0.822251	0.757534	-0.195709	0.633935	-1.43822	1.0468	3	117577	30	763669	477	UW.Fetal_Renal_Cortex.ChromatinAccessibility.H-24493.DS20568.twopass.merge150.wgt10.zgt2.wig	Fetal_Renal_Cortex	fetal_renal_cortex	hotspots	Hotspots	HSvsCTRL
478	1e-08	1	1	5.30113e-12	1273.32	-2495.7	2495.7	0	117577	0	763669	477	UW.Fetal_Renal_Cortex.ChromatinAccessibility.H-24493.DS20568.twopass.merge150.wgt10.zgt2.wig	Fetal_Renal_Cortex	fetal_renal_cortex	hotspots	Hotspots	HSvsCTRL
479	1e-05	0.468136	0.312636	-0.758996	0.7517	-2.23233	0.714335	2	125935	30	763669	478	UW.Fetal_Renal_Cortex_Left.ChromatinAccessibility.H-23871.DS17550.twopass.merge150.wgt10.zgt2.wig	Fetal_Renal_Cortex_Left	fetal_renal_cortex	hotspots	Hotspots	HSvsCTRL
479	1e-08	1	1	4.23361e-13	1240.76	-2431.89	2431.89	0	125935	0	763669	478	UW.Fetal_Renal_Cortex_Left.ChromatinAccessibility.H-23871.DS17550.twopass.merge150.wgt10.zgt2.wig	Fetal_Renal_Cortex_Left	fetal_renal_cortex	hotspots	Hotspots	HSvsCTRL
480	1e-05	1.27046	0.645368	0.239383	0.520164	-0.780139	1.2589	5	137910	30	763669	479	UW.Fetal_Renal_Cortex_Left.ChromatinAccessibility.H-24111.DS18542.twopass.merge150.wgt10.zgt2.wig	Fetal_Renal_Cortex_Left	fetal_renal_cortex	hotspots	Hotspots	HSvsCTRL
480	1e-08	1	1	2.52465e-12	1205.35	-2362.49	2362.49	0	137910	0	763669	479	UW.Fetal_Renal_Cortex_Left.ChromatinAccessibility.H-24111.DS18542.twopass.merge150.wgt10.zgt2.wig	Fetal_Renal_Cortex_Left	fetal_renal_cortex	hotspots	Hotspots	HSvsCTRL
481	1e-05	0.291852	0.233042	-1.23151	1.03266	-3.25552	0.792504	1	101351	30	763669	480	UW.Fetal_Renal_Cortex_Left.ChromatinAccessibility.H-24169.DS18931.twopass.merge150.wgt10.zgt2.wig	Fetal_Renal_Cortex_Left	fetal_renal_cortex	hotspots	Hotspots	HSvsCTRL
481	1e-08	1	1	4.89557e-13	1346.34	-2638.82	2638.82	0	101351	0	763669	480	UW.Fetal_Renal_Cortex_Left.ChromatinAccessibility.H-24169.DS18931.twopass.merge150.wgt10.zgt2.wig	Fetal_Renal_Cortex_Left	fetal_renal_cortex	hotspots	Hotspots	HSvsCTRL
482	1e-05	1.01912	0.97325	0.0189363	0.564711	-1.0879	1.12577	4	130590	30	763669	481	UW.Fetal_Renal_Cortex_Left.ChromatinAccessibility.H-24232.DS19257.twopass.merge150.wgt10.zgt2.wig	Fetal_Renal_Cortex_Left	fetal_renal_cortex	hotspots	Hotspots	HSvsCTRL
482	1e-08	1	1	3.28825e-12	1224.7	-2400.4	2400.4	0	130590	0	763669	481	UW.Fetal_Renal_Cortex_Left.ChromatinAccessibility.H-24232.DS19257.twopass.merge150.wgt10.zgt2.wig	Fetal_Renal_Cortex_Left	fetal_renal_cortex	hotspots	Hotspots	HSvsCTRL
483	1e-05	0.710591	0.59014	-0.341658	0.634307	-1.5849	0.901583	3	132031	30	763669	482	UW.Fetal_Renal_Cortex_Right.ChromatinAccessibility.H-23871.DS17545.twopass.merge150.wgt10.zgt2.wig	Fetal_Renal_Cortex_Right	fetal_renal_cortex	hotspots	Hotspots	HSvsCTRL
483	1e-08	1	1	1.84179e-12	1226.14	-2403.23	2403.23	0	132031	0	763669	482	UW.Fetal_Renal_Cortex_Right.ChromatinAccessibility.H-23871.DS17545.twopass.merge150.wgt10.zgt2.wig	Fetal_Renal_Cortex_Right	fetal_renal_cortex	hotspots	Hotspots	HSvsCTRL
484	1e-05	1.23229	0.712347	0.208871	0.566497	-0.901464	1.3192	4	113415	30	763669	483	UW.Fetal_Renal_Cortex_Right.ChromatinAccessibility.H-24169.DS18928.twopass.merge150.wgt10.zgt2.wig	Fetal_Renal_Cortex_Right	fetal_renal_cortex	hotspots	Hotspots	HSvsCTRL
484	1e-08	1	1	8.05742e-12	1291.7	-2531.73	2531.73	0	113415	0	763669	483	UW.Fetal_Renal_Cortex_Right.ChromatinAccessibility.H-24169.DS18928.twopass.merge150.wgt10.zgt2.wig	Fetal_Renal_Cortex_Right	fetal_renal_cortex	hotspots	Hotspots	HSvsCTRL
485	1e-05	1.98648	0.162255	0.686366	0.491129	-0.276246	1.64898	6	118958	30	763669	484	UW.Fetal_Renal_Cortex_Right.ChromatinAccessibility.H-24232.DS19254.twopass.merge150.wgt10.zgt2.wig	Fetal_Renal_Cortex_Right	fetal_renal_cortex	hotspots	Hotspots	HSvsCTRL
485	1e-08	1	1	-7.15984e-12	1266.2	-2481.75	2481.75	0	118958	0	763669	484	UW.Fetal_Renal_Cortex_Right.ChromatinAccessibility.H-24232.DS19254.twopass.merge150.wgt10.zgt2.wig	Fetal_Renal_Cortex_Right	fetal_renal_cortex	hotspots	Hotspots	HSvsCTRL
486	1e-05	0.881134	0.841705	-0.126545	0.633635	-1.36847	1.11538	3	110495	30	763669	485	UW.Fetal_Renal_Pelvis.ChromatinAccessibility.H-23790.DS17381.twopass.merge150.wgt10.zgt2.wig	Fetal_Renal_Pelvis	fetal_renal_pelvis	hotspots	Hotspots	HSvsCTRL
486	1e-08	1	1	2.01238e-12	1298.78	-2545.62	2545.62	0	110495	0	763669	485	UW.Fetal_Renal_Pelvis.ChromatinAccessibility.H-23790.DS17381.twopass.merge150.wgt10.zgt2.wig	Fetal_Renal_Pelvis	fetal_renal_pelvis	hotspots	Hotspots	HSvsCTRL
487	1e-05	1.19101	0.75723	0.174798	0.56547	-0.933522	1.28312	4	115537	30	763669	486	UW.Fetal_Renal_Pelvis.ChromatinAccessibility.H-23833.DS17451.twopass.merge150.wgt10.zgt2.wig	Fetal_Renal_Pelvis	fetal_renal_pelvis	hotspots	Hotspots	HSvsCTRL
487	1e-08	1	1	-1.9608e-13	1277.49	-2503.88	2503.88	0	115537	0	763669	486	UW.Fetal_Renal_Pelvis.ChromatinAccessibility.H-23833.DS17451.twopass.merge150.wgt10.zgt2.wig	Fetal_Renal_Pelvis	fetal_renal_pelvis	hotspots	Hotspots	HSvsCTRL
488	1e-05	2.18029	0.111262	0.77946	0.489443	-0.179848	1.73877	6	109369	30	763669	487	UW.Fetal_Renal_Pelvis.ChromatinAccessibility.H-23914.DS17760.twopass.merge150.wgt10.zgt2.wig	Fetal_Renal_Pelvis	fetal_renal_pelvis	hotspots	Hotspots	HSvsCTRL
488	1e-08	1	1	-8.65865e-12	1297.71	-2543.51	2543.51	0	109369	0	763669	487	UW.Fetal_Renal_Pelvis.ChromatinAccessibility.H-23914.DS17760.twopass.merge150.wgt10.zgt2.wig	Fetal_Renal_Pelvis	fetal_renal_pelvis	hotspots	Hotspots	HSvsCTRL
489	1e-05	0.428333	0.41211	-0.847853	1.03373	-2.87397	1.17826	1	72663	30	763669	488	UW.Fetal_Renal_Pelvis.ChromatinAccessibility.H-24005.DS18088.twopass.merge150.wgt10.zgt2.wig	Fetal_Renal_Pelvis	fetal_renal_pelvis	hotspots	Hotspots	HSvsCTRL
489	1e-08	1	1	1.75426e-12	1529.02	-2996.87	2996.87	0	72663	0	763669	488	UW.Fetal_Renal_Pelvis.ChromatinAccessibility.H-24005.DS18088.twopass.merge150.wgt10.zgt2.wig	Fetal_Renal_Pelvis	fetal_renal_pelvis	hotspots	Hotspots	HSvsCTRL
490	1e-05	0.57386	0.461088	-0.555371	0.753498	-2.03223	0.921486	2	107710	30	763669	489	UW.Fetal_Renal_Pelvis.ChromatinAccessibility.H-24078.DS18431.twopass.merge150.wgt10.zgt2.wig	Fetal_Renal_Pelvis	fetal_renal_pelvis	hotspots	Hotspots	HSvsCTRL
490	1e-08	1	1	3.29249e-12	1316.3	-2579.95	2579.95	0	107710	0	763669	489	UW.Fetal_Renal_Pelvis.ChromatinAccessibility.H-24078.DS18431.twopass.merge150.wgt10.zgt2.wig	Fetal_Renal_Pelvis	fetal_renal_pelvis	hotspots	Hotspots	HSvsCTRL
491	1e-05	1.21227	0.733818	0.192498	0.566085	-0.917029	1.30203	4	114961	30	763669	490	UW.Fetal_Renal_Pelvis.ChromatinAccessibility.H-24259.DS19386.twopass.merge150.wgt10.zgt2.wig	Fetal_Renal_Pelvis	fetal_renal_pelvis	hotspots	Hotspots	HSvsCTRL
491	1e-08	1	1	-3.80312e-12	1283.04	-2514.76	2514.76	0	114961	0	763669	490	UW.Fetal_Renal_Pelvis.ChromatinAccessibility.H-24259.DS19386.twopass.merge150.wgt10.zgt2.wig	Fetal_Renal_Pelvis	fetal_renal_pelvis	hotspots	Hotspots	HSvsCTRL
492	1e-05	1.04106	0.943286	0.0402411	0.565658	-1.06845	1.14893	4	128636	30	763669	491	UW.Fetal_Renal_Pelvis.ChromatinAccessibility.H-24477.DS20448.twopass.merge150.wgt10.zgt2.wig	Fetal_Renal_Pelvis	fetal_renal_pelvis	hotspots	Hotspots	HSvsCTRL
492	1e-08	1	1	2.47709e-13	1232.6	-2415.9	2415.9	0	128636	0	763669	491	UW.Fetal_Renal_Pelvis.ChromatinAccessibility.H-24477.DS20448.twopass.merge150.wgt10.zgt2.wig	Fetal_Renal_Pelvis	fetal_renal_pelvis	hotspots	Hotspots	HSvsCTRL
493	1e-05	1.1144	0.847965	0.108315	0.564979	-0.999045	1.21567	5	121200	30	763669	492	UW.Fetal_Renal_Pelvis_Left.ChromatinAccessibility.H-23871.DS17553.twopass.merge150.wgt10.zgt2.wig	Fetal_Renal_Pelvis_Left	fetal_renal_pelvis	hotspots	Hotspots	HSvsCTRL
493	1e-08	1	1	1.0465e-12	1257.21	-2464.12	2464.12	0	121200	0	763669	492	UW.Fetal_Renal_Pelvis_Left.ChromatinAccessibility.H-23871.DS17553.twopass.merge150.wgt10.zgt2.wig	Fetal_Renal_Pelvis_Left	fetal_renal_pelvis	hotspots	Hotspots	HSvsCTRL
494	1e-05	0.992714	0.990806	-0.0073129	0.634594	-1.25112	1.23649	3	102043	30	763669	493	UW.Fetal_Renal_Pelvis_Left.ChromatinAccessibility.H-24111.DS18666.twopass.merge150.wgt10.zgt2.wig	Fetal_Renal_Pelvis_Left	fetal_renal_pelvis	hotspots	Hotspots	HSvsCTRL
494	1e-08	1	1	8.85463e-12	1343.04	-2632.35	2632.35	0	102043	0	763669	493	UW.Fetal_Renal_Pelvis_Left.ChromatinAccessibility.H-24111.DS18666.twopass.merge150.wgt10.zgt2.wig	Fetal_Renal_Pelvis_Left	fetal_renal_pelvis	hotspots	Hotspots	HSvsCTRL
495	1e-05	1.37309	0.576095	0.317063	0.567098	-0.794449	1.42858	4	104490	30	763669	494	UW.Fetal_Renal_Pelvis_Left.ChromatinAccessibility.H-24169.DS18964.twopass.merge150.wgt10.zgt2.wig	Fetal_Renal_Pelvis_Left	fetal_renal_pelvis	hotspots	Hotspots	HSvsCTRL
495	1e-08	1	1	-4.42423e-12	1328.68	-2604.22	2604.22	0	104490	0	763669	494	UW.Fetal_Renal_Pelvis_Left.ChromatinAccessibility.H-24169.DS18964.twopass.merge150.wgt10.zgt2.wig	Fetal_Renal_Pelvis_Left	fetal_renal_pelvis	hotspots	Hotspots	HSvsCTRL
496	1e-05	0.870455	0.826732	-0.138739	0.633814	-1.38101	1.10354	3	112457	30	763669	495	UW.Fetal_Renal_Pelvis_Left.ChromatinAccessibility.H-24232.DS19238.twopass.merge150.wgt10.zgt2.wig	Fetal_Renal_Pelvis_Left	fetal_renal_pelvis	hotspots	Hotspots	HSvsCTRL
496	1e-08	1	1	6.84194e-14	1293.39	-2535.05	2535.05	0	112457	0	763669	495	UW.Fetal_Renal_Pelvis_Left.ChromatinAccessibility.H-24232.DS19238.twopass.merge150.wgt10.zgt2.wig	Fetal_Renal_Pelvis_Left	fetal_renal_pelvis	hotspots	Hotspots	HSvsCTRL
497	1e-05	0.801713	0.72684	-0.221005	0.63265	-1.461	1.01899	3	118579	30	763669	496	UW.Fetal_Renal_Pelvis_Right.ChromatinAccessibility.H-23871.DS17548.twopass.merge150.wgt10.zgt2.wig	Fetal_Renal_Pelvis_Right	fetal_renal_pelvis	hotspots	Hotspots	HSvsCTRL
497	1e-08	1	1	-5.10374e-15	1264.36	-2478.15	2478.15	0	118579	0	763669	496	UW.Fetal_Renal_Pelvis_Right.ChromatinAccessibility.H-23871.DS17548.twopass.merge150.wgt10.zgt2.wig	Fetal_Renal_Pelvis_Right	fetal_renal_pelvis	hotspots	Hotspots	HSvsCTRL
498	1e-05	0.799004	0.723353	-0.224389	0.633901	-1.46683	1.01806	3	120466	30	763669	497	UW.Fetal_Renal_Pelvis_Right.ChromatinAccessibility.H-24111.DS18663.twopass.merge150.wgt10.zgt2.wig	Fetal_Renal_Pelvis_Right	fetal_renal_pelvis	hotspots	Hotspots	HSvsCTRL
498	1e-08	1	1	-2.54356e-12	1264.72	-2478.84	2478.84	0	120466	0	763669	497	UW.Fetal_Renal_Pelvis_Right.ChromatinAccessibility.H-24111.DS18663.twopass.merge150.wgt10.zgt2.wig	Fetal_Renal_Pelvis_Right	fetal_renal_pelvis	hotspots	Hotspots	HSvsCTRL
499	1e-05	1.38072	0.569648	0.322605	0.567397	-0.789493	1.4347	4	103080	30	763669	498	UW.Fetal_Renal_Pelvis_Right.ChromatinAccessibility.H-24169.DS18961.twopass.merge150.wgt10.zgt2.wig	Fetal_Renal_Pelvis_Right	fetal_renal_pelvis	hotspots	Hotspots	HSvsCTRL
499	1e-08	1	1	8.15953e-13	1334.15	-2614.94	2614.94	0	103080	0	763669	498	UW.Fetal_Renal_Pelvis_Right.ChromatinAccessibility.H-24169.DS18961.twopass.merge150.wgt10.zgt2.wig	Fetal_Renal_Pelvis_Right	fetal_renal_pelvis	hotspots	Hotspots	HSvsCTRL
500	1e-05	0.591473	0.486074	-0.52514	0.753898	-2.00278	0.9525	2	104946	30	763669	499	UW.Fetal_Renal_Pelvis_Right.ChromatinAccessibility.H-24232.DS19235.twopass.merge150.wgt10.zgt2.wig	Fetal_Renal_Pelvis_Right	fetal_renal_pelvis	hotspots	Hotspots	HSvsCTRL
500	1e-08	1	1	4.33618e-12	1329.39	-2605.61	2605.61	0	104946	0	763669	499	UW.Fetal_Renal_Pelvis_Right.ChromatinAccessibility.H-24232.DS19235.twopass.merge150.wgt10.zgt2.wig	Fetal_Renal_Pelvis_Right	fetal_renal_pelvis	hotspots	Hotspots	HSvsCTRL
501	1e-05	1.61806	0.399516	0.481227	0.571199	-0.638322	1.60078	4	93435	30	763669	500	UW.Fetal_Skin.ChromatinAccessibility.H-22337.DS10987.twopass.merge150.wgt10.zgt2.wig	Fetal_Skin	fetal_skin	hotspots	Hotspots	HSvsCTRL
501	1e-08	1	1	-5.63668e-12	1411.19	-2765.93	2765.93	0	93435	0	763669	500	UW.Fetal_Skin.ChromatinAccessibility.H-22337.DS10987.twopass.merge150.wgt10.zgt2.wig	Fetal_Skin	fetal_skin	hotspots	Hotspots	HSvsCTRL
502	1e-05	1.44482	0.451039	0.367988	0.488252	-0.588986	1.32496	6	152945	30	763669	501	UW.Fetal_Spinal_Cord.ChromatinAccessibility.H-24111.DS18501.twopass.merge150.wgt10.zgt2.wig	Fetal_Spinal_Cord	fetal_spinal_cord	hotspots	Hotspots	HSvsCTRL
502	1e-08	1	1	-3.36409e-12	1167.29	-2287.89	2287.89	0	152945	0	763669	501	UW.Fetal_Spinal_Cord.ChromatinAccessibility.H-24111.DS18501.twopass.merge150.wgt10.zgt2.wig	Fetal_Spinal_Cord	fetal_spinal_cord	hotspots	Hotspots	HSvsCTRL
503	1e-05	1.18609	0.763003	0.170665	0.565978	-0.938653	1.27998	4	116855	30	763669	502	UW.Fetal_Spinal_Cord.ChromatinAccessibility.H-24409.DS20351.twopass.merge150.wgt10.zgt2.wig	Fetal_Spinal_Cord	fetal_spinal_cord	hotspots	Hotspots	HSvsCTRL
503	1e-08	1	1	-1.77208e-12	1281.49	-2511.72	2511.72	0	116855	0	763669	502	UW.Fetal_Spinal_Cord.ChromatinAccessibility.H-24409.DS20351.twopass.merge150.wgt10.zgt2.wig	Fetal_Spinal_Cord	fetal_spinal_cord	hotspots	Hotspots	HSvsCTRL
504	1e-05	0.519884	0.385649	-0.65415	0.754032	-2.13205	0.823753	2	118532	30	763669	503	UW.Fetal_Spinal_Cord.ChromatinAccessibility.H-24493.DS20530.twopass.merge150.wgt10.zgt2.wig	Fetal_Spinal_Cord	fetal_spinal_cord	hotspots	Hotspots	HSvsCTRL
504	1e-08	1	1	4.06181e-12	1281.63	-2512	2512	0	118532	0	763669	503	UW.Fetal_Spinal_Cord.ChromatinAccessibility.H-24493.DS20530.twopass.merge150.wgt10.zgt2.wig	Fetal_Spinal_Cord	fetal_spinal_cord	hotspots	Hotspots	HSvsCTRL
505	1e-05	1.02473	0.9693	0.0244335	0.634861	-1.2199	1.26876	3	96760	30	763669	504	UW.Fetal_Spleen.ChromatinAccessibility.H-23399.DS17448.twopass.merge150.wgt10.zgt2.wig	Fetal_Spleen	fetal_spleen	hotspots	Hotspots	HSvsCTRL
505	1e-08	1	1	-5.25864e-12	1364.9	-2675.21	2675.21	0	96760	0	763669	504	UW.Fetal_Spleen.ChromatinAccessibility.H-23399.DS17448.twopass.merge150.wgt10.zgt2.wig	Fetal_Spleen	fetal_spleen	hotspots	Hotspots	HSvsCTRL
506	1e-05	3.14731	0.0147436	1.14655	0.470163	0.225028	2.06807	7	98784	30	763669	505	UW.Fetal_Stomach.ChromatinAccessibility.H-23589.DS16530.twopass.merge150.wgt10.zgt2.wig	Fetal_Stomach	fetal_stomach	hotspots	Hotspots	HSvsCTRL
506	1e-08	1	1	-8.5258e-12	1348.58	-2643.21	2643.21	0	98784	0	763669	505	UW.Fetal_Stomach.ChromatinAccessibility.H-23589.DS16530.twopass.merge150.wgt10.zgt2.wig	Fetal_Stomach	fetal_stomach	hotspots	Hotspots	HSvsCTRL
507	1e-05	1.47891	0.490662	0.391303	0.567717	-0.721423	1.50403	4	97114	30	763669	506	UW.Fetal_Stomach.ChromatinAccessibility.H-23758.DS17172.twopass.merge150.wgt10.zgt2.wig	Fetal_Stomach	fetal_stomach	hotspots	Hotspots	HSvsCTRL
507	1e-08	1	1	-4.86638e-12	1359.73	-2665.07	2665.07	0	97114	0	763669	506	UW.Fetal_Stomach.ChromatinAccessibility.H-23758.DS17172.twopass.merge150.wgt10.zgt2.wig	Fetal_Stomach	fetal_stomach	hotspots	Hotspots	HSvsCTRL
508	1e-05	2.17311	0.17357	0.77616	0.570361	-0.341749	1.89407	4	71534	30	763669	507	UW.Fetal_Stomach.ChromatinAccessibility.H-23769.DS17325.twopass.merge150.wgt10.zgt2.wig	Fetal_Stomach	fetal_stomach	hotspots	Hotspots	HSvsCTRL
508	1e-08	1	1	1.07857e-11	1531.21	-3001.16	3001.16	0	71534	0	763669	507	UW.Fetal_Stomach.ChromatinAccessibility.H-23769.DS17325.twopass.merge150.wgt10.zgt2.wig	Fetal_Stomach	fetal_stomach	hotspots	Hotspots	HSvsCTRL
509	1e-05	1.29645	0.683726	0.259626	0.637301	-0.989484	1.50874	3	81625	30	763669	508	UW.Fetal_Stomach.ChromatinAccessibility.H-23887.DS17659.twopass.merge150.wgt10.zgt2.wig	Fetal_Stomach	fetal_stomach	hotspots	Hotspots	HSvsCTRL
509	1e-08	1	1	-2.27607e-12	1463.98	-2869.41	2869.41	0	81625	0	763669	508	UW.Fetal_Stomach.ChromatinAccessibility.H-23887.DS17659.twopass.merge150.wgt10.zgt2.wig	Fetal_Stomach	fetal_stomach	hotspots	Hotspots	HSvsCTRL
510	1e-05	1.32786	0.656645	0.283567	0.637873	-0.966664	1.5338	3	79806	30	763669	509	UW.Fetal_Stomach.ChromatinAccessibility.H-23914.DS17750.twopass.merge150.wgt10.zgt2.wig	Fetal_Stomach	fetal_stomach	hotspots	Hotspots	HSvsCTRL
510	1e-08	1	1	4.18143e-12	1477.31	-2895.53	2895.53	0	79806	0	763669	509	UW.Fetal_Stomach.ChromatinAccessibility.H-23914.DS17750.twopass.merge150.wgt10.zgt2.wig	Fetal_Stomach	fetal_stomach	hotspots	Hotspots	HSvsCTRL
511	1e-05	0.593073	0.487962	-0.522437	0.753277	-1.99886	0.953985	2	102857	30	763669	510	UW.Fetal_Stomach.ChromatinAccessibility.H-23964.DS17878.twopass.merge150.wgt10.zgt2.wig	Fetal_Stomach	fetal_stomach	hotspots	Hotspots	HSvsCTRL
511	1e-08	1	1	-4.7445e-13	1329.82	-2606.45	2606.45	0	102857	0	763669	510	UW.Fetal_Stomach.ChromatinAccessibility.H-23964.DS17878.twopass.merge150.wgt10.zgt2.wig	Fetal_Stomach	fetal_stomach	hotspots	Hotspots	HSvsCTRL
512	1e-05	0.557648	0.437808	-0.584027	0.752709	-2.05934	0.891282	2	107477	30	763669	511	UW.Fetal_Stomach.ChromatinAccessibility.H-24005.DS17963.twopass.merge150.wgt10.zgt2.wig	Fetal_Stomach	fetal_stomach	hotspots	Hotspots	HSvsCTRL
512	1e-08	1	1	6.13786e-13	1306.73	-2561.19	2561.19	0	107477	0	763669	511	UW.Fetal_Stomach.ChromatinAccessibility.H-24005.DS17963.twopass.merge150.wgt10.zgt2.wig	Fetal_Stomach	fetal_stomach	hotspots	Hotspots	HSvsCTRL
513	1e-05	0.626616	0.535049	-0.467422	0.753521	-1.94432	1.00948	2	98339	30	763669	512	UW.Fetal_Stomach.ChromatinAccessibility.H-24078.DS18389.twopass.merge150.wgt10.zgt2.wig	Fetal_Stomach	fetal_stomach	hotspots	Hotspots	HSvsCTRL
513	1e-08	1	1	-8.74877e-13	1348.98	-2644	2644	0	98339	0	763669	512	UW.Fetal_Stomach.ChromatinAccessibility.H-24078.DS18389.twopass.merge150.wgt10.zgt2.wig	Fetal_Stomach	fetal_stomach	hotspots	Hotspots	HSvsCTRL
514	1e-05	0.617756	0.523067	-0.481662	0.754218	-1.95993	0.996605	2	100075	30	763669	513	UW.Fetal_Stomach.ChromatinAccessibility.H-24125.DS18821.twopass.merge150.wgt10.zgt2.wig	Fetal_Stomach	fetal_stomach	hotspots	Hotspots	HSvsCTRL
514	1e-08	1	1	1.39869e-12	1347.4	-2640.9	2640.9	0	100075	0	763669	513	UW.Fetal_Stomach.ChromatinAccessibility.H-24125.DS18821.twopass.merge150.wgt10.zgt2.wig	Fetal_Stomach	fetal_stomach	hotspots	Hotspots	HSvsCTRL
515	1e-05	0.568333	0.453306	-0.565047	0.753482	-2.04187	0.911777	2	106558	30	763669	514	UW.Fetal_Stomach.ChromatinAccessibility.H-24401.DS20349.twopass.merge150.wgt10.zgt2.wig	Fetal_Stomach	fetal_stomach	hotspots	Hotspots	HSvsCTRL
515	1e-08	1	1	6.2384e-12	1315.32	-2578.03	2578.03	0	106558	0	763669	514	UW.Fetal_Stomach.ChromatinAccessibility.H-24401.DS20349.twopass.merge150.wgt10.zgt2.wig	Fetal_Stomach	fetal_stomach	hotspots	Hotspots	HSvsCTRL
516	1e-05	0.976728	0.970453	-0.0235472	0.635711	-1.26954	1.22245	3	101401	30	763669	515	UW.Fetal_Stomach.ChromatinAccessibility.H-24507.DS20546.twopass.merge150.wgt10.zgt2.wig	Fetal_Stomach	fetal_stomach	hotspots	Hotspots	HSvsCTRL
516	1e-08	1	1	-6.70419e-12	1339.42	-2625.26	2625.26	0	101401	0	763669	515	UW.Fetal_Stomach.ChromatinAccessibility.H-24507.DS20546.twopass.merge150.wgt10.zgt2.wig	Fetal_Stomach	fetal_stomach	hotspots	Hotspots	HSvsCTRL
517	1e-05	0.962086	0.951513	-0.0386516	0.635642	-1.28451	1.20721	3	103497	30	763669	516	UW.Fetal_Testes.ChromatinAccessibility.H24198_H23640_H24042.DS18942.twopass.merge150.wgt10.zgt2.wig	Fetal_Testes	fetal_testes	hotspots	Hotspots	HSvsCTRL
517	1e-08	1	1	1.37192e-12	1338.64	-2623.73	2623.73	0	103497	0	763669	516	UW.Fetal_Testes.ChromatinAccessibility.H24198_H23640_H24042.DS18942.twopass.merge150.wgt10.zgt2.wig	Fetal_Testes	fetal_testes	hotspots	Hotspots	HSvsCTRL
518	1e-05	2.38279e-07	0.983016	-15.2498	716.377	-1419.35	1388.85	0	83416	30	763669	517	UW.Fetal_Thymus.ChromatinAccessibility.H-23589.DS16490.twopass.merge150.wgt10.zgt2.wig	Fetal_Thymus	fetal_thymus	hotspots	Hotspots	HSvsCTRL
518	1e-08	1	1	1.93856e-12	1439.9	-2822.19	2822.19	0	83416	0	763669	517	UW.Fetal_Thymus.ChromatinAccessibility.H-23589.DS16490.twopass.merge150.wgt10.zgt2.wig	Fetal_Thymus	fetal_thymus	hotspots	Hotspots	HSvsCTRL
519	1e-05	2.43343e-07	0.98304	-15.2288	716.39	-1419.35	1388.9	0	82742	30	763669	518	UW.Fetal_Thymus.ChromatinAccessibility.H-23663.DS16841.twopass.merge150.wgt10.zgt2.wig	Fetal_Thymus	fetal_thymus	hotspots	Hotspots	HSvsCTRL
519	1e-08	1	1	4.85128e-12	1440.73	-2823.82	2823.82	0	82742	0	763669	518	UW.Fetal_Thymus.ChromatinAccessibility.H-23663.DS16841.twopass.merge150.wgt10.zgt2.wig	Fetal_Thymus	fetal_thymus	hotspots	Hotspots	HSvsCTRL
520	1e-05	0.403128	0.379352	-0.908502	1.03346	-2.93408	1.11707	1	75773	30	763669	519	UW.Fetal_Thymus.ChromatinAccessibility.H-23769.DS17323.twopass.merge150.wgt10.zgt2.wig	Fetal_Thymus	fetal_thymus	hotspots	Hotspots	HSvsCTRL
520	1e-08	1	1	4.22093e-12	1501.36	-2942.67	2942.67	0	75773	0	763669	519	UW.Fetal_Thymus.ChromatinAccessibility.H-23769.DS17323.twopass.merge150.wgt10.zgt2.wig	Fetal_Thymus	fetal_thymus	hotspots	Hotspots	HSvsCTRL
521	1e-05	0.330803	0.283978	-1.10623	1.03249	-3.12991	0.917441	1	88986	30	763669	520	UW.Fetal_Thymus.ChromatinAccessibility.H-23833.DS17474.twopass.merge150.wgt10.zgt2.wig	Fetal_Thymus	fetal_thymus	hotspots	Hotspots	HSvsCTRL
521	1e-08	1	1	-6.06832e-12	1402.54	-2748.97	2748.97	0	88986	0	763669	520	UW.Fetal_Thymus.ChromatinAccessibility.H-23833.DS17474.twopass.merge150.wgt10.zgt2.wig	Fetal_Thymus	fetal_thymus	hotspots	Hotspots	HSvsCTRL
522	1e-05	2.51101e-07	0.98446	-15.1974	780.245	-1544.48	1514.08	0	70324	30	763669	521	UW.Fetal_Thymus.ChromatinAccessibility.H-23964.DS17875.twopass.merge150.wgt10.zgt2.wig	Fetal_Thymus	fetal_thymus	hotspots	Hotspots	HSvsCTRL
522	1e-08	1	1	-1.01185e-13	1547.73	-3033.55	3033.55	0	70324	0	763669	521	UW.Fetal_Thymus.ChromatinAccessibility.H-23964.DS17875.twopass.merge150.wgt10.zgt2.wig	Fetal_Thymus	fetal_thymus	hotspots	Hotspots	HSvsCTRL
523	1e-05	0.278149	0.214442	-1.2796	1.03074	-3.29984	0.740643	1	100791	30	763669	522	UW.Fetal_Thymus.ChromatinAccessibility.H-23964.DS17876.twopass.merge150.wgt10.zgt2.wig	Fetal_Thymus	fetal_thymus	hotspots	Hotspots	HSvsCTRL
523	1e-08	1	1	-4.72572e-12	1329.42	-2605.66	2605.66	0	100791	0	763669	522	UW.Fetal_Thymus.ChromatinAccessibility.H-23964.DS17876.twopass.merge150.wgt10.zgt2.wig	Fetal_Thymus	fetal_thymus	hotspots	Hotspots	HSvsCTRL
524	1e-05	8.12752e-08	0.987213	-16.3254	1018.62	-2012.82	1980.17	0	112620	30	763669	523	UW.Fetal_Thymus.ChromatinAccessibility.H-24078.DS18382.twopass.merge150.wgt10.zgt2.wig	Fetal_Thymus	fetal_thymus	hotspots	Hotspots	HSvsCTRL
524	1e-08	1	1	-4.31322e-12	1276.54	-2502.03	2502.03	0	112620	0	763669	523	UW.Fetal_Thymus.ChromatinAccessibility.H-24078.DS18382.twopass.merge150.wgt10.zgt2.wig	Fetal_Thymus	fetal_thymus	hotspots	Hotspots	HSvsCTRL
525	1e-05	0.342652	0.299705	-1.07104	1.03276	-3.09525	0.953169	1	88333	30	763669	524	UW.Fetal_Thymus.ChromatinAccessibility.H-24259.DS19287.twopass.merge150.wgt10.zgt2.wig	Fetal_Thymus	fetal_thymus	hotspots	Hotspots	HSvsCTRL
525	1e-08	1	1	4.90183e-12	1423.59	-2790.23	2790.23	0	88333	0	763669	524	UW.Fetal_Thymus.ChromatinAccessibility.H-24259.DS19287.twopass.merge150.wgt10.zgt2.wig	Fetal_Thymus	fetal_thymus	hotspots	Hotspots	HSvsCTRL
526	1e-05	0.445987	0.434663	-0.807464	1.03357	-2.83327	1.21834	1	69521	30	763669	525	UW.Fetal_Thymus.ChromatinAccessibility.H-24401.DS20335.twopass.merge150.wgt10.zgt2.wig	Fetal_Thymus	fetal_thymus	hotspots	Hotspots	HSvsCTRL
526	1e-08	1	1	-1.53003e-12	1550.75	-3039.47	3039.47	0	69521	0	763669	525	UW.Fetal_Thymus.ChromatinAccessibility.H-24401.DS20335.twopass.merge150.wgt10.zgt2.wig	Fetal_Thymus	fetal_thymus	hotspots	Hotspots	HSvsCTRL
527	1e-05	0.43964	0.426318	-0.821799	1.03305	-2.84658	1.20298	1	70137	30	763669	526	UW.Fetal_Thymus.ChromatinAccessibility.H-24409.DS20341.twopass.merge150.wgt10.zgt2.wig	Fetal_Thymus	fetal_thymus	hotspots	Hotspots	HSvsCTRL
527	1e-08	1	1	1.12146e-11	1538.92	-3016.28	3016.28	0	70137	0	763669	526	UW.Fetal_Thymus.ChromatinAccessibility.H-24409.DS20341.twopass.merge150.wgt10.zgt2.wig	Fetal_Thymus	fetal_thymus	hotspots	Hotspots	HSvsCTRL
528	1e-05	0.760853	0.717261	-0.273315	0.754761	-1.75265	1.20602	2	84289	30	763669	527	UW.Fibroblasts_Fetal_Skin_Abdomen.ChromatinAccessibility.H-24259.DS19558.twopass.merge150.wgt10.zgt2.wig	Fibroblasts_Fetal_Skin_Abdomen	fibroblast	hotspots	Hotspots	HSvsCTRL
528	1e-08	1	1	7.99644e-12	1454.13	-2850.09	2850.09	0	84289	0	763669	527	UW.Fibroblasts_Fetal_Skin_Abdomen.ChromatinAccessibility.H-24259.DS19558.twopass.merge150.wgt10.zgt2.wig	Fibroblasts_Fetal_Skin_Abdomen	fibroblast	hotspots	Hotspots	HSvsCTRL
529	1e-05	2.38512	0.0972957	0.869251	0.524243	-0.158265	1.89677	5	84303	30	763669	528	UW.Fibroblasts_Fetal_Skin_Abdomen.ChromatinAccessibility.H-24259.DS19561.twopass.merge150.wgt10.zgt2.wig	Fibroblasts_Fetal_Skin_Abdomen	fibroblast	hotspots	Hotspots	HSvsCTRL
529	1e-08	1	1	1.01443e-11	1458.56	-2858.78	2858.78	0	84303	0	763669	528	UW.Fibroblasts_Fetal_Skin_Abdomen.ChromatinAccessibility.H-24259.DS19561.twopass.merge150.wgt10.zgt2.wig	Fibroblasts_Fetal_Skin_Abdomen	fibroblast	hotspots	Hotspots	HSvsCTRL
530	1e-05	0.931564	0.925252	-0.0708907	0.755599	-1.55187	1.41008	2	72732	30	763669	529	UW.Fibroblasts_Fetal_Skin_Back.ChromatinAccessibility.H-24218.DS19233.twopass.merge150.wgt10.zgt2.wig	Fibroblasts_Fetal_Skin_Back	fibroblast	hotspots	Hotspots	HSvsCTRL
530	1e-08	1	1	-2.66347e-12	1550.23	-3038.44	3038.44	0	72732	0	763669	529	UW.Fibroblasts_Fetal_Skin_Back.ChromatinAccessibility.H-24218.DS19233.twopass.merge150.wgt10.zgt2.wig	Fibroblasts_Fetal_Skin_Back	fibroblast	hotspots	Hotspots	HSvsCTRL
531	1e-05	2.598	0.0685887	0.954743	0.524262	-0.0728097	1.9823	5	78576	30	763669	530	UW.Fibroblasts_Fetal_Skin_Biceps_Left.ChromatinAccessibility.H-24259.DS19857.twopass.merge150.wgt10.zgt2.wig	Fibroblasts_Fetal_Skin_Biceps_Left	fibroblast	hotspots	Hotspots	HSvsCTRL
531	1e-08	1	1	7.24806e-12	1501.96	-2943.85	2943.85	0	78576	0	763669	530	UW.Fibroblasts_Fetal_Skin_Biceps_Left.ChromatinAccessibility.H-24259.DS19857.twopass.merge150.wgt10.zgt2.wig	Fibroblasts_Fetal_Skin_Biceps_Left	fibroblast	hotspots	Hotspots	HSvsCTRL
532	1e-05	0.850697	0.830363	-0.161699	0.754771	-1.64105	1.31765	2	76802	30	763669	531	UW.Fibroblasts_Fetal_Skin_Biceps_Left.ChromatinAccessibility.H-24259.DS19867.twopass.merge150.wgt10.zgt2.wig	Fibroblasts_Fetal_Skin_Biceps_Left	fibroblast	hotspots	Hotspots	HSvsCTRL
532	1e-08	1	1	1.42299e-11	1513.35	-2966.16	2966.16	0	76802	0	763669	531	UW.Fibroblasts_Fetal_Skin_Biceps_Left.ChromatinAccessibility.H-24259.DS19867.twopass.merge150.wgt10.zgt2.wig	Fibroblasts_Fetal_Skin_Biceps_Left	fibroblast	hotspots	Hotspots	HSvsCTRL
533	1e-05	1.48939	0.53172	0.398365	0.636993	-0.850142	1.64687	3	72588	30	763669	532	UW.Fibroblasts_Fetal_Skin_Biceps_Right.ChromatinAccessibility.H-24259.DS19745.twopass.merge150.wgt10.zgt2.wig	Fibroblasts_Fetal_Skin_Biceps_Right	fibroblast	hotspots	Hotspots	HSvsCTRL
533	1e-08	1	1	7.16788e-14	1551.02	-3040	3040	0	72588	0	763669	532	UW.Fibroblasts_Fetal_Skin_Biceps_Right.ChromatinAccessibility.H-24259.DS19745.twopass.merge150.wgt10.zgt2.wig	Fibroblasts_Fetal_Skin_Biceps_Right	fibroblast	hotspots	Hotspots	HSvsCTRL
534	1e-05	1.926	0.248908	0.655447	0.568468	-0.45875	1.76964	4	79236	30	763669	533	UW.Fibroblasts_Fetal_Skin_Biceps_Right.ChromatinAccessibility.H-24259.DS19761.twopass.merge150.wgt10.zgt2.wig	Fibroblasts_Fetal_Skin_Biceps_Right	fibroblast	hotspots	Hotspots	HSvsCTRL
534	1e-08	1	1	3.13908e-12	1493.74	-2927.74	2927.74	0	79236	0	763669	533	UW.Fibroblasts_Fetal_Skin_Biceps_Right.ChromatinAccessibility.H-24259.DS19761.twopass.merge150.wgt10.zgt2.wig	Fibroblasts_Fetal_Skin_Biceps_Right	fibroblast	hotspots	Hotspots	HSvsCTRL
535	1e-05	0.738214	0.687364	-0.303521	0.754212	-1.78178	1.17474	2	87459	30	763669	534	UW.Fibroblasts_Fetal_Skin_Quadriceps_Left.ChromatinAccessibility.H-24259.DS20046.twopass.merge150.wgt10.zgt2.wig	Fibroblasts_Fetal_Skin_Quadriceps_Left	fibroblast	hotspots	Hotspots	HSvsCTRL
535	1e-08	1	1	1.16846e-11	1436.69	-2815.91	2815.91	0	87459	0	763669	534	UW.Fibroblasts_Fetal_Skin_Quadriceps_Left.ChromatinAccessibility.H-24259.DS20046.twopass.merge150.wgt10.zgt2.wig	Fibroblasts_Fetal_Skin_Quadriceps_Left	fibroblast	hotspots	Hotspots	HSvsCTRL
536	1e-05	1.67183	0.365044	0.513917	0.567366	-0.59812	1.62595	4	88093	30	763669	535	UW.Fibroblasts_Fetal_Skin_Quadriceps_Left.ChromatinAccessibility.H-24259.DS20056.twopass.merge150.wgt10.zgt2.wig	Fibroblasts_Fetal_Skin_Quadriceps_Left	fibroblast	hotspots	Hotspots	HSvsCTRL
536	1e-08	1	1	-6.30558e-12	1432.8	-2808.28	2808.28	0	88093	0	763669	535	UW.Fibroblasts_Fetal_Skin_Quadriceps_Left.ChromatinAccessibility.H-24259.DS20056.twopass.merge150.wgt10.zgt2.wig	Fibroblasts_Fetal_Skin_Quadriceps_Left	fibroblast	hotspots	Hotspots	HSvsCTRL
537	1e-05	0.863006	0.845268	-0.147333	0.754937	-1.62701	1.33234	2	76357	30	763669	536	UW.Fibroblasts_Fetal_Skin_Quadriceps_Right.ChromatinAccessibility.H-24259.DS19943.twopass.merge150.wgt10.zgt2.wig	Fibroblasts_Fetal_Skin_Quadriceps_Right	fibroblast	hotspots	Hotspots	HSvsCTRL
537	1e-08	1	1	-2.13406e-12	1516.83	-2972.99	2972.99	0	76357	0	763669	536	UW.Fibroblasts_Fetal_Skin_Quadriceps_Right.ChromatinAccessibility.H-24259.DS19943.twopass.merge150.wgt10.zgt2.wig	Fibroblasts_Fetal_Skin_Quadriceps_Right	fibroblast	hotspots	Hotspots	HSvsCTRL
538	1e-05	1.21926	0.755048	0.19824	0.635405	-1.04715	1.44363	3	84682	30	763669	537	UW.Fibroblasts_Fetal_Skin_Quadriceps_Right.ChromatinAccessibility.H-24259.DS19948.twopass.merge150.wgt10.zgt2.wig	Fibroblasts_Fetal_Skin_Quadriceps_Right	fibroblast	hotspots	Hotspots	HSvsCTRL
538	1e-08	1	1	1.0118e-12	1451.01	-2843.98	2843.98	0	84682	0	763669	537	UW.Fibroblasts_Fetal_Skin_Quadriceps_Right.ChromatinAccessibility.H-24259.DS19948.twopass.merge150.wgt10.zgt2.wig	Fibroblasts_Fetal_Skin_Quadriceps_Right	fibroblast	hotspots	Hotspots	HSvsCTRL
539	1e-05	0.439065	0.426123	-0.823108	1.03426	-2.85025	1.20404	1	71136	30	763669	538	UW.Fibroblasts_Fetal_Skin_Scalp.ChromatinAccessibility.H-24259.DS19444.twopass.merge150.wgt10.zgt2.wig	Fibroblasts_Fetal_Skin_Scalp	fibroblast	hotspots	Hotspots	HSvsCTRL
539	1e-08	1	1	2.98344e-12	1559.2	-3056.03	3056.03	0	71136	0	763669	538	UW.Fibroblasts_Fetal_Skin_Scalp.ChromatinAccessibility.H-24259.DS19444.twopass.merge150.wgt10.zgt2.wig	Fibroblasts_Fetal_Skin_Scalp	fibroblast	hotspots	Hotspots	HSvsCTRL
540	1e-05	0.425059	0.407883	-0.855527	1.03371	-2.88161	1.17055	1	73247	30	763669	539	UW.Fibroblasts_Fetal_Skin_Scalp.ChromatinAccessibility.H-24259.DS19449.twopass.merge150.wgt10.zgt2.wig	Fibroblasts_Fetal_Skin_Scalp	fibroblast	hotspots	Hotspots	HSvsCTRL
540	1e-08	1	1	2.19508e-13	1541.58	-3021.49	3021.49	0	73247	0	763669	539	UW.Fibroblasts_Fetal_Skin_Scalp.ChromatinAccessibility.H-24259.DS19449.twopass.merge150.wgt10.zgt2.wig	Fibroblasts_Fetal_Skin_Scalp	fibroblast	hotspots	Hotspots	HSvsCTRL
541	1e-05	0.836206	0.812728	-0.178881	0.755062	-1.6588	1.30104	2	78501	30	763669	540	UW.Fibroblasts_Fetal_Skin_Upper_Back.ChromatinAccessibility.H-24259.DS19696.twopass.merge150.wgt10.zgt2.wig	Fibroblasts_Fetal_Skin_Upper_Back	fibroblast	hotspots	Hotspots	HSvsCTRL
541	1e-08	1	1	-1.20088e-12	1503.27	-2946.41	2946.41	0	78501	0	763669	540	UW.Fibroblasts_Fetal_Skin_Upper_Back.ChromatinAccessibility.H-24259.DS19696.twopass.merge150.wgt10.zgt2.wig	Fibroblasts_Fetal_Skin_Upper_Back	fibroblast	hotspots	Hotspots	HSvsCTRL
542	1e-05	1.18893	0.785285	0.173055	0.63521	-1.07196	1.41807	3	87165	30	763669	541	UW.Fibroblasts_Fetal_Skin_Upper_Back.ChromatinAccessibility.H-24259.DS19706.twopass.merge150.wgt10.zgt2.wig	Fibroblasts_Fetal_Skin_Upper_Back	fibroblast	hotspots	Hotspots	HSvsCTRL
542	1e-08	1	1	6.23165e-12	1439.2	-2820.83	2820.83	0	87165	0	763669	541	UW.Fibroblasts_Fetal_Skin_Upper_Back.ChromatinAccessibility.H-24259.DS19706.twopass.merge150.wgt10.zgt2.wig	Fibroblasts_Fetal_Skin_Upper_Back	fibroblast	hotspots	Hotspots	HSvsCTRL
543	1e-05	0.641433	0.556634	-0.444051	0.755383	-1.9246	1.0365	2	99738	30	763669	542	UW.H1_BMP4_Derived_Mesendoderm_Cultured_Cells.ChromatinAccessibility.DS18732.twopass.merge150.wgt10.zgt2.wig	H1_BMP4_Derived_Mesendoderm_Cultured_Cells	es_cell	hotspots	Hotspots	HSvsCTRL
543	1e-08	1	1	-1.89673e-12	1368.98	-2683.19	2683.19	0	99738	0	763669	542	UW.H1_BMP4_Derived_Mesendoderm_Cultured_Cells.ChromatinAccessibility.DS18732.twopass.merge150.wgt10.zgt2.wig	H1_BMP4_Derived_Mesendoderm_Cultured_Cells	es_cell	hotspots	Hotspots	HSvsCTRL
544	1e-05	1.95663	0.201804	0.671226	0.525863	-0.359465	1.70192	5	101840	30	763669	543	UW.H1_BMP4_Derived_Mesendoderm_Cultured_Cells.ChromatinAccessibility.DS19310.twopass.merge150.wgt10.zgt2.wig	H1_BMP4_Derived_Mesendoderm_Cultured_Cells	es_cell	hotspots	Hotspots	HSvsCTRL
544	1e-08	1	1	-4.73668e-12	1356.86	-2659.44	2659.44	0	101840	0	763669	543	UW.H1_BMP4_Derived_Mesendoderm_Cultured_Cells.ChromatinAccessibility.DS19310.twopass.merge150.wgt10.zgt2.wig	H1_BMP4_Derived_Mesendoderm_Cultured_Cells	es_cell	hotspots	Hotspots	HSvsCTRL
545	1e-05	1.18777	0.787076	0.172074	0.637053	-1.07655	1.4207	3	87620	30	763669	544	UW.H1_BMP4_Derived_Trophoblast_Cultured_Cells.ChromatinAccessibility.DS18736.twopass.merge150.wgt10.zgt2.wig	H1_BMP4_Derived_Trophoblast_Cultured_Cells	es_cell	hotspots	Hotspots	HSvsCTRL
545	1e-08	1	1	-7.98259e-13	1442.9	-2828.09	2828.09	0	87620	0	763669	544	UW.H1_BMP4_Derived_Trophoblast_Cultured_Cells.ChromatinAccessibility.DS18736.twopass.merge150.wgt10.zgt2.wig	H1_BMP4_Derived_Trophoblast_Cultured_Cells	es_cell	hotspots	Hotspots	HSvsCTRL
546	1e-05	1.92752	0.249474	0.656237	0.569834	-0.460638	1.77311	4	80047	30	763669	545	UW.H1_BMP4_Derived_Trophoblast_Cultured_Cells.ChromatinAccessibility.DS19317.twopass.merge150.wgt10.zgt2.wig	H1_BMP4_Derived_Trophoblast_Cultured_Cells	es_cell	hotspots	Hotspots	HSvsCTRL
546	1e-08	1	1	6.87369e-12	1492.46	-2925.22	2925.22	0	80047	0	763669	545	UW.H1_BMP4_Derived_Trophoblast_Cultured_Cells.ChromatinAccessibility.DS19317.twopass.merge150.wgt10.zgt2.wig	H1_BMP4_Derived_Trophoblast_Cultured_Cells	es_cell	hotspots	Hotspots	HSvsCTRL
547	1e-05	1.22944	0.716088	0.206557	0.567946	-0.906617	1.31973	4	114770	30	763669	546	UW.H1.ChromatinAccessibility.DS18873.twopass.merge150.wgt10.zgt2.wig	H1	es_cell	hotspots	Hotspots	HSvsCTRL
547	1e-08	1	1	-6.54009e-12	1288.4	-2525.26	2525.26	0	114770	0	763669	546	UW.H1.ChromatinAccessibility.DS18873.twopass.merge150.wgt10.zgt2.wig	H1	es_cell	hotspots	Hotspots	HSvsCTRL
548	1e-05	1.62758	0.446938	0.487096	0.640469	-0.768224	1.74242	3	69682	30	763669	547	UW.H1.ChromatinAccessibility.DS19100.twopass.merge150.wgt10.zgt2.wig	H1	es_cell	hotspots	Hotspots	HSvsCTRL
548	1e-08	1	1	-1.01559e-11	1572.62	-3082.34	3082.34	0	69682	0	763669	547	UW.H1.ChromatinAccessibility.DS19100.twopass.merge150.wgt10.zgt2.wig	H1	es_cell	hotspots	Hotspots	HSvsCTRL
549	1e-05	0.821811	0.79469	-0.196245	0.754133	-1.67435	1.28186	2	78821	30	763669	548	UW.H1_Derived_Mesenchymal_Stem_Cells.ChromatinAccessibility.DS20671.twopass.merge150.wgt10.zgt2.wig	H1_Derived_Mesenchymal_Stem_Cells	es_cell	hotspots	Hotspots	HSvsCTRL
549	1e-08	1	1	1.06544e-11	1486.43	-2913.4	2913.4	0	78821	0	763669	548	UW.H1_Derived_Mesenchymal_Stem_Cells.ChromatinAccessibility.DS20671.twopass.merge150.wgt10.zgt2.wig	H1_Derived_Mesenchymal_Stem_Cells	es_cell	hotspots	Hotspots	HSvsCTRL
550	1e-05	0.332111	0.285436	-1.10228	1.03192	-3.12485	0.92028	1	88570	30	763669	549	UW.H1_Derived_Mesenchymal_Stem_Cells.ChromatinAccessibility.DS21042.twopass.merge150.wgt10.zgt2.wig	H1_Derived_Mesenchymal_Stem_Cells	es_cell	hotspots	Hotspots	HSvsCTRL
550	1e-08	1	1	5.86565e-12	1414.77	-2772.95	2772.95	0	88570	0	763669	549	UW.H1_Derived_Mesenchymal_Stem_Cells.ChromatinAccessibility.DS21042.twopass.merge150.wgt10.zgt2.wig	H1_Derived_Mesenchymal_Stem_Cells	es_cell	hotspots	Hotspots	HSvsCTRL
551	1e-05	0.847204	0.826435	-0.165814	0.75619	-1.64795	1.31632	2	78907	30	763669	550	UW.H1_Derived_Neuronal_Progenitor_Cultured_Cells.ChromatinAccessibility.DS18739.twopass.merge150.wgt10.zgt2.wig	H1_Derived_Neuronal_Progenitor_Cultured_Cells	es_cell	hotspots	Hotspots	HSvsCTRL
551	1e-08	1	1	6.41034e-12	1486.87	-2914.26	2914.26	0	78907	0	763669	550	UW.H1_Derived_Neuronal_Progenitor_Cultured_Cells.ChromatinAccessibility.DS18739.twopass.merge150.wgt10.zgt2.wig	H1_Derived_Neuronal_Progenitor_Cultured_Cells	es_cell	hotspots	Hotspots	HSvsCTRL
552	1e-05	1.02856	0.964713	0.0281615	0.636554	-1.21948	1.27581	3	100173	30	763669	551	UW.H1_Derived_Neuronal_Progenitor_Cultured_Cells.ChromatinAccessibility.DS20153.twopass.merge150.wgt10.zgt2.wig	H1_Derived_Neuronal_Progenitor_Cultured_Cells	es_cell	hotspots	Hotspots	HSvsCTRL
552	1e-08	1	1	-8.40332e-12	1356.32	-2658.4	2658.4	0	100173	0	763669	551	UW.H1_Derived_Neuronal_Progenitor_Cultured_Cells.ChromatinAccessibility.DS20153.twopass.merge150.wgt10.zgt2.wig	H1_Derived_Neuronal_Progenitor_Cultured_Cells	es_cell	hotspots	Hotspots	HSvsCTRL
553	1e-05	0.795198	0.718518	-0.229164	0.63579	-1.47531	1.01698	3	122087	30	763669	552	UW.H9.ChromatinAccessibility.DS18517.twopass.merge150.wgt10.zgt2.wig	H9	es_cell	hotspots	Hotspots	HSvsCTRL
553	1e-08	1	1	-3.98267e-12	1264.01	-2477.46	2477.46	0	122087	0	763669	552	UW.H9.ChromatinAccessibility.DS18517.twopass.merge150.wgt10.zgt2.wig	H9	es_cell	hotspots	Hotspots	HSvsCTRL
554	1e-05	1.16475	0.811022	0.152503	0.637803	-1.09759	1.4026	3	90261	30	763669	553	UW.H9.ChromatinAccessibility.DS18522.twopass.merge150.wgt10.zgt2.wig	H9	es_cell	hotspots	Hotspots	HSvsCTRL
554	1e-08	1	1	-4.64725e-12	1412.51	-2768.52	2768.52	0	90261	0	763669	553	UW.H9.ChromatinAccessibility.DS18522.twopass.merge150.wgt10.zgt2.wig	H9	es_cell	hotspots	Hotspots	HSvsCTRL
555	1e-05	1.45316	0.557667	0.373739	0.637442	-0.875647	1.62312	3	72785	30	763669	554	UW.IMR90.ChromatinAccessibility.DS11759.twopass.merge150.wgt10.zgt2.wig	IMR90	lung	hotspots	Hotspots	HSvsCTRL
555	1e-08	1	1	-2.64153e-13	1541.54	-3021.42	3021.42	0	72785	0	763669	554	UW.IMR90.ChromatinAccessibility.DS11759.twopass.merge150.wgt10.zgt2.wig	IMR90	lung	hotspots	Hotspots	HSvsCTRL
556	1e-05	2.35126e-07	0.983976	-15.2631	759.963	-1504.79	1474.26	0	76115	30	763669	555	UW.IMR90.ChromatinAccessibility.DS11764.twopass.merge150.wgt10.zgt2.wig	IMR90	lung	hotspots	Hotspots	HSvsCTRL
556	1e-08	1	1	1.25908e-12	1510.19	-2959.98	2959.98	0	76115	0	763669	555	UW.IMR90.ChromatinAccessibility.DS11764.twopass.merge150.wgt10.zgt2.wig	IMR90	lung	hotspots	Hotspots	HSvsCTRL
557	1e-05	0.34328	0.300477	-1.06921	1.03264	-3.09319	0.954769	1	85484	30	763669	556	UW.IMR90.ChromatinAccessibility.DS13219.twopass.merge150.wgt10.zgt2.wig	IMR90	lung	hotspots	Hotspots	HSvsCTRL
557	1e-08	1	1	4.76421e-12	1436.52	-2815.59	2815.59	0	85484	0	763669	556	UW.IMR90.ChromatinAccessibility.DS13219.twopass.merge150.wgt10.zgt2.wig	IMR90	lung	hotspots	Hotspots	HSvsCTRL
558	1e-05	0.842839	0.820839	-0.170979	0.754989	-1.65076	1.3088	2	76142	30	763669	557	UW.IMR90.ChromatinAccessibility.DS13229.twopass.merge150.wgt10.zgt2.wig	IMR90	lung	hotspots	Hotspots	HSvsCTRL
558	1e-08	1	1	-5.01773e-12	1507.33	-2954.37	2954.37	0	76142	0	763669	557	UW.IMR90.ChromatinAccessibility.DS13229.twopass.merge150.wgt10.zgt2.wig	IMR90	lung	hotspots	Hotspots	HSvsCTRL
559	1e-05	1.08807	0.894665	0.0844022	0.63746	-1.16502	1.33382	3	95481	30	763669	558	UW.iPS_DF_19.11.ChromatinAccessibility.DS15153.twopass.merge150.wgt10.zgt2.wig	iPS_DF_19.11	ips_cell	hotspots	Hotspots	HSvsCTRL
559	1e-08	1	1	-4.38918e-12	1382.44	-2709.57	2709.57	0	95481	0	763669	558	UW.iPS_DF_19.11.ChromatinAccessibility.DS15153.twopass.merge150.wgt10.zgt2.wig	iPS_DF_19.11	ips_cell	hotspots	Hotspots	HSvsCTRL
560	1e-05	0.789887	0.755202	-0.235866	0.756496	-1.7186	1.24687	2	83853	30	763669	559	UW.iPS_DF_19.7.ChromatinAccessibility.DS15148.twopass.merge150.wgt10.zgt2.wig	iPS_DF_19.7	ips_cell	hotspots	Hotspots	HSvsCTRL
560	1e-08	1	1	1.11465e-11	1456.01	-2853.77	2853.77	0	83853	0	763669	559	UW.iPS_DF_19.7.ChromatinAccessibility.DS15148.twopass.merge150.wgt10.zgt2.wig	iPS_DF_19.7	ips_cell	hotspots	Hotspots	HSvsCTRL
561	1e-05	0.727784	0.674478	-0.317751	0.756533	-1.80056	1.16505	2	90235	30	763669	560	UW.iPS_DF_4.7.ChromatinAccessibility.DS15169.twopass.merge150.wgt10.zgt2.wig	iPS_DF_4.7	ips_cell	hotspots	Hotspots	HSvsCTRL
561	1e-08	1	1	-1.04091e-11	1419.43	-2782.09	2782.09	0	90235	0	763669	560	UW.iPS_DF_4.7.ChromatinAccessibility.DS15169.twopass.merge150.wgt10.zgt2.wig	iPS_DF_4.7	ips_cell	hotspots	Hotspots	HSvsCTRL
562	1e-05	0.992308	0.99032	-0.00772191	0.63644	-1.25514	1.2397	3	103033	30	763669	561	UW.iPS_DF_6.9.ChromatinAccessibility.DS15164.twopass.merge150.wgt10.zgt2.wig	iPS_DF_6.9	ips_cell	hotspots	Hotspots	HSvsCTRL
562	1e-08	1	1	5.07942e-14	1342.67	-2631.64	2631.64	0	103033	0	763669	561	UW.iPS_DF_6.9.ChromatinAccessibility.DS15164.twopass.merge150.wgt10.zgt2.wig	iPS_DF_6.9	ips_cell	hotspots	Hotspots	HSvsCTRL
563	1e-05	1.5917	0.468003	0.464805	0.640463	-0.790503	1.72011	3	69247	30	763669	562	UW.Mobilized_CD34_Primary_Cells.ChromatinAccessibility.RO_00738.DS13199.twopass.merge150.wgt10.zgt2.wig	Mobilized_CD34_Primary_Cells	blood	hotspots	Hotspots	HSvsCTRL
563	1e-08	1	1	5.14941e-12	1564.1	-3065.64	3065.64	0	69247	0	763669	562	UW.Mobilized_CD34_Primary_Cells.ChromatinAccessibility.RO_00738.DS13199.twopass.merge150.wgt10.zgt2.wig	Mobilized_CD34_Primary_Cells	blood	hotspots	Hotspots	HSvsCTRL
564	1e-05	0.487361	0.487562	-0.718751	1.03538	-2.74809	1.31059	1	64779	30	763669	563	UW.Mobilized_CD34_Primary_Cells.ChromatinAccessibility.RO_01480.DS12771.twopass.merge150.wgt10.zgt2.wig	Mobilized_CD34_Primary_Cells	blood	hotspots	Hotspots	HSvsCTRL
564	1e-08	1	1	-6.9871e-12	1594.04	-3124.32	3124.32	0	64779	0	763669	563	UW.Mobilized_CD34_Primary_Cells.ChromatinAccessibility.RO_01480.DS12771.twopass.merge150.wgt10.zgt2.wig	Mobilized_CD34_Primary_Cells	blood	hotspots	Hotspots	HSvsCTRL
565	1e-05	0.530619	0.540688	-0.633712	1.03586	-2.664	1.39657	1	60602	30	763669	564	UW.Mobilized_CD34_Primary_Cells.ChromatinAccessibility.RO_01492.DS12774.twopass.merge150.wgt10.zgt2.wig	Mobilized_CD34_Primary_Cells	blood	hotspots	Hotspots	HSvsCTRL
565	1e-08	1	1	2.89718e-14	1638.23	-3210.93	3210.93	0	60602	0	763669	564	UW.Mobilized_CD34_Primary_Cells.ChromatinAccessibility.RO_01492.DS12774.twopass.merge150.wgt10.zgt2.wig	Mobilized_CD34_Primary_Cells	blood	hotspots	Hotspots	HSvsCTRL
566	1e-05	2.50885e-07	0.984524	-15.1983	783.501	-1550.86	1520.46	0	68664	30	763669	565	UW.Mobilized_CD34_Primary_Cells.ChromatinAccessibility.RO_01492.DS14206.twopass.merge150.wgt10.zgt2.wig	Mobilized_CD34_Primary_Cells	blood	hotspots	Hotspots	HSvsCTRL
566	1e-08	1	1	4.56866e-12	1559.66	-3056.94	3056.94	0	68664	0	763669	565	UW.Mobilized_CD34_Primary_Cells.ChromatinAccessibility.RO_01492.DS14206.twopass.merge150.wgt10.zgt2.wig	Mobilized_CD34_Primary_Cells	blood	hotspots	Hotspots	HSvsCTRL
567	1e-05	0.440283	0.428061	-0.820336	1.03511	-2.84915	1.20847	1	70869	30	763669	566	UW.Mobilized_CD34_Primary_Cells.ChromatinAccessibility.RO_01508.DS11202.twopass.merge150.wgt10.zgt2.wig	Mobilized_CD34_Primary_Cells	blood	hotspots	Hotspots	HSvsCTRL
567	1e-08	1	1	-2.48824e-12	1546.38	-3030.9	3030.9	0	70869	0	763669	566	UW.Mobilized_CD34_Primary_Cells.ChromatinAccessibility.RO_01508.DS11202.twopass.merge150.wgt10.zgt2.wig	Mobilized_CD34_Primary_Cells	blood	hotspots	Hotspots	HSvsCTRL
568	1e-05	0.983863	0.982859	-0.0162683	0.757215	-1.50041	1.46787	2	67209	30	763669	567	UW.Mobilized_CD34_Primary_Cells.ChromatinAccessibility.RO_01517.DS14129.twopass.merge150.wgt10.zgt2.wig	Mobilized_CD34_Primary_Cells	blood	hotspots	Hotspots	HSvsCTRL
568	1e-08	1	1	6.84705e-12	1580.09	-3096.98	3096.98	0	67209	0	763669	567	UW.Mobilized_CD34_Primary_Cells.ChromatinAccessibility.RO_01517.DS14129.twopass.merge150.wgt10.zgt2.wig	Mobilized_CD34_Primary_Cells	blood	hotspots	Hotspots	HSvsCTRL
569	1e-05	1.60258	0.460747	0.471615	0.639377	-0.781564	1.72479	3	68210	30	763669	568	UW.Mobilized_CD34_Primary_Cells.ChromatinAccessibility.RO_01520.DS12785.twopass.merge150.wgt10.zgt2.wig	Mobilized_CD34_Primary_Cells	blood	hotspots	Hotspots	HSvsCTRL
569	1e-08	1	1	5.24395e-12	1562.35	-3062.21	3062.21	0	68210	0	763669	568	UW.Mobilized_CD34_Primary_Cells.ChromatinAccessibility.RO_01520.DS12785.twopass.merge150.wgt10.zgt2.wig	Mobilized_CD34_Primary_Cells	blood	hotspots	Hotspots	HSvsCTRL
570	1e-05	0.425477	0.409078	-0.854543	1.03516	-2.88346	1.17437	1	72599	30	763669	569	UW.Mobilized_CD34_Primary_Cells.ChromatinAccessibility.RO_01527.DS11666.twopass.merge150.wgt10.zgt2.wig	Mobilized_CD34_Primary_Cells	blood	hotspots	Hotspots	HSvsCTRL
570	1e-08	1	1	3.08947e-12	1530.24	-2999.27	2999.27	0	72599	0	763669	569	UW.Mobilized_CD34_Primary_Cells.ChromatinAccessibility.RO_01527.DS11666.twopass.merge150.wgt10.zgt2.wig	Mobilized_CD34_Primary_Cells	blood	hotspots	Hotspots	HSvsCTRL
571	1e-05	0.501076	0.504567	-0.690997	1.03548	-2.72054	1.33854	1	63343	30	763669	570	UW.Mobilized_CD34_Primary_Cells.ChromatinAccessibility.RO_01535.DS12274.twopass.merge150.wgt10.zgt2.wig	Mobilized_CD34_Primary_Cells	blood	hotspots	Hotspots	HSvsCTRL
571	1e-08	1	1	1.09842e-11	1609.69	-3154.99	3154.99	0	63343	0	763669	570	UW.Mobilized_CD34_Primary_Cells.ChromatinAccessibility.RO_01535.DS12274.twopass.merge150.wgt10.zgt2.wig	Mobilized_CD34_Primary_Cells	blood	hotspots	Hotspots	HSvsCTRL
572	1e-05	0.434467	0.420591	-0.833636	1.03506	-2.86236	1.19509	1	70347	30	763669	571	UW.Mobilized_CD34_Primary_Cells.ChromatinAccessibility.RO_01535.DS14197.twopass.merge150.wgt10.zgt2.wig	Mobilized_CD34_Primary_Cells	blood	hotspots	Hotspots	HSvsCTRL
572	1e-08	1	1	-2.90165e-12	1547.01	-3032.13	3032.13	0	70347	0	763669	571	UW.Mobilized_CD34_Primary_Cells.ChromatinAccessibility.RO_01535.DS14197.twopass.merge150.wgt10.zgt2.wig	Mobilized_CD34_Primary_Cells	blood	hotspots	Hotspots	HSvsCTRL
573	1e-05	0.491731	0.493046	-0.709823	1.03552	-2.73945	1.3198	1	64069	30	763669	572	UW.Mobilized_CD34_Primary_Cells.ChromatinAccessibility.RO_01536.DS12339.twopass.merge150.wgt10.zgt2.wig	Mobilized_CD34_Primary_Cells	blood	hotspots	Hotspots	HSvsCTRL
573	1e-08	1	1	7.98579e-12	1603.28	-3142.42	3142.42	0	64069	0	763669	572	UW.Mobilized_CD34_Primary_Cells.ChromatinAccessibility.RO_01536.DS12339.twopass.merge150.wgt10.zgt2.wig	Mobilized_CD34_Primary_Cells	blood	hotspots	Hotspots	HSvsCTRL
574	1e-05	0.390102	0.362634	-0.941348	1.03404	-2.96807	1.08537	1	77455	30	763669	573	UW.Mobilized_CD34_Primary_Cells.ChromatinAccessibility.RO_01549.DS12734.twopass.merge150.wgt10.zgt2.wig	Mobilized_CD34_Primary_Cells	blood	hotspots	Hotspots	HSvsCTRL
574	1e-08	1	1	-2.49773e-12	1483.45	-2907.56	2907.56	0	77455	0	763669	573	UW.Mobilized_CD34_Primary_Cells.ChromatinAccessibility.RO_01549.DS12734.twopass.merge150.wgt10.zgt2.wig	Mobilized_CD34_Primary_Cells	blood	hotspots	Hotspots	HSvsCTRL
575	1e-05	1.06041	0.93835	0.0586549	0.758364	-1.42774	1.54505	2	64816	30	763669	574	UW.Mobilized_CD34_Primary_Cells.ChromatinAccessibility.RO_01562.DS13196.twopass.merge150.wgt10.zgt2.wig	Mobilized_CD34_Primary_Cells	blood	hotspots	Hotspots	HSvsCTRL
575	1e-08	1	1	6.33852e-12	1596.95	-3130.02	3130.02	0	64816	0	763669	574	UW.Mobilized_CD34_Primary_Cells.ChromatinAccessibility.RO_01562.DS13196.twopass.merge150.wgt10.zgt2.wig	Mobilized_CD34_Primary_Cells	blood	hotspots	Hotspots	HSvsCTRL
576	1e-05	2.03871	0.211224	0.712315	0.569759	-0.404411	1.82904	4	74546	30	763669	575	UW.Mobilized_CD34_Primary_Cells.ChromatinAccessibility.RO_01701.DS17112.twopass.merge150.wgt10.zgt2.wig	Mobilized_CD34_Primary_Cells	blood	hotspots	Hotspots	HSvsCTRL
576	1e-08	1	1	8.83175e-12	1500.74	-2941.45	2941.45	0	74546	0	763669	575	UW.Mobilized_CD34_Primary_Cells.ChromatinAccessibility.RO_01701.DS17112.twopass.merge150.wgt10.zgt2.wig	Mobilized_CD34_Primary_Cells	blood	hotspots	Hotspots	HSvsCTRL
577	1e-05	2.53997e-07	0.984135	-15.1859	763.703	-1512.04	1481.67	0	69657	30	763669	576	UW.Mobilized_CD4_Primary_Cells.ChromatinAccessibility.RO_01679.DS16955.twopass.merge150.wgt10.zgt2.wig	Mobilized_CD4_Primary_Cells	blood	hotspots	Hotspots	HSvsCTRL
577	1e-08	1	1	-7.08147e-12	1529.88	-2998.56	2998.56	0	69657	0	763669	576	UW.Mobilized_CD4_Primary_Cells.ChromatinAccessibility.RO_01679.DS16955.twopass.merge150.wgt10.zgt2.wig	Mobilized_CD4_Primary_Cells	blood	hotspots	Hotspots	HSvsCTRL
578	1e-05	1.01264	0.986732	0.0125654	0.755574	-1.46836	1.49349	2	65085	30	763669	577	UW.Mobilized_CD4_Primary_Cells.ChromatinAccessibility.RO_01701.DS17175.twopass.merge150.wgt10.zgt2.wig	Mobilized_CD4_Primary_Cells	blood	hotspots	Hotspots	HSvsCTRL
578	1e-08	1	1	-9.05633e-12	1582.57	-3101.84	3101.84	0	65085	0	763669	577	UW.Mobilized_CD4_Primary_Cells.ChromatinAccessibility.RO_01701.DS17175.twopass.merge150.wgt10.zgt2.wig	Mobilized_CD4_Primary_Cells	blood	hotspots	Hotspots	HSvsCTRL
579	1e-05	0.387392	0.358608	-0.948318	1.033	-2.973	1.07637	1	75985	30	763669	578	UW.Mobilized_CD56_Primary_Cells.ChromatinAccessibility.RO_01689.DS16376.twopass.merge150.wgt10.zgt2.wig	Mobilized_CD56_Primary_Cells	blood	hotspots	Hotspots	HSvsCTRL
579	1e-08	1	1	-4.90377e-12	1487.62	-2915.74	2915.74	0	75985	0	763669	578	UW.Mobilized_CD56_Primary_Cells.ChromatinAccessibility.RO_01689.DS16376.twopass.merge150.wgt10.zgt2.wig	Mobilized_CD56_Primary_Cells	blood	hotspots	Hotspots	HSvsCTRL
580	1e-05	0.924927	0.917709	-0.0780401	0.755322	-1.55847	1.40239	2	70430	30	763669	579	UW.Mobilized_CD8_Primary_Cells.ChromatinAccessibility.RO_01679.DS16962.twopass.merge150.wgt10.zgt2.wig	Mobilized_CD8_Primary_Cells	blood	hotspots	Hotspots	HSvsCTRL
580	1e-08	1	1	-7.66353e-12	1533.65	-3005.95	3005.95	0	70430	0	763669	579	UW.Mobilized_CD8_Primary_Cells.ChromatinAccessibility.RO_01679.DS16962.twopass.merge150.wgt10.zgt2.wig	Mobilized_CD8_Primary_Cells	blood	hotspots	Hotspots	HSvsCTRL
581	1e-05	2.11204	0.126637	0.747652	0.489462	-0.211693	1.707	6	110093	30	763669	580	UW.Penis_Foreskin_Fibroblast_Primary_Cells.ChromatinAccessibility.skin01.DS18224.twopass.merge150.wgt10.zgt2.wig	Penis_Foreskin_Fibroblast_Primary_Cells	fibroblast	hotspots	Hotspots	HSvsCTRL
581	1e-08	1	1	8.03315e-12	1297.66	-2543.41	2543.41	0	110093	0	763669	580	UW.Penis_Foreskin_Fibroblast_Primary_Cells.ChromatinAccessibility.skin01.DS18224.twopass.merge150.wgt10.zgt2.wig	Penis_Foreskin_Fibroblast_Primary_Cells	fibroblast	hotspots	Hotspots	HSvsCTRL
582	1e-05	0.284111	0.222529	-1.25839	1.03161	-3.28034	0.763565	1	99958	30	763669	581	UW.Penis_Foreskin_Fibroblast_Primary_Cells.ChromatinAccessibility.skin01.DS18229.twopass.merge150.wgt10.zgt2.wig	Penis_Foreskin_Fibroblast_Primary_Cells	fibroblast	hotspots	Hotspots	HSvsCTRL
582	1e-08	1	1	4.40658e-13	1346.61	-2639.35	2639.35	0	99958	0	763669	581	UW.Penis_Foreskin_Fibroblast_Primary_Cells.ChromatinAccessibility.skin01.DS18229.twopass.merge150.wgt10.zgt2.wig	Penis_Foreskin_Fibroblast_Primary_Cells	fibroblast	hotspots	Hotspots	HSvsCTRL
583	1e-05	0.80591	0.774775	-0.215783	0.754132	-1.69388	1.26232	2	79234	30	763669	582	UW.Penis_Foreskin_Fibroblast_Primary_Cells.ChromatinAccessibility.skin02.DS18252.twopass.merge150.wgt10.zgt2.wig	Penis_Foreskin_Fibroblast_Primary_Cells	fibroblast	hotspots	Hotspots	HSvsCTRL
583	1e-08	1	1	6.63696e-12	1480.34	-2901.46	2901.46	0	79234	0	763669	582	UW.Penis_Foreskin_Fibroblast_Primary_Cells.ChromatinAccessibility.skin02.DS18252.twopass.merge150.wgt10.zgt2.wig	Penis_Foreskin_Fibroblast_Primary_Cells	fibroblast	hotspots	Hotspots	HSvsCTRL
584	1e-05	0.788719	0.752844	-0.237345	0.753734	-1.71466	1.23997	2	81052	30	763669	583	UW.Penis_Foreskin_Fibroblast_Primary_Cells.ChromatinAccessibility.skin02.DS18256.twopass.merge150.wgt10.zgt2.wig	Penis_Foreskin_Fibroblast_Primary_Cells	fibroblast	hotspots	Hotspots	HSvsCTRL
584	1e-08	1	1	6.9516e-12	1464.64	-2870.69	2870.69	0	81052	0	763669	583	UW.Penis_Foreskin_Fibroblast_Primary_Cells.ChromatinAccessibility.skin02.DS18256.twopass.merge150.wgt10.zgt2.wig	Penis_Foreskin_Fibroblast_Primary_Cells	fibroblast	hotspots	Hotspots	HSvsCTRL
585	1e-05	2.94223	0.0219627	1.07917	0.471044	0.155922	2.00241	7	106619	30	763669	584	UW.Penis_Foreskin_Keratinocyte_Primary_Cells.ChromatinAccessibility.skin01.DS18692.twopass.merge150.wgt10.zgt2.wig	Penis_Foreskin_Keratinocyte_Primary_Cells	skin	hotspots	Hotspots	HSvsCTRL
585	1e-08	1	1	1.38522e-13	1330.75	-2608.28	2608.28	0	106619	0	763669	584	UW.Penis_Foreskin_Keratinocyte_Primary_Cells.ChromatinAccessibility.skin01.DS18692.twopass.merge150.wgt10.zgt2.wig	Penis_Foreskin_Keratinocyte_Primary_Cells	skin	hotspots	Hotspots	HSvsCTRL
586	1e-05	2.67132	0.0466715	0.982572	0.493936	0.0144573	1.95069	6	96046	30	763669	585	UW.Penis_Foreskin_Keratinocyte_Primary_Cells.ChromatinAccessibility.skin01.DS18695.twopass.merge150.wgt10.zgt2.wig	Penis_Foreskin_Keratinocyte_Primary_Cells	skin	hotspots	Hotspots	HSvsCTRL
586	1e-08	1	1	1.11093e-12	1388.17	-2720.81	2720.81	0	96046	0	763669	585	UW.Penis_Foreskin_Keratinocyte_Primary_Cells.ChromatinAccessibility.skin01.DS18695.twopass.merge150.wgt10.zgt2.wig	Penis_Foreskin_Keratinocyte_Primary_Cells	skin	hotspots	Hotspots	HSvsCTRL
587	1e-05	2.59044	0.0539435	0.951829	0.493869	-0.0161544	1.91981	6	98122	30	763669	586	UW.Penis_Foreskin_Keratinocyte_Primary_Cells.ChromatinAccessibility.skin02.DS18714.twopass.merge150.wgt10.zgt2.wig	Penis_Foreskin_Keratinocyte_Primary_Cells	skin	hotspots	Hotspots	HSvsCTRL
587	1e-08	1	1	4.79192e-12	1372.7	-2690.49	2690.49	0	98122	0	763669	586	UW.Penis_Foreskin_Keratinocyte_Primary_Cells.ChromatinAccessibility.skin02.DS18714.twopass.merge150.wgt10.zgt2.wig	Penis_Foreskin_Keratinocyte_Primary_Cells	skin	hotspots	Hotspots	HSvsCTRL
588	1e-05	2.01322	0.182322	0.699736	0.524682	-0.32864	1.72811	5	97130	30	763669	587	UW.Penis_Foreskin_Keratinocyte_Primary_Cells.ChromatinAccessibility.skin02.DS18718.twopass.merge150.wgt10.zgt2.wig	Penis_Foreskin_Keratinocyte_Primary_Cells	skin	hotspots	Hotspots	HSvsCTRL
588	1e-08	1	1	-8.10263e-12	1377.07	-2699.06	2699.06	0	97130	0	763669	587	UW.Penis_Foreskin_Keratinocyte_Primary_Cells.ChromatinAccessibility.skin02.DS18718.twopass.merge150.wgt10.zgt2.wig	Penis_Foreskin_Keratinocyte_Primary_Cells	skin	hotspots	Hotspots	HSvsCTRL
589	1e-05	1.16026	0.815372	0.148647	0.636601	-1.09909	1.39638	3	88847	30	763669	588	UW.Penis_Foreskin_Melanocyte_Primary_Cells.ChromatinAccessibility.skin01.DS18590.twopass.merge150.wgt10.zgt2.wig	Penis_Foreskin_Melanocyte_Primary_Cells	skin	hotspots	Hotspots	HSvsCTRL
589	1e-08	1	1	9.62974e-12	1425.56	-2794.09	2794.09	0	88847	0	763669	588	UW.Penis_Foreskin_Melanocyte_Primary_Cells.ChromatinAccessibility.skin01.DS18590.twopass.merge150.wgt10.zgt2.wig	Penis_Foreskin_Melanocyte_Primary_Cells	skin	hotspots	Hotspots	HSvsCTRL
590	1e-05	2.28276	0.0934095	0.825385	0.49198	-0.138896	1.78967	6	106358	30	763669	589	UW.Penis_Foreskin_Melanocyte_Primary_Cells.ChromatinAccessibility.skin01.DS18601.twopass.merge150.wgt10.zgt2.wig	Penis_Foreskin_Melanocyte_Primary_Cells	skin	hotspots	Hotspots	HSvsCTRL
590	1e-08	1	1	2.48234e-12	1328.73	-2604.31	2604.31	0	106358	0	763669	589	UW.Penis_Foreskin_Melanocyte_Primary_Cells.ChromatinAccessibility.skin01.DS18601.twopass.merge150.wgt10.zgt2.wig	Penis_Foreskin_Melanocyte_Primary_Cells	skin	hotspots	Hotspots	HSvsCTRL
591	1e-05	2.39211	0.252792	0.872176	0.762662	-0.622641	2.36699	2	32059	30	763669	590	UW.Breast_vHMEC.ChromatinAccessibility.RM035.DS18406.hotspot.twopass.fdr0.01.merge.pks.wig	Breast_vHMEC	breast	peaks	Peaks	HSvsCTRL
591	1e-08	1	1	3.33805e-13	2223.26	-4357.6	4357.6	0	32059	0	763669	590	UW.Breast_vHMEC.ChromatinAccessibility.RM035.DS18406.hotspot.twopass.fdr0.01.merge.pks.wig	Breast_vHMEC	breast	peaks	Peaks	HSvsCTRL
592	1e-05	1.12916	0.906953	0.121473	1.03927	-1.91549	2.15844	1	31659	30	763669	591	UW.Breast_vHMEC.ChromatinAccessibility.RM035.DS18438.hotspot.twopass.fdr0.01.merge.pks.wig	Breast_vHMEC	breast	peaks	Peaks	HSvsCTRL
592	1e-08	1	1	1.00291e-12	2237.55	-4385.6	4385.6	0	31659	0	763669	591	UW.Breast_vHMEC.ChromatinAccessibility.RM035.DS18438.hotspot.twopass.fdr0.01.merge.pks.wig	Breast_vHMEC	breast	peaks	Peaks	HSvsCTRL
593	1e-05	3.03277e-07	0.9922	-15.0086	1535.29	-3024.17	2994.15	0	17407	30	763669	592	UW.CD14_Primary_Cells.ChromatinAccessibility.RO_01689.DS17391.hotspot.twopass.fdr0.01.merge.pks.wig	CD14_Primary_Cells	blood	peaks	Peaks	HSvsCTRL
593	1e-08	1	1	7.88184e-13	2885.32	-5655.22	5655.22	0	17407	0	763669	592	UW.CD14_Primary_Cells.ChromatinAccessibility.RO_01689.DS17391.hotspot.twopass.fdr0.01.merge.pks.wig	CD14_Primary_Cells	blood	peaks	Peaks	HSvsCTRL
594	1e-05	2.97459e-07	0.991693	-15.028	1443.46	-2844.21	2814.15	0	19952	30	763669	593	UW.CD14_Primary_Cells.ChromatinAccessibility.RO_01701.DS17889.hotspot.twopass.fdr0.01.merge.pks.wig	CD14_Primary_Cells	blood	peaks	Peaks	HSvsCTRL
594	1e-08	1	1	-2.92536e-11	2717.71	-5326.72	5326.72	0	19952	0	763669	593	UW.CD14_Primary_Cells.ChromatinAccessibility.RO_01701.DS17889.hotspot.twopass.fdr0.01.merge.pks.wig	CD14_Primary_Cells	blood	peaks	Peaks	HSvsCTRL
595	1e-05	3.18069e-07	0.992119	-14.961	1514.6	-2983.58	2953.65	0	17692	30	763669	594	UW.CD19_Primary_Cells.ChromatinAccessibility.RO_01679.DS17186.hotspot.twopass.fdr0.01.merge.pks.wig	CD19_Primary_Cells	blood	peaks	Peaks	HSvsCTRL
595	1e-08	1	1	-3.42966e-11	2859.64	-5604.89	5604.89	0	17692	0	763669	594	UW.CD19_Primary_Cells.ChromatinAccessibility.RO_01679.DS17186.hotspot.twopass.fdr0.01.merge.pks.wig	CD19_Primary_Cells	blood	peaks	Peaks	HSvsCTRL
596	1e-05	3.18931e-07	0.992461	-14.9583	1583.06	-3117.76	3087.84	0	16172	30	763669	595	UW.CD19_Primary_Cells.ChromatinAccessibility.RO_01689.DS17281.hotspot.twopass.fdr0.01.merge.pks.wig	CD19_Primary_Cells	blood	peaks	Peaks	HSvsCTRL
596	1e-08	1	1	6.74067e-13	2982.94	-5846.56	5846.56	0	16172	0	763669	595	UW.CD19_Primary_Cells.ChromatinAccessibility.RO_01689.DS17281.hotspot.twopass.fdr0.01.merge.pks.wig	CD19_Primary_Cells	blood	peaks	Peaks	HSvsCTRL
597	1e-05	3.17869e-07	0.992349	-14.9616	1560.22	-3072.99	3043.06	0	16607	30	763669	596	UW.CD19_Primary_Cells.ChromatinAccessibility.RO_01701.DS17440.hotspot.twopass.fdr0.01.merge.pks.wig	CD19_Primary_Cells	blood	peaks	Peaks	HSvsCTRL
597	1e-08	1	1	1.18991e-12	2942.13	-5766.58	5766.58	0	16607	0	763669	596	UW.CD19_Primary_Cells.ChromatinAccessibility.RO_01701.DS17440.hotspot.twopass.fdr0.01.merge.pks.wig	CD19_Primary_Cells	blood	peaks	Peaks	HSvsCTRL
598	1e-05	1.08885	0.93472	0.0851253	1.03928	-1.95186	2.12211	1	32312	30	763669	597	UW.CD20_Primary_Cells.ChromatinAccessibility.RO_01778.DS17371.hotspot.twopass.fdr0.01.merge.pks.wig	CD20_Primary_Cells	blood	peaks	Peaks	HSvsCTRL
598	1e-08	1	1	-3.32827e-11	2199.92	-4311.84	4311.84	0	32312	0	763669	597	UW.CD20_Primary_Cells.ChromatinAccessibility.RO_01778.DS17371.hotspot.twopass.fdr0.01.merge.pks.wig	CD20_Primary_Cells	blood	peaks	Peaks	HSvsCTRL
599	1e-05	3.20005e-07	0.993112	-14.9549	1732.24	-3410.15	3380.24	0	13311	30	763669	598	UW.CD3_Primary_Cells.ChromatinAccessibility.CB1_1-3-2011.DS17702.hotspot.twopass.fdr0.01.merge.pks.wig	CD3_Primary_Cells	blood	peaks	Peaks	HSvsCTRL
599	1e-08	1	1	-3.18502e-12	3254.59	-6379.01	6379.01	0	13311	0	763669	598	UW.CD3_Primary_Cells.ChromatinAccessibility.CB1_1-3-2011.DS17702.hotspot.twopass.fdr0.01.merge.pks.wig	CD3_Primary_Cells	blood	peaks	Peaks	HSvsCTRL
600	1e-05	3.1915e-07	0.992557	-14.9576	1603.33	-3157.49	3127.57	0	15813	30	763669	599	UW.CD3_Primary_Cells.ChromatinAccessibility.CB6_1-4-2011.DS17706.hotspot.twopass.fdr0.01.merge.pks.wig	CD3_Primary_Cells	blood	peaks	Peaks	HSvsCTRL
600	1e-08	1	1	4.79483e-13	3015.93	-5911.22	5911.22	0	15813	0	763669	599	UW.CD3_Primary_Cells.ChromatinAccessibility.CB6_1-4-2011.DS17706.hotspot.twopass.fdr0.01.merge.pks.wig	CD3_Primary_Cells	blood	peaks	Peaks	HSvsCTRL
601	1e-05	3.17054e-07	0.992376	-14.9642	1566.08	-3084.49	3054.56	0	16409	30	763669	600	UW.CD3_Primary_Cells.ChromatinAccessibility.RO_01679.DS17198.hotspot.twopass.fdr0.01.merge.pks.wig	CD3_Primary_Cells	blood	peaks	Peaks	HSvsCTRL
601	1e-08	1	1	-1.943e-12	2952.8	-5787.48	5787.48	0	16409	0	763669	600	UW.CD3_Primary_Cells.ChromatinAccessibility.RO_01679.DS17198.hotspot.twopass.fdr0.01.merge.pks.wig	CD3_Primary_Cells	blood	peaks	Peaks	HSvsCTRL
602	1e-05	3.13334e-07	0.992013	-14.976	1496.09	-2947.31	2917.36	0	17940	30	763669	601	UW.CD3_Primary_Cells.ChromatinAccessibility.RO_01701.DS17534.hotspot.twopass.fdr0.01.merge.pks.wig	CD3_Primary_Cells	blood	peaks	Peaks	HSvsCTRL
602	1e-08	1	1	8.13988e-14	2830.91	-5548.58	5548.58	0	17940	0	763669	601	UW.CD3_Primary_Cells.ChromatinAccessibility.RO_01701.DS17534.hotspot.twopass.fdr0.01.merge.pks.wig	CD3_Primary_Cells	blood	peaks	Peaks	HSvsCTRL
603	1e-05	3.12409e-07	0.992095	-14.979	1511.81	-2978.13	2948.18	0	17904	30	763669	602	UW.CD4_Primary_Cells.ChromatinAccessibility.RO_01549.DS15947.hotspot.twopass.fdr0.01.merge.pks.wig	CD4_Primary_Cells	blood	peaks	Peaks	HSvsCTRL
603	1e-08	1	1	2.15997e-12	2851.49	-5588.91	5588.91	0	17904	0	763669	602	UW.CD4_Primary_Cells.ChromatinAccessibility.RO_01549.DS15947.hotspot.twopass.fdr0.01.merge.pks.wig	CD4_Primary_Cells	blood	peaks	Peaks	HSvsCTRL
604	1e-05	3.08307e-07	0.991706	-14.9922	1442.2	-2841.7	2811.71	0	19498	30	763669	603	UW.CD4_Primary_Cells.ChromatinAccessibility.RO_01679.DS17212.hotspot.twopass.fdr0.01.merge.pks.wig	CD4_Primary_Cells	blood	peaks	Peaks	HSvsCTRL
604	1e-08	1	1	-1.47211e-12	2726.47	-5343.88	5343.88	0	19498	0	763669	603	UW.CD4_Primary_Cells.ChromatinAccessibility.RO_01679.DS17212.hotspot.twopass.fdr0.01.merge.pks.wig	CD4_Primary_Cells	blood	peaks	Peaks	HSvsCTRL
605	1e-05	3.15754e-07	0.99259	-14.9683	1611.76	-3174.02	3144.09	0	15387	30	763669	604	UW.CD4_Primary_Cells.ChromatinAccessibility.RO_01689.DS17329.hotspot.twopass.fdr0.01.merge.pks.wig	CD4_Primary_Cells	blood	peaks	Peaks	HSvsCTRL
605	1e-08	1	1	-1.51304e-12	3037.57	-5953.64	5953.64	0	15387	0	763669	604	UW.CD4_Primary_Cells.ChromatinAccessibility.RO_01689.DS17329.hotspot.twopass.fdr0.01.merge.pks.wig	CD4_Primary_Cells	blood	peaks	Peaks	HSvsCTRL
606	1e-05	3.14072e-07	0.992376	-14.9736	1567	-3086.29	3056.34	0	16317	30	763669	605	UW.CD4_Primary_Cells.ChromatinAccessibility.RO_01701.DS17881.hotspot.twopass.fdr0.01.merge.pks.wig	CD4_Primary_Cells	blood	peaks	Peaks	HSvsCTRL
606	1e-08	1	1	-4.6179e-12	2954.09	-5790.01	5790.01	0	16317	0	763669	605	UW.CD4_Primary_Cells.ChromatinAccessibility.RO_01701.DS17881.hotspot.twopass.fdr0.01.merge.pks.wig	CD4_Primary_Cells	blood	peaks	Peaks	HSvsCTRL
607	1e-05	3.02542e-07	0.992118	-15.011	1519.54	-2993.32	2963.29	0	17606	30	763669	606	UW.CD56_Primary_Cells.ChromatinAccessibility.RO_01679.DS17189.hotspot.twopass.fdr0.01.merge.pks.wig	CD56_Primary_Cells	blood	peaks	Peaks	HSvsCTRL
607	1e-08	1	1	7.32733e-13	2861.51	-5608.57	5608.57	0	17606	0	763669	606	UW.CD56_Primary_Cells.ChromatinAccessibility.RO_01679.DS17189.hotspot.twopass.fdr0.01.merge.pks.wig	CD56_Primary_Cells	blood	peaks	Peaks	HSvsCTRL
608	1e-05	3.12601e-07	0.992706	-14.9783	1638.49	-3226.41	3196.46	0	15013	30	763669	607	UW.CD56_Primary_Cells.ChromatinAccessibility.RO_01701.DS17443.hotspot.twopass.fdr0.01.merge.pks.wig	CD56_Primary_Cells	blood	peaks	Peaks	HSvsCTRL
608	1e-08	1	1	2.12938e-12	3082.09	-6040.9	6040.9	0	15013	0	763669	607	UW.CD56_Primary_Cells.ChromatinAccessibility.RO_01701.DS17443.hotspot.twopass.fdr0.01.merge.pks.wig	CD56_Primary_Cells	blood	peaks	Peaks	HSvsCTRL
609	1e-05	3.12286e-07	0.992065	-14.9793	1506.2	-2967.14	2937.18	0	17697	30	763669	608	UW.CD8_Primary_Cells.ChromatinAccessibility.RO_01549.DS16012.hotspot.twopass.fdr0.01.merge.pks.wig	CD8_Primary_Cells	blood	peaks	Peaks	HSvsCTRL
609	1e-08	1	1	-1.52795e-11	2845.97	-5578.11	5578.11	0	17697	0	763669	608	UW.CD8_Primary_Cells.ChromatinAccessibility.RO_01549.DS16012.hotspot.twopass.fdr0.01.merge.pks.wig	CD8_Primary_Cells	blood	peaks	Peaks	HSvsCTRL
610	1e-05	3.14102e-07	0.992298	-14.9735	1551.21	-3055.34	3025.39	0	16712	30	763669	609	UW.CD8_Primary_Cells.ChromatinAccessibility.RO_01679.DS17203.hotspot.twopass.fdr0.01.merge.pks.wig	CD8_Primary_Cells	blood	peaks	Peaks	HSvsCTRL
610	1e-08	1	1	-1.67377e-12	2925.95	-5734.86	5734.86	0	16712	0	763669	609	UW.CD8_Primary_Cells.ChromatinAccessibility.RO_01679.DS17203.hotspot.twopass.fdr0.01.merge.pks.wig	CD8_Primary_Cells	blood	peaks	Peaks	HSvsCTRL
611	1e-05	3.16119e-07	0.99272	-14.9671	1640.43	-3230.2	3200.27	0	14859	30	763669	610	UW.CD8_Primary_Cells.ChromatinAccessibility.RO_01689.DS17332.hotspot.twopass.fdr0.01.merge.pks.wig	CD8_Primary_Cells	blood	peaks	Peaks	HSvsCTRL
611	1e-08	1	1	1.49522e-12	3087.42	-6051.35	6051.35	0	14859	0	763669	610	UW.CD8_Primary_Cells.ChromatinAccessibility.RO_01689.DS17332.hotspot.twopass.fdr0.01.merge.pks.wig	CD8_Primary_Cells	blood	peaks	Peaks	HSvsCTRL
612	1e-05	3.14719e-07	0.992632	-14.9716	1621.18	-3192.48	3162.53	0	15218	30	763669	611	UW.CD8_Primary_Cells.ChromatinAccessibility.RO_01701.DS17885.hotspot.twopass.fdr0.01.merge.pks.wig	CD8_Primary_Cells	blood	peaks	Peaks	HSvsCTRL
612	1e-08	1	1	9.40959e-13	3053.88	-5985.6	5985.6	0	15218	0	763669	611	UW.CD8_Primary_Cells.ChromatinAccessibility.RO_01701.DS17885.hotspot.twopass.fdr0.01.merge.pks.wig	CD8_Primary_Cells	blood	peaks	Peaks	HSvsCTRL
613	1e-05	0.841844	0.868222	-0.17216	1.03762	-2.2059	1.86158	1	40357	30	763669	612	UW.Fetal_Adrenal_Gland.ChromatinAccessibility.H-22662.DS12528.hotspot.twopass.fdr0.01.merge.pks.wig	Fetal_Adrenal_Gland	fetal_adrenal_gland	peaks	Peaks	HSvsCTRL
613	1e-08	1	1	-9.83971e-12	2002.37	-3924.65	3924.65	0	40357	0	763669	612	UW.Fetal_Adrenal_Gland.ChromatinAccessibility.H-22662.DS12528.hotspot.twopass.fdr0.01.merge.pks.wig	Fetal_Adrenal_Gland	fetal_adrenal_gland	peaks	Peaks	HSvsCTRL
614	1e-05	2.82871e-07	0.990402	-15.0783	1253.45	-2471.84	2441.68	0	27194	30	763669	613	UW.Fetal_Adrenal_Gland.ChromatinAccessibility.H-23769.DS17319.hotspot.twopass.fdr0.01.merge.pks.wig	Fetal_Adrenal_Gland	fetal_adrenal_gland	peaks	Peaks	HSvsCTRL
614	1e-08	1	1	1.51557e-11	2375.46	-4655.9	4655.9	0	27194	0	763669	613	UW.Fetal_Adrenal_Gland.ChromatinAccessibility.H-23769.DS17319.hotspot.twopass.fdr0.01.merge.pks.wig	Fetal_Adrenal_Gland	fetal_adrenal_gland	peaks	Peaks	HSvsCTRL
615	1e-05	0.924955	0.940116	-0.07801	1.03841	-2.1133	1.95728	1	37324	30	763669	614	UW.Fetal_Adrenal_Gland.ChromatinAccessibility.H-24409.DS20343.hotspot.twopass.fdr0.01.merge.pks.wig	Fetal_Adrenal_Gland	fetal_adrenal_gland	peaks	Peaks	HSvsCTRL
615	1e-08	1	1	6.21321e-12	2078.1	-4073.07	4073.07	0	37324	0	763669	614	UW.Fetal_Adrenal_Gland.ChromatinAccessibility.H-24409.DS20343.hotspot.twopass.fdr0.01.merge.pks.wig	Fetal_Adrenal_Gland	fetal_adrenal_gland	peaks	Peaks	HSvsCTRL
616	1e-05	2.60694e-07	0.989664	-15.1599	1170.24	-2308.82	2278.5	0	34129	30	763669	615	UW.Fetal_Brain.ChromatinAccessibility.H-22510.DS11872.hotspot.twopass.fdr0.01.merge.pks.wig	Fetal_Brain	fetal_brain	peaks	Peaks	HSvsCTRL
616	1e-08	1	1	-1.63626e-12	2208.94	-4329.53	4329.53	0	34129	0	763669	615	UW.Fetal_Brain.ChromatinAccessibility.H-22510.DS11872.hotspot.twopass.fdr0.01.merge.pks.wig	Fetal_Brain	fetal_brain	peaks	Peaks	HSvsCTRL
617	1e-05	2.57958e-07	0.989359	-15.1705	1137.46	-2244.59	2214.25	0	36426	30	763669	616	UW.Fetal_Brain.ChromatinAccessibility.H-22510.DS11877.hotspot.twopass.fdr0.01.merge.pks.wig	Fetal_Brain	fetal_brain	peaks	Peaks	HSvsCTRL
617	1e-08	1	1	-6.73559e-13	2151.36	-4216.66	4216.66	0	36426	0	763669	616	UW.Fetal_Brain.ChromatinAccessibility.H-22510.DS11877.hotspot.twopass.fdr0.01.merge.pks.wig	Fetal_Brain	fetal_brain	peaks	Peaks	HSvsCTRL
618	1e-05	2.60373e-07	0.989239	-15.1612	1124.08	-2218.35	2188.03	0	36956	30	763669	617	UW.Fetal_Brain.ChromatinAccessibility.H-22911.DS14464.hotspot.twopass.fdr0.01.merge.pks.wig	Fetal_Brain	fetal_brain	peaks	Peaks	HSvsCTRL
618	1e-08	1	1	-9.02894e-13	2130.61	-4175.99	4175.99	0	36956	0	763669	617	UW.Fetal_Brain.ChromatinAccessibility.H-22911.DS14464.hotspot.twopass.fdr0.01.merge.pks.wig	Fetal_Brain	fetal_brain	peaks	Peaks	HSvsCTRL
619	1e-05	0.856603	0.881342	-0.15478	1.03693	-2.18716	1.8776	1	40884	30	763669	618	UW.Fetal_Brain.ChromatinAccessibility.H-23266.DS14717.hotspot.twopass.fdr0.01.merge.pks.wig	Fetal_Brain	fetal_brain	peaks	Peaks	HSvsCTRL
619	1e-08	1	1	8.8715e-13	2026.78	-3972.49	3972.49	0	40884	0	763669	618	UW.Fetal_Brain.ChromatinAccessibility.H-23266.DS14717.hotspot.twopass.fdr0.01.merge.pks.wig	Fetal_Brain	fetal_brain	peaks	Peaks	HSvsCTRL
620	1e-05	0.903389	0.921936	-0.101602	1.0368	-2.13373	1.93053	1	38384	30	763669	619	UW.Fetal_Brain.ChromatinAccessibility.H-23266.DS14718.hotspot.twopass.fdr0.01.merge.pks.wig	Fetal_Brain	fetal_brain	peaks	Peaks	HSvsCTRL
620	1e-08	1	1	-3.68562e-12	2073.21	-4063.49	4063.49	0	38384	0	763669	619	UW.Fetal_Brain.ChromatinAccessibility.H-23266.DS14718.hotspot.twopass.fdr0.01.merge.pks.wig	Fetal_Brain	fetal_brain	peaks	Peaks	HSvsCTRL
621	1e-05	2.61786e-07	0.98958	-15.1557	1160.45	-2289.64	2259.33	0	34339	30	763669	620	UW.Fetal_Brain.ChromatinAccessibility.H-23284.DS14803.hotspot.twopass.fdr0.01.merge.pks.wig	Fetal_Brain	fetal_brain	peaks	Peaks	HSvsCTRL
621	1e-08	1	1	6.32949e-13	2195.11	-4302.41	4302.41	0	34339	0	763669	620	UW.Fetal_Brain.ChromatinAccessibility.H-23284.DS14803.hotspot.twopass.fdr0.01.merge.pks.wig	Fetal_Brain	fetal_brain	peaks	Peaks	HSvsCTRL
622	1e-05	2.60902e-07	0.989489	-15.1591	1150.63	-2270.4	2240.08	0	34995	30	763669	621	UW.Fetal_Brain.ChromatinAccessibility.H-23284.DS14815.hotspot.twopass.fdr0.01.merge.pks.wig	Fetal_Brain	fetal_brain	peaks	Peaks	HSvsCTRL
622	1e-08	1	1	1.08549e-12	2177.7	-4268.29	4268.29	0	34995	0	763669	621	UW.Fetal_Brain.ChromatinAccessibility.H-23284.DS14815.hotspot.twopass.fdr0.01.merge.pks.wig	Fetal_Brain	fetal_brain	peaks	Peaks	HSvsCTRL
623	1e-05	0.831763	0.859016	-0.184208	1.03705	-2.21682	1.84841	1	41927	30	763669	622	UW.Fetal_Brain.ChromatinAccessibility.H-23399.DS15453.hotspot.twopass.fdr0.01.merge.pks.wig	Fetal_Brain	fetal_brain	peaks	Peaks	HSvsCTRL
623	1e-08	1	1	-1.5909e-12	2003.93	-3927.7	3927.7	0	41927	0	763669	622	UW.Fetal_Brain.ChromatinAccessibility.H-23399.DS15453.hotspot.twopass.fdr0.01.merge.pks.wig	Fetal_Brain	fetal_brain	peaks	Peaks	HSvsCTRL
624	1e-05	2.15341	0.313599	0.767053	0.761193	-0.724884	2.25899	2	36334	30	763669	623	UW.Fetal_Brain.ChromatinAccessibility.H-23548.DS16302.hotspot.twopass.fdr0.01.merge.pks.wig	Fetal_Brain	fetal_brain	peaks	Peaks	HSvsCTRL
624	1e-08	1	1	2.46672e-12	2147.69	-4209.48	4209.48	0	36334	0	763669	623	UW.Fetal_Brain.ChromatinAccessibility.H-23548.DS16302.hotspot.twopass.fdr0.01.merge.pks.wig	Fetal_Brain	fetal_brain	peaks	Peaks	HSvsCTRL
625	1e-05	1.77274	0.450938	0.572525	0.759466	-0.916028	2.06108	2	42328	30	763669	624	UW.Fetal_Brain.ChromatinAccessibility.H-24279.DS20221.hotspot.twopass.fdr0.01.merge.pks.wig	Fetal_Brain	fetal_brain	peaks	Peaks	HSvsCTRL
625	1e-08	1	1	-3.33147e-12	1996.86	-3913.84	3913.84	0	42328	0	763669	624	UW.Fetal_Brain.ChromatinAccessibility.H-24279.DS20221.hotspot.twopass.fdr0.01.merge.pks.wig	Fetal_Brain	fetal_brain	peaks	Peaks	HSvsCTRL
626	1e-05	2.59488e-07	0.989247	-15.1646	1125.23	-2220.62	2190.29	0	36478	30	763669	625	UW.Fetal_Brain.ChromatinAccessibility.H-24297.DS20226.hotspot.twopass.fdr0.01.merge.pks.wig	Fetal_Brain	fetal_brain	peaks	Peaks	HSvsCTRL
626	1e-08	1	1	-3.54083e-12	2132.49	-4179.68	4179.68	0	36478	0	763669	625	UW.Fetal_Brain.ChromatinAccessibility.H-24297.DS20226.hotspot.twopass.fdr0.01.merge.pks.wig	Fetal_Brain	fetal_brain	peaks	Peaks	HSvsCTRL
627	1e-05	2.65195e-07	0.989486	-15.1428	1149.11	-2267.41	2237.12	0	35016	30	763669	626	UW.Fetal_Brain.ChromatinAccessibility.H-24381.DS20231.hotspot.twopass.fdr0.01.merge.pks.wig	Fetal_Brain	fetal_brain	peaks	Peaks	HSvsCTRL
627	1e-08	1	1	-3.00191e-12	2175.75	-4264.46	4264.46	0	35016	0	763669	626	UW.Fetal_Brain.ChromatinAccessibility.H-24381.DS20231.hotspot.twopass.fdr0.01.merge.pks.wig	Fetal_Brain	fetal_brain	peaks	Peaks	HSvsCTRL
628	1e-05	2.68827e-07	0.989247	-15.1292	1122.58	-2215.38	2185.13	0	34553	30	763669	627	UW.Fetal_Heart.ChromatinAccessibility.H-22662.DS12531.hotspot.twopass.fdr0.01.merge.pks.wig	Fetal_Heart	fetal_heart	peaks	Peaks	HSvsCTRL
628	1e-08	1	1	1.61209e-11	2135.62	-4185.82	4185.82	0	34553	0	763669	627	UW.Fetal_Heart.ChromatinAccessibility.H-22662.DS12531.hotspot.twopass.fdr0.01.merge.pks.wig	Fetal_Heart	fetal_heart	peaks	Peaks	HSvsCTRL
629	1e-05	2.56406e-07	0.987991	-15.1765	1008.32	-1991.49	1961.14	0	43564	30	763669	628	UW.Fetal_Heart.ChromatinAccessibility.H-22727.DS12810.hotspot.twopass.fdr0.01.merge.pks.wig	Fetal_Heart	fetal_heart	peaks	Peaks	HSvsCTRL
629	1e-08	1	1	-1.61748e-12	1932.87	-3788.43	3788.43	0	43564	0	763669	628	UW.Fetal_Heart.ChromatinAccessibility.H-22727.DS12810.hotspot.twopass.fdr0.01.merge.pks.wig	Fetal_Heart	fetal_heart	peaks	Peaks	HSvsCTRL
630	1e-05	0.765727	0.796654	-0.266929	1.0359	-2.29728	1.76343	1	43049	30	763669	629	UW.Fetal_Heart.ChromatinAccessibility.H-23468.DS15839.hotspot.twopass.fdr0.01.merge.pks.wig	Fetal_Heart	fetal_heart	peaks	Peaks	HSvsCTRL
630	1e-08	1	1	-2.59087e-13	1934.54	-3791.69	3791.69	0	43049	0	763669	629	UW.Fetal_Heart.ChromatinAccessibility.H-23468.DS15839.hotspot.twopass.fdr0.01.merge.pks.wig	Fetal_Heart	fetal_heart	peaks	Peaks	HSvsCTRL
631	1e-05	1.96685	0.373142	0.676434	0.759523	-0.812231	2.1651	2	37387	30	763669	630	UW.Fetal_Heart.ChromatinAccessibility.H-23500.DS16018.hotspot.twopass.fdr0.01.merge.pks.wig	Fetal_Heart	fetal_heart	peaks	Peaks	HSvsCTRL
631	1e-08	1	1	-3.31329e-11	2071.04	-4059.24	4059.24	0	37387	0	763669	630	UW.Fetal_Heart.ChromatinAccessibility.H-23500.DS16018.hotspot.twopass.fdr0.01.merge.pks.wig	Fetal_Heart	fetal_heart	peaks	Peaks	HSvsCTRL
632	1e-05	2.62773e-07	0.988822	-15.152	1081.5	-2134.9	2104.59	0	37483	30	763669	631	UW.Fetal_Heart.ChromatinAccessibility.H-23524.DS16146.hotspot.twopass.fdr0.01.merge.pks.wig	Fetal_Heart	fetal_heart	peaks	Peaks	HSvsCTRL
632	1e-08	1	1	-3.04645e-11	2063.35	-4044.17	4044.17	0	37483	0	763669	631	UW.Fetal_Heart.ChromatinAccessibility.H-23524.DS16146.hotspot.twopass.fdr0.01.merge.pks.wig	Fetal_Heart	fetal_heart	peaks	Peaks	HSvsCTRL
633	1e-05	2.59071e-07	0.988126	-15.1662	1019.07	-2012.54	1982.21	0	43031	30	763669	632	UW.Fetal_Heart.ChromatinAccessibility.H-23589.DS16500.hotspot.twopass.fdr0.01.merge.pks.wig	Fetal_Heart	fetal_heart	peaks	Peaks	HSvsCTRL
633	1e-08	1	1	-1.65233e-12	1952.47	-3826.85	3826.85	0	43031	0	763669	632	UW.Fetal_Heart.ChromatinAccessibility.H-23589.DS16500.hotspot.twopass.fdr0.01.merge.pks.wig	Fetal_Heart	fetal_heart	peaks	Peaks	HSvsCTRL
634	1e-05	2.59752e-07	0.988687	-15.1635	1069.45	-2111.28	2080.96	0	38390	30	763669	633	UW.Fetal_Heart.ChromatinAccessibility.H-23604.DS16582.hotspot.twopass.fdr0.01.merge.pks.wig	Fetal_Heart	fetal_heart	peaks	Peaks	HSvsCTRL
634	1e-08	1	1	4.40047e-12	2041.88	-4002.08	4002.08	0	38390	0	763669	633	UW.Fetal_Heart.ChromatinAccessibility.H-23604.DS16582.hotspot.twopass.fdr0.01.merge.pks.wig	Fetal_Heart	fetal_heart	peaks	Peaks	HSvsCTRL
635	1e-05	0.899282	0.918384	-0.106158	1.036	-2.13672	1.9244	1	37675	30	763669	634	UW.Fetal_Heart.ChromatinAccessibility.H-23617.DS16621.hotspot.twopass.fdr0.01.merge.pks.wig	Fetal_Heart	fetal_heart	peaks	Peaks	HSvsCTRL
635	1e-08	1	1	-2.41732e-12	2063.29	-4044.06	4044.06	0	37675	0	763669	634	UW.Fetal_Heart.ChromatinAccessibility.H-23617.DS16621.hotspot.twopass.fdr0.01.merge.pks.wig	Fetal_Heart	fetal_heart	peaks	Peaks	HSvsCTRL
636	1e-05	0.751084	0.782232	-0.286238	1.03555	-2.31592	1.74344	1	43539	30	763669	635	UW.Fetal_Heart.ChromatinAccessibility.H-23663.DS16819.hotspot.twopass.fdr0.01.merge.pks.wig	Fetal_Heart	fetal_heart	peaks	Peaks	HSvsCTRL
636	1e-08	1	1	-1.08313e-11	1924.2	-3771.43	3771.43	0	43539	0	763669	635	UW.Fetal_Heart.ChromatinAccessibility.H-23663.DS16819.hotspot.twopass.fdr0.01.merge.pks.wig	Fetal_Heart	fetal_heart	peaks	Peaks	HSvsCTRL
637	1e-05	2.61306e-07	0.988366	-15.1576	1039.49	-2052.57	2022.25	0	40665	30	763669	636	UW.Fetal_Heart.ChromatinAccessibility.H-23744.DS19431.hotspot.twopass.fdr0.01.merge.pks.wig	Fetal_Heart	fetal_heart	peaks	Peaks	HSvsCTRL
637	1e-08	1	1	-1.42191e-11	1988.55	-3897.55	3897.55	0	40665	0	763669	636	UW.Fetal_Heart.ChromatinAccessibility.H-23744.DS19431.hotspot.twopass.fdr0.01.merge.pks.wig	Fetal_Heart	fetal_heart	peaks	Peaks	HSvsCTRL
638	1e-05	2.58996e-07	0.988083	-15.1665	1015.43	-2005.4	1975.07	0	43006	30	763669	637	UW.Fetal_Heart.ChromatinAccessibility.H-24042.DS19427.hotspot.twopass.fdr0.01.merge.pks.wig	Fetal_Heart	fetal_heart	peaks	Peaks	HSvsCTRL
638	1e-08	1	1	4.64381e-12	1944.96	-3812.12	3812.12	0	43006	0	763669	637	UW.Fetal_Heart.ChromatinAccessibility.H-24042.DS19427.hotspot.twopass.fdr0.01.merge.pks.wig	Fetal_Heart	fetal_heart	peaks	Peaks	HSvsCTRL
639	1e-05	2.80833e-07	0.990193	-15.0855	1227.28	-2420.56	2390.39	0	28189	30	763669	638	UW.Fetal_Intestine_Large.ChromatinAccessibility.H-23500.DS16027.hotspot.twopass.fdr0.01.merge.pks.wig	Fetal_Intestine_Large	fetal_intestine,_large	peaks	Peaks	HSvsCTRL
639	1e-08	1	1	-1.65386e-11	2330.13	-4567.06	4567.06	0	28189	0	763669	638	UW.Fetal_Intestine_Large.ChromatinAccessibility.H-23500.DS16027.hotspot.twopass.fdr0.01.merge.pks.wig	Fetal_Intestine_Large	fetal_intestine,_large	peaks	Peaks	HSvsCTRL
640	1e-05	2.75084e-07	0.989443	-15.1062	1141.7	-2252.83	2222.62	0	32762	30	763669	639	UW.Fetal_Intestine_Large.ChromatinAccessibility.H-23524.DS16164.hotspot.twopass.fdr0.01.merge.pks.wig	Fetal_Intestine_Large	fetal_intestine,_large	peaks	Peaks	HSvsCTRL
640	1e-08	1	1	-1.86796e-11	2178.63	-4270.11	4270.11	0	32762	0	763669	639	UW.Fetal_Intestine_Large.ChromatinAccessibility.H-23524.DS16164.hotspot.twopass.fdr0.01.merge.pks.wig	Fetal_Intestine_Large	fetal_intestine,_large	peaks	Peaks	HSvsCTRL
641	1e-05	2.72894e-07	0.989248	-15.1142	1121.54	-2213.34	2183.11	0	34373	30	763669	640	UW.Fetal_Intestine_Large.ChromatinAccessibility.H-23604.DS16563.hotspot.twopass.fdr0.01.merge.pks.wig	Fetal_Intestine_Large	fetal_intestine,_large	peaks	Peaks	HSvsCTRL
641	1e-08	1	1	3.36444e-12	2139.19	-4192.82	4192.82	0	34373	0	763669	640	UW.Fetal_Intestine_Large.ChromatinAccessibility.H-23604.DS16563.hotspot.twopass.fdr0.01.merge.pks.wig	Fetal_Intestine_Large	fetal_intestine,_large	peaks	Peaks	HSvsCTRL
642	1e-05	2.76285e-07	0.989414	-15.1018	1138.2	-2245.97	2215.77	0	33415	30	763669	641	UW.Fetal_Intestine_Large.ChromatinAccessibility.H-23744.DS17094.hotspot.twopass.fdr0.01.merge.pks.wig	Fetal_Intestine_Large	fetal_intestine,_large	peaks	Peaks	HSvsCTRL
642	1e-08	1	1	-1.46727e-12	2168.41	-4250.09	4250.09	0	33415	0	763669	641	UW.Fetal_Intestine_Large.ChromatinAccessibility.H-23744.DS17094.hotspot.twopass.fdr0.01.merge.pks.wig	Fetal_Intestine_Large	fetal_intestine,_large	peaks	Peaks	HSvsCTRL
643	1e-05	2.75328e-07	0.989896	-15.1053	1192.77	-2352.93	2322.72	0	30352	30	763669	642	UW.Fetal_Intestine_Large.ChromatinAccessibility.H-23758.DS17157.hotspot.twopass.fdr0.01.merge.pks.wig	Fetal_Intestine_Large	fetal_intestine,_large	peaks	Peaks	HSvsCTRL
643	1e-08	1	1	-6.80901e-13	2262.67	-4434.83	4434.83	0	30352	0	763669	642	UW.Fetal_Intestine_Large.ChromatinAccessibility.H-23758.DS17157.hotspot.twopass.fdr0.01.merge.pks.wig	Fetal_Intestine_Large	fetal_intestine,_large	peaks	Peaks	HSvsCTRL
644	1e-05	2.75493e-07	0.989731	-15.1047	1173.54	-2315.24	2285.03	0	31202	30	763669	643	UW.Fetal_Intestine_Large.ChromatinAccessibility.H-23769.DS17313.hotspot.twopass.fdr0.01.merge.pks.wig	Fetal_Intestine_Large	fetal_intestine,_large	peaks	Peaks	HSvsCTRL
644	1e-08	1	1	1.29189e-11	2231.31	-4373.36	4373.36	0	31202	0	763669	643	UW.Fetal_Intestine_Large.ChromatinAccessibility.H-23769.DS17313.hotspot.twopass.fdr0.01.merge.pks.wig	Fetal_Intestine_Large	fetal_intestine,_large	peaks	Peaks	HSvsCTRL
645	1e-05	2.82261e-07	0.990406	-15.0804	1254.14	-2473.19	2443.03	0	26961	30	763669	644	UW.Fetal_Intestine_Large.ChromatinAccessibility.H-23808.DS17422.hotspot.twopass.fdr0.01.merge.pks.wig	Fetal_Intestine_Large	fetal_intestine,_large	peaks	Peaks	HSvsCTRL
645	1e-08	1	1	2.97798e-12	2377.47	-4659.85	4659.85	0	26961	0	763669	644	UW.Fetal_Intestine_Large.ChromatinAccessibility.H-23808.DS17422.hotspot.twopass.fdr0.01.merge.pks.wig	Fetal_Intestine_Large	fetal_intestine,_large	peaks	Peaks	HSvsCTRL
646	1e-05	2.75991e-07	0.989449	-15.1029	1142.08	-2253.58	2223.38	0	33099	30	763669	645	UW.Fetal_Intestine_Large.ChromatinAccessibility.H-23833.DS17462.hotspot.twopass.fdr0.01.merge.pks.wig	Fetal_Intestine_Large	fetal_intestine,_large	peaks	Peaks	HSvsCTRL
646	1e-08	1	1	3.21142e-12	2176.22	-4265.39	4265.39	0	33099	0	763669	645	UW.Fetal_Intestine_Large.ChromatinAccessibility.H-23833.DS17462.hotspot.twopass.fdr0.01.merge.pks.wig	Fetal_Intestine_Large	fetal_intestine,_large	peaks	Peaks	HSvsCTRL
647	1e-05	3.1322e-07	0.992622	-14.9764	1619.66	-3189.51	3159.55	0	15492	30	763669	646	UW.Fetal_Intestine_Large.ChromatinAccessibility.H-23855.DS17502.hotspot.twopass.fdr0.01.merge.pks.wig	Fetal_Intestine_Large	fetal_intestine,_large	peaks	Peaks	HSvsCTRL
647	1e-08	1	1	-3.32812e-12	3046.1	-5970.35	5970.35	0	15492	0	763669	646	UW.Fetal_Intestine_Large.ChromatinAccessibility.H-23855.DS17502.hotspot.twopass.fdr0.01.merge.pks.wig	Fetal_Intestine_Large	fetal_intestine,_large	peaks	Peaks	HSvsCTRL
648	1e-05	2.71763e-07	0.989098	-15.1183	1106.43	-2183.72	2153.48	0	35120	30	763669	647	UW.Fetal_Intestine_Large.ChromatinAccessibility.H-23887.DS17647.hotspot.twopass.fdr0.01.merge.pks.wig	Fetal_Intestine_Large	fetal_intestine,_large	peaks	Peaks	HSvsCTRL
648	1e-08	1	1	-1.74861e-12	2113.27	-4142	4142	0	35120	0	763669	647	UW.Fetal_Intestine_Large.ChromatinAccessibility.H-23887.DS17647.hotspot.twopass.fdr0.01.merge.pks.wig	Fetal_Intestine_Large	fetal_intestine,_large	peaks	Peaks	HSvsCTRL
649	1e-05	2.81433e-07	0.990092	-15.0834	1214.67	-2395.84	2365.67	0	28696	30	763669	648	UW.Fetal_Intestine_Large.ChromatinAccessibility.H-23914.DS17748.hotspot.twopass.fdr0.01.merge.pks.wig	Fetal_Intestine_Large	fetal_intestine,_large	peaks	Peaks	HSvsCTRL
649	1e-08	1	1	1.08245e-12	2308.49	-4524.64	4524.64	0	28696	0	763669	648	UW.Fetal_Intestine_Large.ChromatinAccessibility.H-23914.DS17748.hotspot.twopass.fdr0.01.merge.pks.wig	Fetal_Intestine_Large	fetal_intestine,_large	peaks	Peaks	HSvsCTRL
650	1e-05	2.74646e-07	0.98984	-15.1078	1186.41	-2340.46	2310.25	0	30564	30	763669	649	UW.Fetal_Intestine_Large.ChromatinAccessibility.H-23941.DS17785.hotspot.twopass.fdr0.01.merge.pks.wig	Fetal_Intestine_Large	fetal_intestine,_large	peaks	Peaks	HSvsCTRL
650	1e-08	1	1	2.35028e-11	2253.38	-4416.63	4416.63	0	30564	0	763669	649	UW.Fetal_Intestine_Large.ChromatinAccessibility.H-23941.DS17785.hotspot.twopass.fdr0.01.merge.pks.wig	Fetal_Intestine_Large	fetal_intestine,_large	peaks	Peaks	HSvsCTRL
651	1e-05	2.52024e-07	0.986317	-15.1937	885.916	-1751.59	1721.2	0	55979	30	763669	650	UW.Fetal_Intestine_Large.ChromatinAccessibility.H-23964.DS17841.hotspot.twopass.fdr0.01.merge.pks.wig	Fetal_Intestine_Large	fetal_intestine,_large	peaks	Peaks	HSvsCTRL
651	1e-08	1	1	-2.18857e-12	1725.52	-3382.01	3382.01	0	55979	0	763669	650	UW.Fetal_Intestine_Large.ChromatinAccessibility.H-23964.DS17841.hotspot.twopass.fdr0.01.merge.pks.wig	Fetal_Intestine_Large	fetal_intestine,_large	peaks	Peaks	HSvsCTRL
652	1e-05	2.68732e-07	0.989396	-15.1295	1138.36	-2246.31	2216.05	0	33210	30	763669	651	UW.Fetal_Intestine_Large.ChromatinAccessibility.H-24005.DS17990.hotspot.twopass.fdr0.01.merge.pks.wig	Fetal_Intestine_Large	fetal_intestine,_large	peaks	Peaks	HSvsCTRL
652	1e-08	1	1	1.06061e-12	2167.2	-4247.7	4247.7	0	33210	0	763669	651	UW.Fetal_Intestine_Large.ChromatinAccessibility.H-24005.DS17990.hotspot.twopass.fdr0.01.merge.pks.wig	Fetal_Intestine_Large	fetal_intestine,_large	peaks	Peaks	HSvsCTRL
653	1e-05	2.74847e-07	0.989533	-15.107	1151.53	-2272.1	2241.88	0	32535	30	763669	652	UW.Fetal_Intestine_Large.ChromatinAccessibility.H-24111.DS18499.hotspot.twopass.fdr0.01.merge.pks.wig	Fetal_Intestine_Large	fetal_intestine,_large	peaks	Peaks	HSvsCTRL
653	1e-08	1	1	-2.50721e-13	2191.94	-4296.2	4296.2	0	32535	0	763669	652	UW.Fetal_Intestine_Large.ChromatinAccessibility.H-24111.DS18499.hotspot.twopass.fdr0.01.merge.pks.wig	Fetal_Intestine_Large	fetal_intestine,_large	peaks	Peaks	HSvsCTRL
654	1e-05	2.72256e-07	0.988827	-15.1165	1079.46	-2130.85	2100.62	0	37026	30	763669	653	UW.Fetal_Intestine_Small.ChromatinAccessibility.H-23604.DS16559.hotspot.twopass.fdr0.01.merge.pks.wig	Fetal_Intestine_Small	fetal_intestine,_small	peaks	Peaks	HSvsCTRL
654	1e-08	1	1	-5.27934e-13	2065.23	-4047.85	4047.85	0	37026	0	763669	653	UW.Fetal_Intestine_Small.ChromatinAccessibility.H-23604.DS16559.hotspot.twopass.fdr0.01.merge.pks.wig	Fetal_Intestine_Small	fetal_intestine,_small	peaks	Peaks	HSvsCTRL
655	1e-05	2.85786e-07	0.990349	-15.068	1245.66	-2456.56	2426.42	0	27220	30	763669	654	UW.Fetal_Intestine_Small.ChromatinAccessibility.H-23640.DS16712.hotspot.twopass.fdr0.01.merge.pks.wig	Fetal_Intestine_Small	fetal_intestine,_small	peaks	Peaks	HSvsCTRL
655	1e-08	1	1	-2.47164e-12	2364.12	-4633.67	4633.67	0	27220	0	763669	654	UW.Fetal_Intestine_Small.ChromatinAccessibility.H-23640.DS16712.hotspot.twopass.fdr0.01.merge.pks.wig	Fetal_Intestine_Small	fetal_intestine,_small	peaks	Peaks	HSvsCTRL
656	1e-05	2.69362e-07	0.98899	-15.1272	1096.22	-2163.73	2133.47	0	36246	30	763669	655	UW.Fetal_Intestine_Small.ChromatinAccessibility.H-23663.DS16822.hotspot.twopass.fdr0.01.merge.pks.wig	Fetal_Intestine_Small	fetal_intestine,_small	peaks	Peaks	HSvsCTRL
656	1e-08	1	1	-2.79494e-13	2093.02	-4102.33	4102.33	0	36246	0	763669	655	UW.Fetal_Intestine_Small.ChromatinAccessibility.H-23663.DS16822.hotspot.twopass.fdr0.01.merge.pks.wig	Fetal_Intestine_Small	fetal_intestine,_small	peaks	Peaks	HSvsCTRL
657	1e-05	1.06927	0.948556	0.0669764	1.03806	-1.96763	2.10158	1	32578	30	763669	656	UW.Fetal_Intestine_Small.ChromatinAccessibility.H-23724.DS16975.hotspot.twopass.fdr0.01.merge.pks.wig	Fetal_Intestine_Small	fetal_intestine,_small	peaks	Peaks	HSvsCTRL
657	1e-08	1	1	-9.50808e-13	2188.68	-4289.81	4289.81	0	32578	0	763669	656	UW.Fetal_Intestine_Small.ChromatinAccessibility.H-23724.DS16975.hotspot.twopass.fdr0.01.merge.pks.wig	Fetal_Intestine_Small	fetal_intestine,_small	peaks	Peaks	HSvsCTRL
658	1e-05	2.7882e-07	0.989547	-15.0927	1151.98	-2272.97	2242.78	0	32191	30	763669	657	UW.Fetal_Intestine_Small.ChromatinAccessibility.H-23744.DS17092.hotspot.twopass.fdr0.01.merge.pks.wig	Fetal_Intestine_Small	fetal_intestine,_small	peaks	Peaks	HSvsCTRL
658	1e-08	1	1	-7.71895e-13	2194.62	-4301.46	4301.46	0	32191	0	763669	657	UW.Fetal_Intestine_Small.ChromatinAccessibility.H-23744.DS17092.hotspot.twopass.fdr0.01.merge.pks.wig	Fetal_Intestine_Small	fetal_intestine,_small	peaks	Peaks	HSvsCTRL
659	1e-05	2.8008e-07	0.989889	-15.0882	1190.6	-2348.67	2318.5	0	30012	30	763669	658	UW.Fetal_Intestine_Small.ChromatinAccessibility.H-23758.DS17150.hotspot.twopass.fdr0.01.merge.pks.wig	Fetal_Intestine_Small	fetal_intestine,_small	peaks	Peaks	HSvsCTRL
659	1e-08	1	1	1.69955e-12	2265.16	-4439.71	4439.71	0	30012	0	763669	658	UW.Fetal_Intestine_Small.ChromatinAccessibility.H-23758.DS17150.hotspot.twopass.fdr0.01.merge.pks.wig	Fetal_Intestine_Small	fetal_intestine,_small	peaks	Peaks	HSvsCTRL
660	1e-05	2.8281e-07	0.989889	-15.0785	1189.84	-2347.17	2317.01	0	30175	30	763669	659	UW.Fetal_Intestine_Small.ChromatinAccessibility.H-23769.DS17317.hotspot.twopass.fdr0.01.merge.pks.wig	Fetal_Intestine_Small	fetal_intestine,_small	peaks	Peaks	HSvsCTRL
660	1e-08	1	1	-1.03236e-11	2264.1	-4437.64	4437.64	0	30175	0	763669	659	UW.Fetal_Intestine_Small.ChromatinAccessibility.H-23769.DS17317.hotspot.twopass.fdr0.01.merge.pks.wig	Fetal_Intestine_Small	fetal_intestine,_small	peaks	Peaks	HSvsCTRL
661	1e-05	3.131e-07	0.992222	-14.9767	1536.35	-3026.22	2996.27	0	17193	30	763669	660	UW.Fetal_Intestine_Small.ChromatinAccessibility.H-23808.DS17425.hotspot.twopass.fdr0.01.merge.pks.wig	Fetal_Intestine_Small	fetal_intestine,_small	peaks	Peaks	HSvsCTRL
661	1e-08	1	1	-4.25978e-12	2894.11	-5672.46	5672.46	0	17193	0	763669	660	UW.Fetal_Intestine_Small.ChromatinAccessibility.H-23808.DS17425.hotspot.twopass.fdr0.01.merge.pks.wig	Fetal_Intestine_Small	fetal_intestine,_small	peaks	Peaks	HSvsCTRL
662	1e-05	2.72979e-07	0.989127	-15.1139	1109.1	-2188.95	2158.73	0	34759	30	763669	661	UW.Fetal_Intestine_Small.ChromatinAccessibility.H-23864.DS17844.hotspot.twopass.fdr0.01.merge.pks.wig	Fetal_Intestine_Small	fetal_intestine,_small	peaks	Peaks	HSvsCTRL
662	1e-08	1	1	-6.33628e-13	2117.92	-4151.11	4151.11	0	34759	0	763669	661	UW.Fetal_Intestine_Small.ChromatinAccessibility.H-23864.DS17844.hotspot.twopass.fdr0.01.merge.pks.wig	Fetal_Intestine_Small	fetal_intestine,_small	peaks	Peaks	HSvsCTRL
663	1e-05	1.05886	0.956074	0.0571931	1.03835	-1.97797	2.09236	1	32891	30	763669	662	UW.Fetal_Intestine_Small.ChromatinAccessibility.H-23887.DS17643.hotspot.twopass.fdr0.01.merge.pks.wig	Fetal_Intestine_Small	fetal_intestine,_small	peaks	Peaks	HSvsCTRL
663	1e-08	1	1	-3.51498e-13	2179.16	-4271.15	4271.15	0	32891	0	763669	662	UW.Fetal_Intestine_Small.ChromatinAccessibility.H-23887.DS17643.hotspot.twopass.fdr0.01.merge.pks.wig	Fetal_Intestine_Small	fetal_intestine,_small	peaks	Peaks	HSvsCTRL
664	1e-05	2.72762e-07	0.989188	-15.1147	1115.4	-2201.3	2171.07	0	34738	30	763669	663	UW.Fetal_Intestine_Small.ChromatinAccessibility.H-23914.DS17763.hotspot.twopass.fdr0.01.merge.pks.wig	Fetal_Intestine_Small	fetal_intestine,_small	peaks	Peaks	HSvsCTRL
664	1e-08	1	1	-2.02376e-12	2129.19	-4173.22	4173.22	0	34738	0	763669	663	UW.Fetal_Intestine_Small.ChromatinAccessibility.H-23914.DS17763.hotspot.twopass.fdr0.01.merge.pks.wig	Fetal_Intestine_Small	fetal_intestine,_small	peaks	Peaks	HSvsCTRL
665	1e-05	0.944539	0.956143	-0.0570585	1.03753	-2.09061	1.9765	1	35829	30	763669	664	UW.Fetal_Intestine_Small.ChromatinAccessibility.H-23941.DS17808.hotspot.twopass.fdr0.01.merge.pks.wig	Fetal_Intestine_Small	fetal_intestine,_small	peaks	Peaks	HSvsCTRL
665	1e-08	1	1	-4.20444e-13	2090.43	-4097.23	4097.23	0	35829	0	763669	664	UW.Fetal_Intestine_Small.ChromatinAccessibility.H-23941.DS17808.hotspot.twopass.fdr0.01.merge.pks.wig	Fetal_Intestine_Small	fetal_intestine,_small	peaks	Peaks	HSvsCTRL
666	1e-05	2.74304e-07	0.990027	-15.109	1208.71	-2384.17	2353.95	0	29647	30	763669	665	UW.Fetal_Intestine_Small.ChromatinAccessibility.H-24111.DS18495.hotspot.twopass.fdr0.01.merge.pks.wig	Fetal_Intestine_Small	fetal_intestine,_small	peaks	Peaks	HSvsCTRL
666	1e-08	1	1	-2.05217e-12	2292.33	-4492.96	4492.96	0	29647	0	763669	665	UW.Fetal_Intestine_Small.ChromatinAccessibility.H-24111.DS18495.hotspot.twopass.fdr0.01.merge.pks.wig	Fetal_Intestine_Small	fetal_intestine,_small	peaks	Peaks	HSvsCTRL
667	1e-05	0.838114	0.864606	-0.176601	1.0357	-2.20657	1.85337	1	40540	30	763669	666	UW.Fetal_Kidney.ChromatinAccessibility.H-22337.DS10986.hotspot.twopass.fdr0.01.merge.pks.wig	Fetal_Kidney	fetal_kidney	peaks	Peaks	HSvsCTRL
667	1e-08	1	1	-7.7547e-12	2008.16	-3935.99	3935.99	0	40540	0	763669	666	UW.Fetal_Kidney.ChromatinAccessibility.H-22337.DS10986.hotspot.twopass.fdr0.01.merge.pks.wig	Fetal_Kidney	fetal_kidney	peaks	Peaks	HSvsCTRL
668	1e-05	2.70277e-07	0.989361	-15.1238	1134.15	-2238.07	2207.82	0	33961	30	763669	667	UW.Fetal_Kidney.ChromatinAccessibility.H-22676.DS12635.hotspot.twopass.fdr0.01.merge.pks.wig	Fetal_Kidney	fetal_kidney	peaks	Peaks	HSvsCTRL
668	1e-08	1	1	-2.55298e-12	2154.95	-4223.7	4223.7	0	33961	0	763669	667	UW.Fetal_Kidney.ChromatinAccessibility.H-22676.DS12635.hotspot.twopass.fdr0.01.merge.pks.wig	Fetal_Kidney	fetal_kidney	peaks	Peaks	HSvsCTRL
669	1e-05	1.48594	0.602495	0.396049	0.760439	-1.09441	1.88651	2	49599	30	763669	668	UW.Fetal_Kidney.ChromatinAccessibility.H-23524.DS16139.hotspot.twopass.fdr0.01.merge.pks.wig	Fetal_Kidney	fetal_kidney	peaks	Peaks	HSvsCTRL
669	1e-08	1	1	1.14452e-11	1835.61	-3597.79	3597.79	0	49599	0	763669	668	UW.Fetal_Kidney.ChromatinAccessibility.H-23524.DS16139.hotspot.twopass.fdr0.01.merge.pks.wig	Fetal_Kidney	fetal_kidney	peaks	Peaks	HSvsCTRL
670	1e-05	2.06833	0.338392	0.726744	0.759122	-0.761135	2.21462	2	36243	30	763669	669	UW.Fetal_Kidney.ChromatinAccessibility.H-23663.DS16837.hotspot.twopass.fdr0.01.merge.pks.wig	Fetal_Kidney	fetal_kidney	peaks	Peaks	HSvsCTRL
670	1e-08	1	1	-2.0722e-11	2104.67	-4125.15	4125.15	0	36243	0	763669	669	UW.Fetal_Kidney.ChromatinAccessibility.H-23663.DS16837.hotspot.twopass.fdr0.01.merge.pks.wig	Fetal_Kidney	fetal_kidney	peaks	Peaks	HSvsCTRL
671	1e-05	1.63995	0.514833	0.494665	0.759467	-0.993891	1.98322	2	45374	30	763669	670	UW.Fetal_Kidney.ChromatinAccessibility.H-23855.DS17522.hotspot.twopass.fdr0.01.merge.pks.wig	Fetal_Kidney	fetal_kidney	peaks	Peaks	HSvsCTRL
671	1e-08	1	1	-2.02703e-12	1913.84	-3751.12	3751.12	0	45374	0	763669	670	UW.Fetal_Kidney.ChromatinAccessibility.H-23855.DS17522.hotspot.twopass.fdr0.01.merge.pks.wig	Fetal_Kidney	fetal_kidney	peaks	Peaks	HSvsCTRL
672	1e-05	2.73326e-07	0.989703	-15.1126	1170.98	-2310.23	2280	0	31796	30	763669	671	UW.Fetal_Kidney.ChromatinAccessibility.H-23914.DS17753.hotspot.twopass.fdr0.01.merge.pks.wig	Fetal_Kidney	fetal_kidney	peaks	Peaks	HSvsCTRL
672	1e-08	1	1	4.01328e-12	2219.6	-4350.42	4350.42	0	31796	0	763669	671	UW.Fetal_Kidney.ChromatinAccessibility.H-23914.DS17753.hotspot.twopass.fdr0.01.merge.pks.wig	Fetal_Kidney	fetal_kidney	peaks	Peaks	HSvsCTRL
673	1e-05	2.66228e-07	0.988729	-15.1389	1071.66	-2115.6	2085.32	0	38561	30	763669	672	UW.Fetal_Kidney.ChromatinAccessibility.H-24507.DS20564.hotspot.twopass.fdr0.01.merge.pks.wig	Fetal_Kidney	fetal_kidney	peaks	Peaks	HSvsCTRL
673	1e-08	1	1	-4.14325e-12	2044.69	-4007.6	4007.6	0	38561	0	763669	672	UW.Fetal_Kidney.ChromatinAccessibility.H-24507.DS20564.hotspot.twopass.fdr0.01.merge.pks.wig	Fetal_Kidney	fetal_kidney	peaks	Peaks	HSvsCTRL
674	1e-05	2.72006e-07	0.989311	-15.1174	1128.41	-2226.8	2196.57	0	34867	30	763669	673	UW.Fetal_Kidney_Left.ChromatinAccessibility.H-23589.DS16446.hotspot.twopass.fdr0.01.merge.pks.wig	Fetal_Kidney_Left	fetal_kidney	peaks	Peaks	HSvsCTRL
674	1e-08	1	1	3.88403e-13	2144.38	-4202.99	4202.99	0	34867	0	763669	673	UW.Fetal_Kidney_Left.ChromatinAccessibility.H-23589.DS16446.hotspot.twopass.fdr0.01.merge.pks.wig	Fetal_Kidney_Left	fetal_kidney	peaks	Peaks	HSvsCTRL
675	1e-05	0.800754	0.830287	-0.222201	1.03671	-2.25415	1.80975	1	43308	30	763669	674	UW.Fetal_Kidney_Left.ChromatinAccessibility.H-23604.DS16579.hotspot.twopass.fdr0.01.merge.pks.wig	Fetal_Kidney_Left	fetal_kidney	peaks	Peaks	HSvsCTRL
675	1e-08	1	1	-8.50069e-12	1946.57	-3815.28	3815.28	0	43308	0	763669	674	UW.Fetal_Kidney_Left.ChromatinAccessibility.H-23604.DS16579.hotspot.twopass.fdr0.01.merge.pks.wig	Fetal_Kidney_Left	fetal_kidney	peaks	Peaks	HSvsCTRL
676	1e-05	0.80098	0.830275	-0.22192	1.03532	-2.25115	1.80731	1	41981	30	763669	675	UW.Fetal_Kidney_Left.ChromatinAccessibility.H-23640.DS16805.hotspot.twopass.fdr0.01.merge.pks.wig	Fetal_Kidney_Left	fetal_kidney	peaks	Peaks	HSvsCTRL
676	1e-08	1	1	4.04053e-12	1958.21	-3838.09	3838.09	0	41981	0	763669	675	UW.Fetal_Kidney_Left.ChromatinAccessibility.H-23640.DS16805.hotspot.twopass.fdr0.01.merge.pks.wig	Fetal_Kidney_Left	fetal_kidney	peaks	Peaks	HSvsCTRL
677	1e-05	2.67422e-07	0.989276	-15.1344	1125.98	-2222.05	2191.78	0	34790	30	763669	676	UW.Fetal_Kidney_Left.ChromatinAccessibility.H-23758.DS17140.hotspot.twopass.fdr0.01.merge.pks.wig	Fetal_Kidney_Left	fetal_kidney	peaks	Peaks	HSvsCTRL
677	1e-08	1	1	-1.6781e-12	2137.43	-4189.36	4189.36	0	34790	0	763669	676	UW.Fetal_Kidney_Left.ChromatinAccessibility.H-23758.DS17140.hotspot.twopass.fdr0.01.merge.pks.wig	Fetal_Kidney_Left	fetal_kidney	peaks	Peaks	HSvsCTRL
678	1e-05	0.867323	0.890801	-0.142344	1.03681	-2.17448	1.8898	1	39709	30	763669	677	UW.Fetal_Kidney_Left.ChromatinAccessibility.H-24089.DS18466.hotspot.twopass.fdr0.01.merge.pks.wig	Fetal_Kidney_Left	fetal_kidney	peaks	Peaks	HSvsCTRL
678	1e-08	1	1	-1.28631e-11	2016.36	-3952.06	3952.06	0	39709	0	763669	677	UW.Fetal_Kidney_Left.ChromatinAccessibility.H-24089.DS18466.hotspot.twopass.fdr0.01.merge.pks.wig	Fetal_Kidney_Left	fetal_kidney	peaks	Peaks	HSvsCTRL
679	1e-05	0.821004	0.849007	-0.197228	1.03594	-2.22766	1.83321	1	41503	30	763669	678	UW.Fetal_Kidney_Right.ChromatinAccessibility.H-23435.DS15651.hotspot.twopass.fdr0.01.merge.pks.wig	Fetal_Kidney_Right	fetal_kidney	peaks	Peaks	HSvsCTRL
679	1e-08	1	1	6.09676e-12	1975.27	-3871.53	3871.53	0	41503	0	763669	678	UW.Fetal_Kidney_Right.ChromatinAccessibility.H-23435.DS15651.hotspot.twopass.fdr0.01.merge.pks.wig	Fetal_Kidney_Right	fetal_kidney	peaks	Peaks	HSvsCTRL
680	1e-05	2.63694e-07	0.988545	-15.1485	1055.07	-2083.09	2052.79	0	39979	30	763669	679	UW.Fetal_Kidney_Right.ChromatinAccessibility.H-23589.DS16441.hotspot.twopass.fdr0.01.merge.pks.wig	Fetal_Kidney_Right	fetal_kidney	peaks	Peaks	HSvsCTRL
680	1e-08	1	1	5.84463e-12	2015.56	-3950.5	3950.5	0	39979	0	763669	679	UW.Fetal_Kidney_Right.ChromatinAccessibility.H-23589.DS16441.hotspot.twopass.fdr0.01.merge.pks.wig	Fetal_Kidney_Right	fetal_kidney	peaks	Peaks	HSvsCTRL
681	1e-05	1.57963	0.54642	0.457193	0.758028	-1.02854	1.94293	2	45892	30	763669	680	UW.Fetal_Kidney_Right.ChromatinAccessibility.H-23640.DS16801.hotspot.twopass.fdr0.01.merge.pks.wig	Fetal_Kidney_Right	fetal_kidney	peaks	Peaks	HSvsCTRL
681	1e-08	1	1	1.64243e-11	1892.12	-3708.56	3708.56	0	45892	0	763669	680	UW.Fetal_Kidney_Right.ChromatinAccessibility.H-23640.DS16801.hotspot.twopass.fdr0.01.merge.pks.wig	Fetal_Kidney_Right	fetal_kidney	peaks	Peaks	HSvsCTRL
682	1e-05	2.70125e-07	0.989087	-15.1244	1105.78	-2182.46	2152.21	0	36008	30	763669	681	UW.Fetal_Kidney_Right.ChromatinAccessibility.H-23758.DS17144.hotspot.twopass.fdr0.01.merge.pks.wig	Fetal_Kidney_Right	fetal_kidney	peaks	Peaks	HSvsCTRL
682	1e-08	1	1	2.48894e-12	2105.58	-4126.94	4126.94	0	36008	0	763669	681	UW.Fetal_Kidney_Right.ChromatinAccessibility.H-23758.DS17144.hotspot.twopass.fdr0.01.merge.pks.wig	Fetal_Kidney_Right	fetal_kidney	peaks	Peaks	HSvsCTRL
683	1e-05	2.66912e-07	0.988882	-15.1363	1086.23	-2144.14	2113.87	0	37462	30	763669	682	UW.Fetal_Kidney_Right.ChromatinAccessibility.H-24089.DS18463.hotspot.twopass.fdr0.01.merge.pks.wig	Fetal_Kidney_Right	fetal_kidney	peaks	Peaks	HSvsCTRL
683	1e-08	1	1	5.45293e-12	2070.91	-4058.99	4058.99	0	37462	0	763669	682	UW.Fetal_Kidney_Right.ChromatinAccessibility.H-24089.DS18463.hotspot.twopass.fdr0.01.merge.pks.wig	Fetal_Kidney_Right	fetal_kidney	peaks	Peaks	HSvsCTRL
684	1e-05	2.68698e-07	0.989894	-15.1297	1194.43	-2356.21	2325.95	0	30692	30	763669	683	UW.Fetal_Lung.ChromatinAccessibility.H-22676.DS12646.hotspot.twopass.fdr0.01.merge.pks.wig	Fetal_Lung	fetal_lung	peaks	Peaks	HSvsCTRL
684	1e-08	1	1	-3.5225e-12	2261.81	-4433.16	4433.16	0	30692	0	763669	683	UW.Fetal_Lung.ChromatinAccessibility.H-22676.DS12646.hotspot.twopass.fdr0.01.merge.pks.wig	Fetal_Lung	fetal_lung	peaks	Peaks	HSvsCTRL
685	1e-05	2.55868e-07	0.98779	-15.1786	991.873	-1959.25	1928.89	0	45630	30	763669	684	UW.Fetal_Lung.ChromatinAccessibility.H-22727.DS12817.hotspot.twopass.fdr0.01.merge.pks.wig	Fetal_Lung	fetal_lung	peaks	Peaks	HSvsCTRL
685	1e-08	1	1	-5.58447e-13	1904.66	-3733.14	3733.14	0	45630	0	763669	684	UW.Fetal_Lung.ChromatinAccessibility.H-22727.DS12817.hotspot.twopass.fdr0.01.merge.pks.wig	Fetal_Lung	fetal_lung	peaks	Peaks	HSvsCTRL
686	1e-05	2.6187e-07	0.988417	-15.1554	1043.96	-2061.33	2031.01	0	40701	30	763669	685	UW.Fetal_Lung.ChromatinAccessibility.H-22934B.DS13507.hotspot.twopass.fdr0.01.merge.pks.wig	Fetal_Lung	fetal_lung	peaks	Peaks	HSvsCTRL
686	1e-08	1	1	-1.41525e-12	1995.32	-3910.82	3910.82	0	40701	0	763669	685	UW.Fetal_Lung.ChromatinAccessibility.H-22934B.DS13507.hotspot.twopass.fdr0.01.merge.pks.wig	Fetal_Lung	fetal_lung	peaks	Peaks	HSvsCTRL
687	1e-05	2.59765e-07	0.988451	-15.1635	1047.55	-2068.36	2038.04	0	40988	30	763669	686	UW.Fetal_Lung.ChromatinAccessibility.H-23090.DS13985.hotspot.twopass.fdr0.01.merge.pks.wig	Fetal_Lung	fetal_lung	peaks	Peaks	HSvsCTRL
687	1e-08	1	1	-7.24643e-12	2000.68	-3921.33	3921.33	0	40988	0	763669	686	UW.Fetal_Lung.ChromatinAccessibility.H-23090.DS13985.hotspot.twopass.fdr0.01.merge.pks.wig	Fetal_Lung	fetal_lung	peaks	Peaks	HSvsCTRL
688	1e-05	2.71426e-07	0.989332	-15.1196	1130.83	-2231.55	2201.31	0	34578	30	763669	687	UW.Fetal_Lung.ChromatinAccessibility.H-23247.DS14666.hotspot.twopass.fdr0.01.merge.pks.wig	Fetal_Lung	fetal_lung	peaks	Peaks	HSvsCTRL
688	1e-08	1	1	1.61659e-11	2150.4	-4214.78	4214.78	0	34578	0	763669	687	UW.Fetal_Lung.ChromatinAccessibility.H-23247.DS14666.hotspot.twopass.fdr0.01.merge.pks.wig	Fetal_Lung	fetal_lung	peaks	Peaks	HSvsCTRL
689	1e-05	2.61699e-07	0.988356	-15.1561	1038.55	-2050.71	2020.4	0	41604	30	763669	688	UW.Fetal_Lung.ChromatinAccessibility.H-23266.DS14724.hotspot.twopass.fdr0.01.merge.pks.wig	Fetal_Lung	fetal_lung	peaks	Peaks	HSvsCTRL
689	1e-08	1	1	1.92876e-12	1984.38	-3889.38	3889.38	0	41604	0	763669	688	UW.Fetal_Lung.ChromatinAccessibility.H-23266.DS14724.hotspot.twopass.fdr0.01.merge.pks.wig	Fetal_Lung	fetal_lung	peaks	Peaks	HSvsCTRL
690	1e-05	2.61915e-07	0.988643	-15.1552	1064.68	-2101.93	2071.62	0	39951	30	763669	689	UW.Fetal_Lung.ChromatinAccessibility.H-23266.DS14751.hotspot.twopass.fdr0.01.merge.pks.wig	Fetal_Lung	fetal_lung	peaks	Peaks	HSvsCTRL
690	1e-08	1	1	1.91138e-12	2029.02	-3976.88	3976.88	0	39951	0	763669	689	UW.Fetal_Lung.ChromatinAccessibility.H-23266.DS14751.hotspot.twopass.fdr0.01.merge.pks.wig	Fetal_Lung	fetal_lung	peaks	Peaks	HSvsCTRL
691	1e-05	1.11813	0.914439	0.111657	1.03923	-1.92524	2.14855	1	31453	30	763669	690	UW.Fetal_Lung.ChromatinAccessibility.H-23284.DS14809.hotspot.twopass.fdr0.01.merge.pks.wig	Fetal_Lung	fetal_lung	peaks	Peaks	HSvsCTRL
691	1e-08	1	1	-1.60062e-12	2250.66	-4411.29	4411.29	0	31453	0	763669	690	UW.Fetal_Lung.ChromatinAccessibility.H-23284.DS14809.hotspot.twopass.fdr0.01.merge.pks.wig	Fetal_Lung	fetal_lung	peaks	Peaks	HSvsCTRL
692	1e-05	0.978556	0.983352	-0.0216772	1.03884	-2.0578	2.01445	1	36005	30	763669	691	UW.Fetal_Lung.ChromatinAccessibility.H-23284.DS14820.hotspot.twopass.fdr0.01.merge.pks.wig	Fetal_Lung	fetal_lung	peaks	Peaks	HSvsCTRL
692	1e-08	1	1	1.73691e-12	2122.64	-4160.38	4160.38	0	36005	0	763669	691	UW.Fetal_Lung.ChromatinAccessibility.H-23284.DS14820.hotspot.twopass.fdr0.01.merge.pks.wig	Fetal_Lung	fetal_lung	peaks	Peaks	HSvsCTRL
693	1e-05	2.66973e-07	0.989409	-15.1361	1140.24	-2250.01	2219.74	0	34192	30	763669	692	UW.Fetal_Lung.ChromatinAccessibility.H-23365.DS15227.hotspot.twopass.fdr0.01.merge.pks.wig	Fetal_Lung	fetal_lung	peaks	Peaks	HSvsCTRL
693	1e-08	1	1	2.3977e-13	2166.18	-4245.71	4245.71	0	34192	0	763669	692	UW.Fetal_Lung.ChromatinAccessibility.H-23365.DS15227.hotspot.twopass.fdr0.01.merge.pks.wig	Fetal_Lung	fetal_lung	peaks	Peaks	HSvsCTRL
694	1e-05	0.845226	0.871415	-0.168151	1.03886	-2.20431	1.86801	1	41103	30	763669	693	UW.Fetal_Lung.ChromatinAccessibility.H-23399.DS15461.hotspot.twopass.fdr0.01.merge.pks.wig	Fetal_Lung	fetal_lung	peaks	Peaks	HSvsCTRL
694	1e-08	1	1	-9.46613e-12	2000.46	-3920.9	3920.9	0	41103	0	763669	693	UW.Fetal_Lung.ChromatinAccessibility.H-23399.DS15461.hotspot.twopass.fdr0.01.merge.pks.wig	Fetal_Lung	fetal_lung	peaks	Peaks	HSvsCTRL
695	1e-05	2.62757e-07	0.988947	-15.152	1093.77	-2158.93	2128.63	0	37906	30	763669	694	UW.Fetal_Lung.ChromatinAccessibility.H-23419.DS15573.hotspot.twopass.fdr0.01.merge.pks.wig	Fetal_Lung	fetal_lung	peaks	Peaks	HSvsCTRL
695	1e-08	1	1	1.00708e-11	2080.17	-4077.14	4077.14	0	37906	0	763669	694	UW.Fetal_Lung.ChromatinAccessibility.H-23419.DS15573.hotspot.twopass.fdr0.01.merge.pks.wig	Fetal_Lung	fetal_lung	peaks	Peaks	HSvsCTRL
696	1e-05	2.65888e-07	0.988763	-15.1402	1074.98	-2122.11	2091.83	0	38548	30	763669	695	UW.Fetal_Lung_Left.ChromatinAccessibility.H-23435.DS15637.hotspot.twopass.fdr0.01.merge.pks.wig	Fetal_Lung_Left	fetal_lung	peaks	Peaks	HSvsCTRL
696	1e-08	1	1	2.14126e-12	2049.58	-4017.17	4017.17	0	38548	0	763669	695	UW.Fetal_Lung_Left.ChromatinAccessibility.H-23435.DS15637.hotspot.twopass.fdr0.01.merge.pks.wig	Fetal_Lung_Left	fetal_lung	peaks	Peaks	HSvsCTRL
697	1e-05	2.60778e-07	0.988652	-15.1596	1065.82	-2104.16	2073.84	0	39528	30	763669	696	UW.Fetal_Lung_Left.ChromatinAccessibility.H-23604.DS16570.hotspot.twopass.fdr0.01.merge.pks.wig	Fetal_Lung_Left	fetal_lung	peaks	Peaks	HSvsCTRL
697	1e-08	1	1	-1.28606e-11	2033.49	-3985.64	3985.64	0	39528	0	763669	696	UW.Fetal_Lung_Left.ChromatinAccessibility.H-23604.DS16570.hotspot.twopass.fdr0.01.merge.pks.wig	Fetal_Lung_Left	fetal_lung	peaks	Peaks	HSvsCTRL
698	1e-05	0.730628	0.762138	-0.313851	1.03692	-2.34622	1.71852	1	46463	30	763669	697	UW.Fetal_Lung_Left.ChromatinAccessibility.H-23640.DS18170.hotspot.twopass.fdr0.01.merge.pks.wig	Fetal_Lung_Left	fetal_lung	peaks	Peaks	HSvsCTRL
698	1e-08	1	1	-1.06622e-12	1879.7	-3684.21	3684.21	0	46463	0	763669	697	UW.Fetal_Lung_Left.ChromatinAccessibility.H-23640.DS18170.hotspot.twopass.fdr0.01.merge.pks.wig	Fetal_Lung_Left	fetal_lung	peaks	Peaks	HSvsCTRL
699	1e-05	2.65439e-07	0.988718	-15.1419	1070.81	-2113.93	2083.65	0	38709	30	763669	698	UW.Fetal_Lung_Left.ChromatinAccessibility.H-23744.DS17105.hotspot.twopass.fdr0.01.merge.pks.wig	Fetal_Lung_Left	fetal_lung	peaks	Peaks	HSvsCTRL
699	1e-08	1	1	-2.37904e-12	2042.85	-4003.98	4003.98	0	38709	0	763669	698	UW.Fetal_Lung_Left.ChromatinAccessibility.H-23744.DS17105.hotspot.twopass.fdr0.01.merge.pks.wig	Fetal_Lung_Left	fetal_lung	peaks	Peaks	HSvsCTRL
700	1e-05	2.59804e-07	0.988139	-15.1633	1020	-2014.36	1984.04	0	43003	30	763669	699	UW.Fetal_Lung_Left.ChromatinAccessibility.H-23758.DS17154.hotspot.twopass.fdr0.01.merge.pks.wig	Fetal_Lung_Left	fetal_lung	peaks	Peaks	HSvsCTRL
700	1e-08	1	1	1.73864e-11	1952.76	-3827.41	3827.41	0	43003	0	763669	699	UW.Fetal_Lung_Left.ChromatinAccessibility.H-23758.DS17154.hotspot.twopass.fdr0.01.merge.pks.wig	Fetal_Lung_Left	fetal_lung	peaks	Peaks	HSvsCTRL
701	1e-05	2.65187e-07	0.988593	-15.1428	1059.19	-2091.15	2060.87	0	39496	30	763669	700	UW.Fetal_Lung_Left.ChromatinAccessibility.H-23833.DS17464.hotspot.twopass.fdr0.01.merge.pks.wig	Fetal_Lung_Left	fetal_lung	peaks	Peaks	HSvsCTRL
701	1e-08	1	1	6.22164e-12	2023.7	-3966.44	3966.44	0	39496	0	763669	700	UW.Fetal_Lung_Left.ChromatinAccessibility.H-23833.DS17464.hotspot.twopass.fdr0.01.merge.pks.wig	Fetal_Lung_Left	fetal_lung	peaks	Peaks	HSvsCTRL
702	1e-05	2.67776e-07	0.989007	-15.1331	1098.38	-2167.97	2137.7	0	36942	30	763669	701	UW.Fetal_Lung_Left.ChromatinAccessibility.H-23887.DS17674.hotspot.twopass.fdr0.01.merge.pks.wig	Fetal_Lung_Left	fetal_lung	peaks	Peaks	HSvsCTRL
702	1e-08	1	1	2.28829e-12	2090.69	-4097.76	4097.76	0	36942	0	763669	701	UW.Fetal_Lung_Left.ChromatinAccessibility.H-23887.DS17674.hotspot.twopass.fdr0.01.merge.pks.wig	Fetal_Lung_Left	fetal_lung	peaks	Peaks	HSvsCTRL
703	1e-05	2.73367e-07	0.989465	-15.1125	1144.5	-2258.32	2228.1	0	33640	30	763669	702	UW.Fetal_Lung_Left.ChromatinAccessibility.H-23914.DS17739.hotspot.twopass.fdr0.01.merge.pks.wig	Fetal_Lung_Left	fetal_lung	peaks	Peaks	HSvsCTRL
703	1e-08	1	1	1.23449e-12	2173.6	-4260.25	4260.25	0	33640	0	763669	702	UW.Fetal_Lung_Left.ChromatinAccessibility.H-23914.DS17739.hotspot.twopass.fdr0.01.merge.pks.wig	Fetal_Lung_Left	fetal_lung	peaks	Peaks	HSvsCTRL
704	1e-05	2.67454e-07	0.990189	-15.1343	1230.73	-2427.37	2397.1	0	29321	30	763669	703	UW.Fetal_Lung_Left.ChromatinAccessibility.H-23964.DS17835.hotspot.twopass.fdr0.01.merge.pks.wig	Fetal_Lung_Left	fetal_lung	peaks	Peaks	HSvsCTRL
704	1e-08	1	1	1.58335e-12	2323.05	-4553.18	4553.18	0	29321	0	763669	703	UW.Fetal_Lung_Left.ChromatinAccessibility.H-23964.DS17835.hotspot.twopass.fdr0.01.merge.pks.wig	Fetal_Lung_Left	fetal_lung	peaks	Peaks	HSvsCTRL
705	1e-05	2.63039e-07	0.988956	-15.151	1094.52	-2160.4	2130.1	0	37208	30	763669	704	UW.Fetal_Lung_Left.ChromatinAccessibility.H-24005.DS17959.hotspot.twopass.fdr0.01.merge.pks.wig	Fetal_Lung_Left	fetal_lung	peaks	Peaks	HSvsCTRL
705	1e-08	1	1	-1.199e-12	2083.78	-4084.21	4084.21	0	37208	0	763669	704	UW.Fetal_Lung_Left.ChromatinAccessibility.H-24005.DS17959.hotspot.twopass.fdr0.01.merge.pks.wig	Fetal_Lung_Left	fetal_lung	peaks	Peaks	HSvsCTRL
706	1e-05	2.63813e-07	0.988408	-15.148	1042.64	-2058.72	2028.43	0	41059	30	763669	705	UW.Fetal_Lung_Left.ChromatinAccessibility.H-24089.DS18421.hotspot.twopass.fdr0.01.merge.pks.wig	Fetal_Lung_Left	fetal_lung	peaks	Peaks	HSvsCTRL
706	1e-08	1	1	-2.64264e-12	1992.04	-3904.39	3904.39	0	41059	0	763669	705	UW.Fetal_Lung_Left.ChromatinAccessibility.H-24089.DS18421.hotspot.twopass.fdr0.01.merge.pks.wig	Fetal_Lung_Left	fetal_lung	peaks	Peaks	HSvsCTRL
707	1e-05	2.56706e-07	0.987783	-15.1753	991.059	-1957.65	1927.3	0	46326	30	763669	706	UW.Fetal_Lung_Left.ChromatinAccessibility.H-24111.DS18487.hotspot.twopass.fdr0.01.merge.pks.wig	Fetal_Lung_Left	fetal_lung	peaks	Peaks	HSvsCTRL
707	1e-08	1	1	2.28476e-12	1901.19	-3726.34	3726.34	0	46326	0	763669	706	UW.Fetal_Lung_Left.ChromatinAccessibility.H-24111.DS18487.hotspot.twopass.fdr0.01.merge.pks.wig	Fetal_Lung_Left	fetal_lung	peaks	Peaks	HSvsCTRL
708	1e-05	2.6574e-07	0.98913	-15.1407	1111.38	-2193.45	2163.17	0	35957	30	763669	707	UW.Fetal_Lung_Right.ChromatinAccessibility.H-23435.DS15632.hotspot.twopass.fdr0.01.merge.pks.wig	Fetal_Lung_Right	fetal_lung	peaks	Peaks	HSvsCTRL
708	1e-08	1	1	-3.23569e-12	2114.04	-4143.52	4143.52	0	35957	0	763669	707	UW.Fetal_Lung_Right.ChromatinAccessibility.H-23435.DS15632.hotspot.twopass.fdr0.01.merge.pks.wig	Fetal_Lung_Right	fetal_lung	peaks	Peaks	HSvsCTRL
709	1e-05	2.63268e-07	0.988583	-15.1501	1058.71	-2090.22	2059.92	0	40041	30	763669	708	UW.Fetal_Lung_Right.ChromatinAccessibility.H-23604.DS16566.hotspot.twopass.fdr0.01.merge.pks.wig	Fetal_Lung_Right	fetal_lung	peaks	Peaks	HSvsCTRL
709	1e-08	1	1	1.35961e-12	2020.58	-3960.34	3960.34	0	40041	0	763669	708	UW.Fetal_Lung_Right.ChromatinAccessibility.H-23604.DS16566.hotspot.twopass.fdr0.01.merge.pks.wig	Fetal_Lung_Right	fetal_lung	peaks	Peaks	HSvsCTRL
710	1e-05	0.803002	0.832506	-0.219399	1.0374	-2.25271	1.81391	1	42220	30	763669	709	UW.Fetal_Lung_Right.ChromatinAccessibility.H-23640.DS16790.hotspot.twopass.fdr0.01.merge.pks.wig	Fetal_Lung_Right	fetal_lung	peaks	Peaks	HSvsCTRL
710	1e-08	1	1	-2.96925e-12	1964.43	-3850.29	3850.29	0	42220	0	763669	709	UW.Fetal_Lung_Right.ChromatinAccessibility.H-23640.DS16790.hotspot.twopass.fdr0.01.merge.pks.wig	Fetal_Lung_Right	fetal_lung	peaks	Peaks	HSvsCTRL
711	1e-05	2.62142e-07	0.98866	-15.1544	1066.24	-2104.98	2074.67	0	39163	30	763669	710	UW.Fetal_Lung_Right.ChromatinAccessibility.H-23744.DS17101.hotspot.twopass.fdr0.01.merge.pks.wig	Fetal_Lung_Right	fetal_lung	peaks	Peaks	HSvsCTRL
711	1e-08	1	1	1.27432e-11	2034.97	-3988.54	3988.54	0	39163	0	763669	710	UW.Fetal_Lung_Right.ChromatinAccessibility.H-23744.DS17101.hotspot.twopass.fdr0.01.merge.pks.wig	Fetal_Lung_Right	fetal_lung	peaks	Peaks	HSvsCTRL
712	1e-05	2.66891e-07	0.989189	-15.1364	1117.12	-2204.68	2174.41	0	35622	30	763669	711	UW.Fetal_Lung_Right.ChromatinAccessibility.H-23758.DS17162.hotspot.twopass.fdr0.01.merge.pks.wig	Fetal_Lung_Right	fetal_lung	peaks	Peaks	HSvsCTRL
712	1e-08	1	1	6.44034e-13	2123.39	-4161.84	4161.84	0	35622	0	763669	711	UW.Fetal_Lung_Right.ChromatinAccessibility.H-23758.DS17162.hotspot.twopass.fdr0.01.merge.pks.wig	Fetal_Lung_Right	fetal_lung	peaks	Peaks	HSvsCTRL
713	1e-05	2.61641e-07	0.988196	-15.1563	1024.4	-2022.99	1992.68	0	42518	30	763669	712	UW.Fetal_Lung_Right.ChromatinAccessibility.H-23887.DS17670.hotspot.twopass.fdr0.01.merge.pks.wig	Fetal_Lung_Right	fetal_lung	peaks	Peaks	HSvsCTRL
713	1e-08	1	1	1.12273e-12	1961.31	-3844.18	3844.18	0	42518	0	763669	712	UW.Fetal_Lung_Right.ChromatinAccessibility.H-23887.DS17670.hotspot.twopass.fdr0.01.merge.pks.wig	Fetal_Lung_Right	fetal_lung	peaks	Peaks	HSvsCTRL
714	1e-05	0.754982	0.786322	-0.281061	1.03678	-2.31315	1.75103	1	44528	30	763669	713	UW.Fetal_Lung_Right.ChromatinAccessibility.H-23964.DS17831.hotspot.twopass.fdr0.01.merge.pks.wig	Fetal_Lung_Right	fetal_lung	peaks	Peaks	HSvsCTRL
714	1e-08	1	1	-1.56342e-12	1918.97	-3761.17	3761.17	0	44528	0	763669	713	UW.Fetal_Lung_Right.ChromatinAccessibility.H-23964.DS17831.hotspot.twopass.fdr0.01.merge.pks.wig	Fetal_Lung_Right	fetal_lung	peaks	Peaks	HSvsCTRL
715	1e-05	2.59976e-07	0.988422	-15.1627	1044.93	-2063.22	2032.89	0	40641	30	763669	714	UW.Fetal_Lung_Right.ChromatinAccessibility.H-24005.DS17954.hotspot.twopass.fdr0.01.merge.pks.wig	Fetal_Lung_Right	fetal_lung	peaks	Peaks	HSvsCTRL
715	1e-08	1	1	-5.77493e-13	1996.36	-3912.87	3912.87	0	40641	0	763669	714	UW.Fetal_Lung_Right.ChromatinAccessibility.H-24005.DS17954.hotspot.twopass.fdr0.01.merge.pks.wig	Fetal_Lung_Right	fetal_lung	peaks	Peaks	HSvsCTRL
716	1e-05	1.78063	0.44831	0.576968	0.760935	-0.914465	2.0684	2	41706	30	763669	715	UW.Fetal_Lung_Right.ChromatinAccessibility.H-24089.DS18418.hotspot.twopass.fdr0.01.merge.pks.wig	Fetal_Lung_Right	fetal_lung	peaks	Peaks	HSvsCTRL
716	1e-08	1	1	-1.55516e-13	1983.49	-3887.63	3887.63	0	41706	0	763669	715	UW.Fetal_Lung_Right.ChromatinAccessibility.H-24089.DS18418.hotspot.twopass.fdr0.01.merge.pks.wig	Fetal_Lung_Right	fetal_lung	peaks	Peaks	HSvsCTRL
717	1e-05	2.57604e-07	0.987903	-15.1718	1000.65	-1976.45	1946.1	0	45341	30	763669	716	UW.Fetal_Lung_Right.ChromatinAccessibility.H-24111.DS18492.hotspot.twopass.fdr0.01.merge.pks.wig	Fetal_Lung_Right	fetal_lung	peaks	Peaks	HSvsCTRL
717	1e-08	1	1	2.76104e-13	1918.36	-3759.99	3759.99	0	45341	0	763669	716	UW.Fetal_Lung_Right.ChromatinAccessibility.H-24111.DS18492.hotspot.twopass.fdr0.01.merge.pks.wig	Fetal_Lung_Right	fetal_lung	peaks	Peaks	HSvsCTRL
718	1e-05	2.61706e-07	0.988496	-15.156	1051.13	-2075.38	2045.07	0	40874	30	763669	717	UW.Fetal_Muscle_Arm.ChromatinAccessibility.H-23808.DS17432.hotspot.twopass.fdr0.01.merge.pks.wig	Fetal_Muscle_Arm	fetal_muscle	peaks	Peaks	HSvsCTRL
718	1e-08	1	1	-7.59204e-13	2006.11	-3931.98	3931.98	0	40874	0	763669	717	UW.Fetal_Muscle_Arm.ChromatinAccessibility.H-23808.DS17432.hotspot.twopass.fdr0.01.merge.pks.wig	Fetal_Muscle_Arm	fetal_muscle	peaks	Peaks	HSvsCTRL
719	1e-05	2.33549e-07	0.984189	-15.2699	770.531	-1525.51	1494.97	0	77189	30	763669	718	UW.Fetal_Muscle_Arm.ChromatinAccessibility.H-23914.DS17765.hotspot.twopass.fdr0.01.merge.pks.wig	Fetal_Muscle_Arm	fetal_muscle	peaks	Peaks	HSvsCTRL
719	1e-08	1	1	3.79647e-12	1524.41	-2987.84	2987.84	0	77189	0	763669	718	UW.Fetal_Muscle_Arm.ChromatinAccessibility.H-23914.DS17765.hotspot.twopass.fdr0.01.merge.pks.wig	Fetal_Muscle_Arm	fetal_muscle	peaks	Peaks	HSvsCTRL
720	1e-05	0.848113	0.873681	-0.164741	1.03621	-2.19572	1.86624	1	40080	30	763669	719	UW.Fetal_Muscle_Arm.ChromatinAccessibility.H-23941.DS17825.hotspot.twopass.fdr0.01.merge.pks.wig	Fetal_Muscle_Arm	fetal_muscle	peaks	Peaks	HSvsCTRL
720	1e-08	1	1	-6.52214e-12	2006.47	-3932.67	3932.67	0	40080	0	763669	719	UW.Fetal_Muscle_Arm.ChromatinAccessibility.H-23941.DS17825.hotspot.twopass.fdr0.01.merge.pks.wig	Fetal_Muscle_Arm	fetal_muscle	peaks	Peaks	HSvsCTRL
721	1e-05	0.874323	0.896929	-0.134305	1.03677	-2.16636	1.89775	1	39089	30	763669	720	UW.Fetal_Muscle_Arm.ChromatinAccessibility.H-23964.DS17848.hotspot.twopass.fdr0.01.merge.pks.wig	Fetal_Muscle_Arm	fetal_muscle	peaks	Peaks	HSvsCTRL
721	1e-08	1	1	8.77411e-12	2033.56	-3985.77	3985.77	0	39089	0	763669	720	UW.Fetal_Muscle_Arm.ChromatinAccessibility.H-23964.DS17848.hotspot.twopass.fdr0.01.merge.pks.wig	Fetal_Muscle_Arm	fetal_muscle	peaks	Peaks	HSvsCTRL
722	1e-05	2.56181e-07	0.987318	-15.1774	954.857	-1886.7	1856.34	0	49292	30	763669	721	UW.Fetal_Muscle_Arm.ChromatinAccessibility.H-24005.DS18080.hotspot.twopass.fdr0.01.merge.pks.wig	Fetal_Muscle_Arm	fetal_muscle	peaks	Peaks	HSvsCTRL
722	1e-08	1	1	-1.63751e-12	1836.92	-3600.37	3600.37	0	49292	0	763669	721	UW.Fetal_Muscle_Arm.ChromatinAccessibility.H-24005.DS18080.hotspot.twopass.fdr0.01.merge.pks.wig	Fetal_Muscle_Arm	fetal_muscle	peaks	Peaks	HSvsCTRL
723	1e-05	0.965086	0.97266	-0.0355376	1.03691	-2.06788	1.99681	1	35829	30	763669	722	UW.Fetal_Muscle_Arm.ChromatinAccessibility.H-24042.DS18176.hotspot.twopass.fdr0.01.merge.pks.wig	Fetal_Muscle_Arm	fetal_muscle	peaks	Peaks	HSvsCTRL
723	1e-08	1	1	2.82696e-12	2117.28	-4149.87	4149.87	0	35829	0	763669	722	UW.Fetal_Muscle_Arm.ChromatinAccessibility.H-24042.DS18176.hotspot.twopass.fdr0.01.merge.pks.wig	Fetal_Muscle_Arm	fetal_muscle	peaks	Peaks	HSvsCTRL
724	1e-05	2.78115e-07	0.990232	-15.0952	1233.05	-2431.87	2401.68	0	29113	30	763669	723	UW.Fetal_Muscle_Arm.ChromatinAccessibility.H-24078.DS18379.hotspot.twopass.fdr0.01.merge.pks.wig	Fetal_Muscle_Arm	fetal_muscle	peaks	Peaks	HSvsCTRL
724	1e-08	1	1	-1.63034e-11	2328.62	-4564.09	4564.09	0	29113	0	763669	723	UW.Fetal_Muscle_Arm.ChromatinAccessibility.H-24078.DS18379.hotspot.twopass.fdr0.01.merge.pks.wig	Fetal_Muscle_Arm	fetal_muscle	peaks	Peaks	HSvsCTRL
725	1e-05	2.63674e-07	0.988859	-15.1486	1084.89	-2141.54	2111.24	0	38003	30	763669	724	UW.Fetal_Muscle_Arm.ChromatinAccessibility.H-24089.DS18452.hotspot.twopass.fdr0.01.merge.pks.wig	Fetal_Muscle_Arm	fetal_muscle	peaks	Peaks	HSvsCTRL
725	1e-08	1	1	5.38484e-12	2065.85	-4049.06	4049.06	0	38003	0	763669	724	UW.Fetal_Muscle_Arm.ChromatinAccessibility.H-24089.DS18452.hotspot.twopass.fdr0.01.merge.pks.wig	Fetal_Muscle_Arm	fetal_muscle	peaks	Peaks	HSvsCTRL
726	1e-05	0.898722	0.917924	-0.106782	1.03622	-2.13778	1.92422	1	38729	30	763669	725	UW.Fetal_Muscle_Arm.ChromatinAccessibility.H-24111.DS18473.hotspot.twopass.fdr0.01.merge.pks.wig	Fetal_Muscle_Arm	fetal_muscle	peaks	Peaks	HSvsCTRL
726	1e-08	1	1	4.33348e-13	2045.85	-4009.87	4009.87	0	38729	0	763669	725	UW.Fetal_Muscle_Arm.ChromatinAccessibility.H-24111.DS18473.hotspot.twopass.fdr0.01.merge.pks.wig	Fetal_Muscle_Arm	fetal_muscle	peaks	Peaks	HSvsCTRL
727	1e-05	2.6621e-07	0.989245	-15.139	1123.09	-2216.39	2186.12	0	35618	30	763669	726	UW.Fetal_Muscle_Arm.ChromatinAccessibility.H-24125.DS18559.hotspot.twopass.fdr0.01.merge.pks.wig	Fetal_Muscle_Arm	fetal_muscle	peaks	Peaks	HSvsCTRL
727	1e-08	1	1	2.65903e-13	2130.88	-4176.52	4176.52	0	35618	0	763669	726	UW.Fetal_Muscle_Arm.ChromatinAccessibility.H-24125.DS18559.hotspot.twopass.fdr0.01.merge.pks.wig	Fetal_Muscle_Arm	fetal_muscle	peaks	Peaks	HSvsCTRL
728	1e-05	1.1355	0.902525	0.127072	1.03756	-1.90654	2.16069	1	31119	30	763669	727	UW.Fetal_Muscle_Arm.ChromatinAccessibility.H-24143.DS18992.hotspot.twopass.fdr0.01.merge.pks.wig	Fetal_Muscle_Arm	fetal_muscle	peaks	Peaks	HSvsCTRL
728	1e-08	1	1	-2.15617e-12	2256.4	-4422.54	4422.54	0	31119	0	763669	727	UW.Fetal_Muscle_Arm.ChromatinAccessibility.H-24143.DS18992.hotspot.twopass.fdr0.01.merge.pks.wig	Fetal_Muscle_Arm	fetal_muscle	peaks	Peaks	HSvsCTRL
729	1e-05	1.09021	0.933651	0.0863744	1.03751	-1.94714	2.11989	1	32245	30	763669	728	UW.Fetal_Muscle_Arm.ChromatinAccessibility.H-24198.DS19051.hotspot.twopass.fdr0.01.merge.pks.wig	Fetal_Muscle_Arm	fetal_muscle	peaks	Peaks	HSvsCTRL
729	1e-08	1	1	-1.80198e-11	2223.29	-4357.65	4357.65	0	32245	0	763669	728	UW.Fetal_Muscle_Arm.ChromatinAccessibility.H-24198.DS19051.hotspot.twopass.fdr0.01.merge.pks.wig	Fetal_Muscle_Arm	fetal_muscle	peaks	Peaks	HSvsCTRL
730	1e-05	2.6775e-07	0.988964	-15.1332	1094.09	-2159.54	2129.28	0	37242	30	763669	729	UW.Fetal_Muscle_Arm.ChromatinAccessibility.H-24218.DS19053.hotspot.twopass.fdr0.01.merge.pks.wig	Fetal_Muscle_Arm	fetal_muscle	peaks	Peaks	HSvsCTRL
730	1e-08	1	1	-2.5484e-11	2082.31	-4081.33	4081.33	0	37242	0	763669	729	UW.Fetal_Muscle_Arm.ChromatinAccessibility.H-24218.DS19053.hotspot.twopass.fdr0.01.merge.pks.wig	Fetal_Muscle_Arm	fetal_muscle	peaks	Peaks	HSvsCTRL
731	1e-05	2.62564e-07	0.988643	-15.1528	1064.51	-2101.6	2071.29	0	39387	30	763669	730	UW.Fetal_Muscle_Arm.ChromatinAccessibility.H-24244.DS19270.hotspot.twopass.fdr0.01.merge.pks.wig	Fetal_Muscle_Arm	fetal_muscle	peaks	Peaks	HSvsCTRL
731	1e-08	1	1	-1.08889e-13	2028.39	-3975.64	3975.64	0	39387	0	763669	730	UW.Fetal_Muscle_Arm.ChromatinAccessibility.H-24244.DS19270.hotspot.twopass.fdr0.01.merge.pks.wig	Fetal_Muscle_Arm	fetal_muscle	peaks	Peaks	HSvsCTRL
732	1e-05	0.828775	0.856226	-0.187806	1.03657	-2.21948	1.84387	1	41552	30	763669	731	UW.Fetal_Muscle_Arm.ChromatinAccessibility.H-24259.DS19295.hotspot.twopass.fdr0.01.merge.pks.wig	Fetal_Muscle_Arm	fetal_muscle	peaks	Peaks	HSvsCTRL
732	1e-08	1	1	1.58303e-12	1990	-3900.41	3900.41	0	41552	0	763669	731	UW.Fetal_Muscle_Arm.ChromatinAccessibility.H-24259.DS19295.hotspot.twopass.fdr0.01.merge.pks.wig	Fetal_Muscle_Arm	fetal_muscle	peaks	Peaks	HSvsCTRL
733	1e-05	2.58014e-07	0.988187	-15.1703	1024.64	-2023.47	1993.13	0	42776	30	763669	732	UW.Fetal_Muscle_Arm.ChromatinAccessibility.H-24272.DS19380.hotspot.twopass.fdr0.01.merge.pks.wig	Fetal_Muscle_Arm	fetal_muscle	peaks	Peaks	HSvsCTRL
733	1e-08	1	1	-1.29843e-12	1959.28	-3840.2	3840.2	0	42776	0	763669	732	UW.Fetal_Muscle_Arm.ChromatinAccessibility.H-24272.DS19380.hotspot.twopass.fdr0.01.merge.pks.wig	Fetal_Muscle_Arm	fetal_muscle	peaks	Peaks	HSvsCTRL
734	1e-05	2.68333e-07	0.989301	-15.131	1128.38	-2226.75	2196.49	0	35016	30	763669	733	UW.Fetal_Muscle_Arm.ChromatinAccessibility.H-24297.DS19646.hotspot.twopass.fdr0.01.merge.pks.wig	Fetal_Muscle_Arm	fetal_muscle	peaks	Peaks	HSvsCTRL
734	1e-08	1	1	-1.39566e-11	2142.94	-4200.17	4200.17	0	35016	0	763669	733	UW.Fetal_Muscle_Arm.ChromatinAccessibility.H-24297.DS19646.hotspot.twopass.fdr0.01.merge.pks.wig	Fetal_Muscle_Arm	fetal_muscle	peaks	Peaks	HSvsCTRL
735	1e-05	2.54413e-07	0.987336	-15.1843	956.659	-1890.24	1859.87	0	49333	30	763669	734	UW.Fetal_Muscle_Back.ChromatinAccessibility.H-23914.DS17767.hotspot.twopass.fdr0.01.merge.pks.wig	Fetal_Muscle_Back	fetal_muscle	peaks	Peaks	HSvsCTRL
735	1e-08	1	1	-3.83445e-13	1837.75	-3601.99	3601.99	0	49333	0	763669	734	UW.Fetal_Muscle_Back.ChromatinAccessibility.H-23914.DS17767.hotspot.twopass.fdr0.01.merge.pks.wig	Fetal_Muscle_Back	fetal_muscle	peaks	Peaks	HSvsCTRL
736	1e-05	2.61328e-07	0.988178	-15.1575	1022.95	-2020.14	1989.83	0	42704	30	763669	735	UW.Fetal_Muscle_Back.ChromatinAccessibility.H-23964.DS17850.hotspot.twopass.fdr0.01.merge.pks.wig	Fetal_Muscle_Back	fetal_muscle	peaks	Peaks	HSvsCTRL
736	1e-08	1	1	-7.75139e-12	1956.42	-3834.58	3834.58	0	42704	0	763669	735	UW.Fetal_Muscle_Back.ChromatinAccessibility.H-23964.DS17850.hotspot.twopass.fdr0.01.merge.pks.wig	Fetal_Muscle_Back	fetal_muscle	peaks	Peaks	HSvsCTRL
737	1e-05	2.53812e-07	0.987146	-15.1867	942.614	-1862.71	1832.34	0	50399	30	763669	736	UW.Fetal_Muscle_Back.ChromatinAccessibility.H-24005.DS18083.hotspot.twopass.fdr0.01.merge.pks.wig	Fetal_Muscle_Back	fetal_muscle	peaks	Peaks	HSvsCTRL
737	1e-08	1	1	-1.26238e-11	1816.32	-3559.99	3559.99	0	50399	0	763669	736	UW.Fetal_Muscle_Back.ChromatinAccessibility.H-24005.DS18083.hotspot.twopass.fdr0.01.merge.pks.wig	Fetal_Muscle_Back	fetal_muscle	peaks	Peaks	HSvsCTRL
738	1e-05	1.01807	0.986215	0.0179066	1.03643	-2.01349	2.04931	1	34141	30	763669	737	UW.Fetal_Muscle_Back.ChromatinAccessibility.H-24078.DS18377.hotspot.twopass.fdr0.01.merge.pks.wig	Fetal_Muscle_Back	fetal_muscle	peaks	Peaks	HSvsCTRL
738	1e-08	1	1	5.25762e-12	2164.66	-4242.73	4242.73	0	34141	0	763669	737	UW.Fetal_Muscle_Back.ChromatinAccessibility.H-24078.DS18377.hotspot.twopass.fdr0.01.merge.pks.wig	Fetal_Muscle_Back	fetal_muscle	peaks	Peaks	HSvsCTRL
739	1e-05	2.61977e-07	0.988954	-15.155	1094.67	-2160.72	2130.41	0	37327	30	763669	738	UW.Fetal_Muscle_Back.ChromatinAccessibility.H-24089.DS18454.hotspot.twopass.fdr0.01.merge.pks.wig	Fetal_Muscle_Back	fetal_muscle	peaks	Peaks	HSvsCTRL
739	1e-08	1	1	-1.38354e-11	2082.26	-4081.23	4081.23	0	37327	0	763669	738	UW.Fetal_Muscle_Back.ChromatinAccessibility.H-24089.DS18454.hotspot.twopass.fdr0.01.merge.pks.wig	Fetal_Muscle_Back	fetal_muscle	peaks	Peaks	HSvsCTRL
740	1e-05	0.878555	0.900566	-0.129477	1.03626	-2.16055	1.90159	1	39799	30	763669	739	UW.Fetal_Muscle_Back.ChromatinAccessibility.H-24111.DS18468.hotspot.twopass.fdr0.01.merge.pks.wig	Fetal_Muscle_Back	fetal_muscle	peaks	Peaks	HSvsCTRL
740	1e-08	1	1	9.93174e-13	2026.82	-3972.56	3972.56	0	39799	0	763669	739	UW.Fetal_Muscle_Back.ChromatinAccessibility.H-24111.DS18468.hotspot.twopass.fdr0.01.merge.pks.wig	Fetal_Muscle_Back	fetal_muscle	peaks	Peaks	HSvsCTRL
741	1e-05	2.65435e-07	0.989084	-15.1419	1106.73	-2184.34	2154.05	0	36597	30	763669	740	UW.Fetal_Muscle_Back.ChromatinAccessibility.H-24143.DS18842.hotspot.twopass.fdr0.01.merge.pks.wig	Fetal_Muscle_Back	fetal_muscle	peaks	Peaks	HSvsCTRL
741	1e-08	1	1	1.52745e-11	2103.85	-4123.56	4123.56	0	36597	0	763669	740	UW.Fetal_Muscle_Back.ChromatinAccessibility.H-24143.DS18842.hotspot.twopass.fdr0.01.merge.pks.wig	Fetal_Muscle_Back	fetal_muscle	peaks	Peaks	HSvsCTRL
742	1e-05	2.71216e-07	0.989589	-15.1204	1158.73	-2286.24	2256	0	33078	30	763669	741	UW.Fetal_Muscle_Back.ChromatinAccessibility.H-24218.DS19117.hotspot.twopass.fdr0.01.merge.pks.wig	Fetal_Muscle_Back	fetal_muscle	peaks	Peaks	HSvsCTRL
742	1e-08	1	1	3.7839e-11	2196.04	-4304.23	4304.23	0	33078	0	763669	741	UW.Fetal_Muscle_Back.ChromatinAccessibility.H-24218.DS19117.hotspot.twopass.fdr0.01.merge.pks.wig	Fetal_Muscle_Back	fetal_muscle	peaks	Peaks	HSvsCTRL
743	1e-05	2.68449e-07	0.989307	-15.1306	1129	-2227.97	2197.71	0	35067	30	763669	742	UW.Fetal_Muscle_Back.ChromatinAccessibility.H-24244.DS19283.hotspot.twopass.fdr0.01.merge.pks.wig	Fetal_Muscle_Back	fetal_muscle	peaks	Peaks	HSvsCTRL
743	1e-08	1	1	-2.51928e-11	2143.85	-4201.94	4201.94	0	35067	0	763669	742	UW.Fetal_Muscle_Back.ChromatinAccessibility.H-24244.DS19283.hotspot.twopass.fdr0.01.merge.pks.wig	Fetal_Muscle_Back	fetal_muscle	peaks	Peaks	HSvsCTRL
744	1e-05	2.58021e-07	0.98815	-15.1702	1021.43	-2017.17	1986.83	0	43119	30	763669	743	UW.Fetal_Muscle_Back.ChromatinAccessibility.H-24272.DS19384.hotspot.twopass.fdr0.01.merge.pks.wig	Fetal_Muscle_Back	fetal_muscle	peaks	Peaks	HSvsCTRL
744	1e-08	1	1	1.15904e-11	1952.34	-3826.59	3826.59	0	43119	0	763669	743	UW.Fetal_Muscle_Back.ChromatinAccessibility.H-24272.DS19384.hotspot.twopass.fdr0.01.merge.pks.wig	Fetal_Muscle_Back	fetal_muscle	peaks	Peaks	HSvsCTRL
745	1e-05	2.62749e-07	0.988874	-15.1521	1086.55	-2144.79	2114.49	0	37892	30	763669	744	UW.Fetal_Muscle_Back.ChromatinAccessibility.H-24279.DS19441.hotspot.twopass.fdr0.01.merge.pks.wig	Fetal_Muscle_Back	fetal_muscle	peaks	Peaks	HSvsCTRL
745	1e-08	1	1	-6.82903e-12	2066.28	-4049.9	4049.9	0	37892	0	763669	744	UW.Fetal_Muscle_Back.ChromatinAccessibility.H-24279.DS19441.hotspot.twopass.fdr0.01.merge.pks.wig	Fetal_Muscle_Back	fetal_muscle	peaks	Peaks	HSvsCTRL
746	1e-05	0.675818	0.705321	-0.391831	1.03619	-2.42276	1.6391	1	49275	30	763669	745	UW.Fetal_Muscle_Back.ChromatinAccessibility.H-24297.DS19648.hotspot.twopass.fdr0.01.merge.pks.wig	Fetal_Muscle_Back	fetal_muscle	peaks	Peaks	HSvsCTRL
746	1e-08	1	1	6.98014e-12	1842.59	-3611.47	3611.47	0	49275	0	763669	745	UW.Fetal_Muscle_Back.ChromatinAccessibility.H-24297.DS19648.hotspot.twopass.fdr0.01.merge.pks.wig	Fetal_Muscle_Back	fetal_muscle	peaks	Peaks	HSvsCTRL
747	1e-05	2.60489e-07	0.988904	-15.1607	1090.17	-2151.89	2121.56	0	37311	30	763669	746	UW.Fetal_Muscle_Back.ChromatinAccessibility.H-24409.DS20244.hotspot.twopass.fdr0.01.merge.pks.wig	Fetal_Muscle_Back	fetal_muscle	peaks	Peaks	HSvsCTRL
747	1e-08	1	1	-1.2011e-11	2074.95	-4066.91	4066.91	0	37311	0	763669	746	UW.Fetal_Muscle_Back.ChromatinAccessibility.H-24409.DS20244.hotspot.twopass.fdr0.01.merge.pks.wig	Fetal_Muscle_Back	fetal_muscle	peaks	Peaks	HSvsCTRL
748	1e-05	2.603e-07	0.989021	-15.1614	1101.79	-2174.68	2144.36	0	37429	30	763669	747	UW.Fetal_Muscle_Leg.ChromatinAccessibility.H-23808.DS17429.hotspot.twopass.fdr0.01.merge.pks.wig	Fetal_Muscle_Leg	fetal_muscle	peaks	Peaks	HSvsCTRL
748	1e-08	1	1	-2.75599e-11	2092.31	-4100.94	4100.94	0	37429	0	763669	747	UW.Fetal_Muscle_Leg.ChromatinAccessibility.H-23808.DS17429.hotspot.twopass.fdr0.01.merge.pks.wig	Fetal_Muscle_Leg	fetal_muscle	peaks	Peaks	HSvsCTRL
749	1e-05	2.6672e-07	0.988974	-15.1371	1095.33	-2161.98	2131.7	0	36936	30	763669	748	UW.Fetal_Muscle_Leg.ChromatinAccessibility.H-24078.DS18386.hotspot.twopass.fdr0.01.merge.pks.wig	Fetal_Muscle_Leg	fetal_muscle	peaks	Peaks	HSvsCTRL
749	1e-08	1	1	-6.72538e-13	2083.55	-4083.75	4083.75	0	36936	0	763669	748	UW.Fetal_Muscle_Leg.ChromatinAccessibility.H-24078.DS18386.hotspot.twopass.fdr0.01.merge.pks.wig	Fetal_Muscle_Leg	fetal_muscle	peaks	Peaks	HSvsCTRL
750	1e-05	2.67413e-07	0.989056	-15.1345	1103.37	-2177.75	2147.48	0	36782	30	763669	749	UW.Fetal_Muscle_Leg.ChromatinAccessibility.H-24089.DS18456.hotspot.twopass.fdr0.01.merge.pks.wig	Fetal_Muscle_Leg	fetal_muscle	peaks	Peaks	HSvsCTRL
750	1e-08	1	1	1.89485e-11	2096.83	-4109.79	4109.79	0	36782	0	763669	749	UW.Fetal_Muscle_Leg.ChromatinAccessibility.H-24089.DS18456.hotspot.twopass.fdr0.01.merge.pks.wig	Fetal_Muscle_Leg	fetal_muscle	peaks	Peaks	HSvsCTRL
751	1e-05	0.812804	0.841347	-0.207265	1.03544	-2.23673	1.8222	1	42515	30	763669	750	UW.Fetal_Muscle_Leg.ChromatinAccessibility.H-24111.DS18471.hotspot.twopass.fdr0.01.merge.pks.wig	Fetal_Muscle_Leg	fetal_muscle	peaks	Peaks	HSvsCTRL
751	1e-08	1	1	4.30587e-13	1968.87	-3858.98	3858.98	0	42515	0	763669	750	UW.Fetal_Muscle_Leg.ChromatinAccessibility.H-24111.DS18471.hotspot.twopass.fdr0.01.merge.pks.wig	Fetal_Muscle_Leg	fetal_muscle	peaks	Peaks	HSvsCTRL
752	1e-05	2.74922e-07	0.990494	-15.1068	1268	-2500.39	2470.17	0	27422	30	763669	751	UW.Fetal_Muscle_Leg.ChromatinAccessibility.H-24143.DS18844.hotspot.twopass.fdr0.01.merge.pks.wig	Fetal_Muscle_Leg	fetal_muscle	peaks	Peaks	HSvsCTRL
752	1e-08	1	1	4.40342e-12	2390.95	-4686.27	4686.27	0	27422	0	763669	751	UW.Fetal_Muscle_Leg.ChromatinAccessibility.H-24143.DS18844.hotspot.twopass.fdr0.01.merge.pks.wig	Fetal_Muscle_Leg	fetal_muscle	peaks	Peaks	HSvsCTRL
753	1e-05	0.766967	0.797965	-0.265312	1.03645	-2.29674	1.76612	1	44095	30	763669	752	UW.Fetal_Muscle_Leg.ChromatinAccessibility.H-24198.DS19158.hotspot.twopass.fdr0.01.merge.pks.wig	Fetal_Muscle_Leg	fetal_muscle	peaks	Peaks	HSvsCTRL
753	1e-08	1	1	-1.90686e-11	1935.66	-3793.89	3793.89	0	44095	0	763669	752	UW.Fetal_Muscle_Leg.ChromatinAccessibility.H-24198.DS19158.hotspot.twopass.fdr0.01.merge.pks.wig	Fetal_Muscle_Leg	fetal_muscle	peaks	Peaks	HSvsCTRL
754	1e-05	2.65166e-07	0.988936	-15.1429	1092.05	-2155.55	2125.27	0	37597	30	763669	753	UW.Fetal_Muscle_Leg.ChromatinAccessibility.H-24218.DS19115.hotspot.twopass.fdr0.01.merge.pks.wig	Fetal_Muscle_Leg	fetal_muscle	peaks	Peaks	HSvsCTRL
754	1e-08	1	1	-2.02047e-11	2077.25	-4071.4	4071.4	0	37597	0	763669	753	UW.Fetal_Muscle_Leg.ChromatinAccessibility.H-24218.DS19115.hotspot.twopass.fdr0.01.merge.pks.wig	Fetal_Muscle_Leg	fetal_muscle	peaks	Peaks	HSvsCTRL
755	1e-05	2.56582e-07	0.988055	-15.1758	1013.65	-2001.93	1971.58	0	43905	30	763669	754	UW.Fetal_Muscle_Leg.ChromatinAccessibility.H-24244.DS19272.hotspot.twopass.fdr0.01.merge.pks.wig	Fetal_Muscle_Leg	fetal_muscle	peaks	Peaks	HSvsCTRL
755	1e-08	1	1	-1.73208e-13	1938.1	-3798.68	3798.68	0	43905	0	763669	754	UW.Fetal_Muscle_Leg.ChromatinAccessibility.H-24244.DS19272.hotspot.twopass.fdr0.01.merge.pks.wig	Fetal_Muscle_Leg	fetal_muscle	peaks	Peaks	HSvsCTRL
756	1e-05	2.60622e-07	0.988371	-15.1602	1040.12	-2053.8	2023.48	0	41575	30	763669	755	UW.Fetal_Muscle_Leg.ChromatinAccessibility.H-24259.DS19291.hotspot.twopass.fdr0.01.merge.pks.wig	Fetal_Muscle_Leg	fetal_muscle	peaks	Peaks	HSvsCTRL
756	1e-08	1	1	1.17319e-11	1986.52	-3893.58	3893.58	0	41575	0	763669	755	UW.Fetal_Muscle_Leg.ChromatinAccessibility.H-24259.DS19291.hotspot.twopass.fdr0.01.merge.pks.wig	Fetal_Muscle_Leg	fetal_muscle	peaks	Peaks	HSvsCTRL
757	1e-05	2.61075e-07	0.988376	-15.1585	1040.45	-2054.45	2024.13	0	41418	30	763669	756	UW.Fetal_Muscle_Leg.ChromatinAccessibility.H-24279.DS19436.hotspot.twopass.fdr0.01.merge.pks.wig	Fetal_Muscle_Leg	fetal_muscle	peaks	Peaks	HSvsCTRL
757	1e-08	1	1	2.75957e-11	1986.39	-3893.32	3893.32	0	41418	0	763669	756	UW.Fetal_Muscle_Leg.ChromatinAccessibility.H-24279.DS19436.hotspot.twopass.fdr0.01.merge.pks.wig	Fetal_Muscle_Leg	fetal_muscle	peaks	Peaks	HSvsCTRL
758	1e-05	2.5778e-07	0.9884	-15.1712	1043.48	-2060.39	2030.05	0	41191	30	763669	757	UW.Fetal_Muscle_Leg.ChromatinAccessibility.H-24297.DS19643.hotspot.twopass.fdr0.01.merge.pks.wig	Fetal_Muscle_Leg	fetal_muscle	peaks	Peaks	HSvsCTRL
758	1e-08	1	1	9.85626e-12	1992.16	-3904.64	3904.64	0	41191	0	763669	757	UW.Fetal_Muscle_Leg.ChromatinAccessibility.H-24297.DS19643.hotspot.twopass.fdr0.01.merge.pks.wig	Fetal_Muscle_Leg	fetal_muscle	peaks	Peaks	HSvsCTRL
759	1e-05	0.746606	0.777801	-0.292218	1.03555	-2.3219	1.73747	1	45014	30	763669	758	UW.Fetal_Muscle_Leg.ChromatinAccessibility.H-24409.DS20239.hotspot.twopass.fdr0.01.merge.pks.wig	Fetal_Muscle_Leg	fetal_muscle	peaks	Peaks	HSvsCTRL
759	1e-08	1	1	1.1463e-11	1913.78	-3751.01	3751.01	0	45014	0	763669	758	UW.Fetal_Muscle_Leg.ChromatinAccessibility.H-24409.DS20239.hotspot.twopass.fdr0.01.merge.pks.wig	Fetal_Muscle_Leg	fetal_muscle	peaks	Peaks	HSvsCTRL
760	1e-05	2.52157e-07	0.98673	-15.1932	913.458	-1805.57	1775.18	0	53519	30	763669	759	UW.Fetal_Muscle_Lower_Limb_Skeletal.ChromatinAccessibility.H-24042.DS18174.hotspot.twopass.fdr0.01.merge.pks.wig	Fetal_Muscle_Lower_Limb_Skeletal	fetal_muscle,_lower_limb	peaks	Peaks	HSvsCTRL
760	1e-08	1	1	3.34342e-12	1767.17	-3463.66	3463.66	0	53519	0	763669	759	UW.Fetal_Muscle_Lower_Limb_Skeletal.ChromatinAccessibility.H-24042.DS18174.hotspot.twopass.fdr0.01.merge.pks.wig	Fetal_Muscle_Lower_Limb_Skeletal	fetal_muscle,_lower_limb	peaks	Peaks	HSvsCTRL
761	1e-05	2.64316e-07	0.988578	-15.1461	1057.97	-2088.77	2058.48	0	39498	30	763669	760	UW.Fetal_Muscle_Trunk.ChromatinAccessibility.H-23941.DS17827.hotspot.twopass.fdr0.01.merge.pks.wig	Fetal_Muscle_Trunk	fetal_muscle,_trunk	peaks	Peaks	HSvsCTRL
761	1e-08	1	1	2.1662e-12	2018.53	-3956.32	3956.32	0	39498	0	763669	760	UW.Fetal_Muscle_Trunk.ChromatinAccessibility.H-23941.DS17827.hotspot.twopass.fdr0.01.merge.pks.wig	Fetal_Muscle_Trunk	fetal_muscle,_trunk	peaks	Peaks	HSvsCTRL
762	1e-05	0.808124	0.83715	-0.213039	1.03648	-2.24455	1.81847	1	41689	30	763669	761	UW.Fetal_Muscle_Trunk.ChromatinAccessibility.H-24409.DS20242.hotspot.twopass.fdr0.01.merge.pks.wig	Fetal_Muscle_Trunk	fetal_muscle,_trunk	peaks	Peaks	HSvsCTRL
762	1e-08	1	1	1.74413e-12	1979.91	-3880.63	3880.63	0	41689	0	763669	761	UW.Fetal_Muscle_Trunk.ChromatinAccessibility.H-24409.DS20242.hotspot.twopass.fdr0.01.merge.pks.wig	Fetal_Muscle_Trunk	fetal_muscle,_trunk	peaks	Peaks	HSvsCTRL
763	1e-05	2.63582e-07	0.988948	-15.1489	1093.67	-2158.74	2128.44	0	37214	30	763669	762	UW.Fetal_Muscle_Trunk.ChromatinAccessibility.H-24507.DS20544.hotspot.twopass.fdr0.01.merge.pks.wig	Fetal_Muscle_Trunk	fetal_muscle,_trunk	peaks	Peaks	HSvsCTRL
763	1e-08	1	1	1.87885e-12	2082.06	-4080.83	4080.83	0	37214	0	763669	762	UW.Fetal_Muscle_Trunk.ChromatinAccessibility.H-24507.DS20544.hotspot.twopass.fdr0.01.merge.pks.wig	Fetal_Muscle_Trunk	fetal_muscle,_trunk	peaks	Peaks	HSvsCTRL
764	1e-05	0.945322	0.956772	-0.0562292	1.03734	-2.08941	1.97695	1	36759	30	763669	763	UW.Fetal_Muscle_Upper_Limb_Skeletal.ChromatinAccessibility.H-23887.DS17661.hotspot.twopass.fdr0.01.merge.pks.wig	Fetal_Muscle_Upper_Limb_Skeletal	fetal_muscle	peaks	Peaks	HSvsCTRL
764	1e-08	1	1	1.52255e-11	2094.58	-4105.37	4105.37	0	36759	0	763669	763	UW.Fetal_Muscle_Upper_Limb_Skeletal.ChromatinAccessibility.H-23887.DS17661.hotspot.twopass.fdr0.01.merge.pks.wig	Fetal_Muscle_Upper_Limb_Skeletal	fetal_muscle	peaks	Peaks	HSvsCTRL
765	1e-05	2.58299e-07	0.988191	-15.1691	1024.86	-2023.9	1993.56	0	42602	30	763669	764	UW.Fetal_Muscle_Upper_Trunk.ChromatinAccessibility.H-23887.DS17664.hotspot.twopass.fdr0.01.merge.pks.wig	Fetal_Muscle_Upper_Trunk	fetal_muscle,_upper_trunk	peaks	Peaks	HSvsCTRL
765	1e-08	1	1	6.55122e-13	1959.66	-3840.93	3840.93	0	42602	0	763669	764	UW.Fetal_Muscle_Upper_Trunk.ChromatinAccessibility.H-23887.DS17664.hotspot.twopass.fdr0.01.merge.pks.wig	Fetal_Muscle_Upper_Trunk	fetal_muscle,_upper_trunk	peaks	Peaks	HSvsCTRL
766	1e-05	2.5878e-07	0.987699	-15.1673	983.757	-1943.33	1913	0	45130	30	763669	765	UW.Fetal_Placenta.ChromatinAccessibility.H-23887.DS17639.hotspot.twopass.fdr0.01.merge.pks.wig	Fetal_Placenta	fetal_placenta	peaks	Peaks	HSvsCTRL
766	1e-08	1	1	-1.75446e-11	1893.9	-3712.05	3712.05	0	45130	0	763669	765	UW.Fetal_Placenta.ChromatinAccessibility.H-23887.DS17639.hotspot.twopass.fdr0.01.merge.pks.wig	Fetal_Placenta	fetal_placenta	peaks	Peaks	HSvsCTRL
767	1e-05	2.76937e-07	0.989168	-15.0995	1112.15	-2194.91	2164.71	0	34830	30	763669	766	UW.Fetal_Placenta.ChromatinAccessibility.H-23914.DS17744.hotspot.twopass.fdr0.01.merge.pks.wig	Fetal_Placenta	fetal_placenta	peaks	Peaks	HSvsCTRL
767	1e-08	1	1	1.0055e-11	2122.82	-4160.72	4160.72	0	34830	0	763669	766	UW.Fetal_Placenta.ChromatinAccessibility.H-23914.DS17744.hotspot.twopass.fdr0.01.merge.pks.wig	Fetal_Placenta	fetal_placenta	peaks	Peaks	HSvsCTRL
768	1e-05	2.66587e-07	0.988579	-15.1376	1057.53	-2087.89	2057.61	0	38945	30	763669	767	UW.Fetal_Placenta.ChromatinAccessibility.H-24272.DS19391.hotspot.twopass.fdr0.01.merge.pks.wig	Fetal_Placenta	fetal_placenta	peaks	Peaks	HSvsCTRL
768	1e-08	1	1	1.94665e-12	2023.24	-3965.55	3965.55	0	38945	0	763669	767	UW.Fetal_Placenta.ChromatinAccessibility.H-24272.DS19391.hotspot.twopass.fdr0.01.merge.pks.wig	Fetal_Placenta	fetal_placenta	peaks	Peaks	HSvsCTRL
769	1e-05	2.68423e-07	0.988951	-15.1307	1092.61	-2156.64	2126.38	0	36382	30	763669	768	UW.Fetal_Placenta.ChromatinAccessibility.H-24409.DS20346.hotspot.twopass.fdr0.01.merge.pks.wig	Fetal_Placenta	fetal_placenta	peaks	Peaks	HSvsCTRL
769	1e-08	1	1	1.84148e-12	2084.99	-4086.59	4086.59	0	36382	0	763669	768	UW.Fetal_Placenta.ChromatinAccessibility.H-24409.DS20346.hotspot.twopass.fdr0.01.merge.pks.wig	Fetal_Placenta	fetal_placenta	peaks	Peaks	HSvsCTRL
770	1e-05	2.65026e-07	0.988222	-15.1434	1025.87	-2025.84	1995.56	0	42229	30	763669	769	UW.Fetal_Renal_Cortex.ChromatinAccessibility.H-23769.DS17307.hotspot.twopass.fdr0.01.merge.pks.wig	Fetal_Renal_Cortex	fetal_renal_cortex	peaks	Peaks	HSvsCTRL
770	1e-08	1	1	1.15016e-12	1963.64	-3848.73	3848.73	0	42229	0	763669	769	UW.Fetal_Renal_Cortex.ChromatinAccessibility.H-23769.DS17307.hotspot.twopass.fdr0.01.merge.pks.wig	Fetal_Renal_Cortex	fetal_renal_cortex	peaks	Peaks	HSvsCTRL
771	1e-05	1.83016	0.42557	0.604405	0.758545	-0.882343	2.09115	2	40276	30	763669	770	UW.Fetal_Renal_Cortex.ChromatinAccessibility.H-23790.DS17387.hotspot.twopass.fdr0.01.merge.pks.wig	Fetal_Renal_Cortex	fetal_renal_cortex	peaks	Peaks	HSvsCTRL
771	1e-08	1	1	-1.53175e-11	2001.62	-3923.18	3923.18	0	40276	0	763669	770	UW.Fetal_Renal_Cortex.ChromatinAccessibility.H-23790.DS17387.hotspot.twopass.fdr0.01.merge.pks.wig	Fetal_Renal_Cortex	fetal_renal_cortex	peaks	Peaks	HSvsCTRL
772	1e-05	0.707962	0.738816	-0.345366	1.03582	-2.37558	1.68485	1	47462	30	763669	771	UW.Fetal_Renal_Cortex.ChromatinAccessibility.H-23833.DS17455.hotspot.twopass.fdr0.01.merge.pks.wig	Fetal_Renal_Cortex	fetal_renal_cortex	peaks	Peaks	HSvsCTRL
772	1e-08	1	1	-3.4424e-12	1863.19	-3651.86	3651.86	0	47462	0	763669	771	UW.Fetal_Renal_Cortex.ChromatinAccessibility.H-23833.DS17455.hotspot.twopass.fdr0.01.merge.pks.wig	Fetal_Renal_Cortex	fetal_renal_cortex	peaks	Peaks	HSvsCTRL
773	1e-05	1.04126	0.968899	0.040436	1.03712	-1.99231	2.07318	1	33591	30	763669	772	UW.Fetal_Renal_Cortex.ChromatinAccessibility.H-23914.DS17756.hotspot.twopass.fdr0.01.merge.pks.wig	Fetal_Renal_Cortex	fetal_renal_cortex	peaks	Peaks	HSvsCTRL
773	1e-08	1	1	2.94742e-11	2171.96	-4257.05	4257.05	0	33591	0	763669	772	UW.Fetal_Renal_Cortex.ChromatinAccessibility.H-23914.DS17756.hotspot.twopass.fdr0.01.merge.pks.wig	Fetal_Renal_Cortex	fetal_renal_cortex	peaks	Peaks	HSvsCTRL
774	1e-05	2.65017e-07	0.98842	-15.1435	1043.38	-2060.16	2029.87	0	40785	30	763669	773	UW.Fetal_Renal_Cortex.ChromatinAccessibility.H-23941.DS17804.hotspot.twopass.fdr0.01.merge.pks.wig	Fetal_Renal_Cortex	fetal_renal_cortex	peaks	Peaks	HSvsCTRL
774	1e-08	1	1	-2.05181e-11	1993.22	-3906.71	3906.71	0	40785	0	763669	773	UW.Fetal_Renal_Cortex.ChromatinAccessibility.H-23941.DS17804.hotspot.twopass.fdr0.01.merge.pks.wig	Fetal_Renal_Cortex	fetal_renal_cortex	peaks	Peaks	HSvsCTRL
775	1e-05	2.6673e-07	0.988788	-15.137	1077.19	-2126.43	2096.16	0	38222	30	763669	774	UW.Fetal_Renal_Cortex.ChromatinAccessibility.H-24078.DS18428.hotspot.twopass.fdr0.01.merge.pks.wig	Fetal_Renal_Cortex	fetal_renal_cortex	peaks	Peaks	HSvsCTRL
775	1e-08	1	1	1.48549e-11	2054.08	-4025.99	4025.99	0	38222	0	763669	774	UW.Fetal_Renal_Cortex.ChromatinAccessibility.H-24078.DS18428.hotspot.twopass.fdr0.01.merge.pks.wig	Fetal_Renal_Cortex	fetal_renal_cortex	peaks	Peaks	HSvsCTRL
776	1e-05	2.63897e-07	0.98893	-15.1477	1091.75	-2154.98	2124.68	0	36820	30	763669	775	UW.Fetal_Renal_Cortex.ChromatinAccessibility.H-24259.DS19388.hotspot.twopass.fdr0.01.merge.pks.wig	Fetal_Renal_Cortex	fetal_renal_cortex	peaks	Peaks	HSvsCTRL
776	1e-08	1	1	-1.36287e-11	2078.04	-4072.96	4072.96	0	36820	0	763669	775	UW.Fetal_Renal_Cortex.ChromatinAccessibility.H-24259.DS19388.hotspot.twopass.fdr0.01.merge.pks.wig	Fetal_Renal_Cortex	fetal_renal_cortex	peaks	Peaks	HSvsCTRL
777	1e-05	1.59446	0.538367	0.466536	0.758244	-1.01962	1.95269	2	45698	30	763669	776	UW.Fetal_Renal_Cortex.ChromatinAccessibility.H-24493.DS20568.hotspot.twopass.fdr0.01.merge.pks.wig	Fetal_Renal_Cortex	fetal_renal_cortex	peaks	Peaks	HSvsCTRL
777	1e-08	1	1	1.95174e-11	1898.06	-3720.2	3720.2	0	45698	0	763669	776	UW.Fetal_Renal_Cortex.ChromatinAccessibility.H-24493.DS20568.hotspot.twopass.fdr0.01.merge.pks.wig	Fetal_Renal_Cortex	fetal_renal_cortex	peaks	Peaks	HSvsCTRL
778	1e-05	2.61396e-07	0.988197	-15.1572	1024.59	-2023.35	1993.04	0	42583	30	763669	777	UW.Fetal_Renal_Cortex_Left.ChromatinAccessibility.H-23871.DS17550.hotspot.twopass.fdr0.01.merge.pks.wig	Fetal_Renal_Cortex_Left	fetal_renal_cortex	peaks	Peaks	HSvsCTRL
778	1e-08	1	1	9.07525e-13	1959.75	-3841.1	3841.1	0	42583	0	763669	777	UW.Fetal_Renal_Cortex_Left.ChromatinAccessibility.H-23871.DS17550.hotspot.twopass.fdr0.01.merge.pks.wig	Fetal_Renal_Cortex_Left	fetal_renal_cortex	peaks	Peaks	HSvsCTRL
779	1e-05	0.779882	0.810353	-0.248613	1.03601	-2.27919	1.78197	1	43849	30	763669	778	UW.Fetal_Renal_Cortex_Left.ChromatinAccessibility.H-24111.DS18542.hotspot.twopass.fdr0.01.merge.pks.wig	Fetal_Renal_Cortex_Left	fetal_renal_cortex	peaks	Peaks	HSvsCTRL
779	1e-08	1	1	1.70644e-14	1940.59	-3803.57	3803.57	0	43849	0	763669	778	UW.Fetal_Renal_Cortex_Left.ChromatinAccessibility.H-24111.DS18542.hotspot.twopass.fdr0.01.merge.pks.wig	Fetal_Renal_Cortex_Left	fetal_renal_cortex	peaks	Peaks	HSvsCTRL
780	1e-05	2.73892e-07	0.98962	-15.1105	1161.48	-2291.62	2261.4	0	32472	30	763669	779	UW.Fetal_Renal_Cortex_Left.ChromatinAccessibility.H-24169.DS18931.hotspot.twopass.fdr0.01.merge.pks.wig	Fetal_Renal_Cortex_Left	fetal_renal_cortex	peaks	Peaks	HSvsCTRL
780	1e-08	1	1	1.75221e-13	2204.28	-4320.39	4320.39	0	32472	0	763669	779	UW.Fetal_Renal_Cortex_Left.ChromatinAccessibility.H-24169.DS18931.hotspot.twopass.fdr0.01.merge.pks.wig	Fetal_Renal_Cortex_Left	fetal_renal_cortex	peaks	Peaks	HSvsCTRL
781	1e-05	1.53957	0.568998	0.431505	0.757652	-1.05349	1.9165	2	47287	30	763669	780	UW.Fetal_Renal_Cortex_Left.ChromatinAccessibility.H-24232.DS19257.hotspot.twopass.fdr0.01.merge.pks.wig	Fetal_Renal_Cortex_Left	fetal_renal_cortex	peaks	Peaks	HSvsCTRL
781	1e-08	1	1	-6.56072e-12	1868.25	-3661.77	3661.77	0	47287	0	763669	780	UW.Fetal_Renal_Cortex_Left.ChromatinAccessibility.H-24232.DS19257.hotspot.twopass.fdr0.01.merge.pks.wig	Fetal_Renal_Cortex_Left	fetal_renal_cortex	peaks	Peaks	HSvsCTRL
782	1e-05	0.857816	0.882421	-0.153366	1.03695	-2.18579	1.87905	1	40398	30	763669	781	UW.Fetal_Renal_Cortex_Right.ChromatinAccessibility.H-23871.DS17545.hotspot.twopass.fdr0.01.merge.pks.wig	Fetal_Renal_Cortex_Right	fetal_renal_cortex	peaks	Peaks	HSvsCTRL
782	1e-08	1	1	1.22162e-12	2008.61	-3936.89	3936.89	0	40398	0	763669	781	UW.Fetal_Renal_Cortex_Right.ChromatinAccessibility.H-23871.DS17545.hotspot.twopass.fdr0.01.merge.pks.wig	Fetal_Renal_Cortex_Right	fetal_renal_cortex	peaks	Peaks	HSvsCTRL
783	1e-05	2.04003	0.34765	0.712962	0.75915	-0.774973	2.2009	2	36709	30	763669	782	UW.Fetal_Renal_Cortex_Right.ChromatinAccessibility.H-24169.DS18928.hotspot.twopass.fdr0.01.merge.pks.wig	Fetal_Renal_Cortex_Right	fetal_renal_cortex	peaks	Peaks	HSvsCTRL
783	1e-08	1	1	-7.67138e-12	2090.86	-4098.08	4098.08	0	36709	0	763669	782	UW.Fetal_Renal_Cortex_Right.ChromatinAccessibility.H-24169.DS18928.hotspot.twopass.fdr0.01.merge.pks.wig	Fetal_Renal_Cortex_Right	fetal_renal_cortex	peaks	Peaks	HSvsCTRL
784	1e-05	0.791198	0.821203	-0.234207	1.03632	-2.2654	1.79699	1	43075	30	763669	783	UW.Fetal_Renal_Cortex_Right.ChromatinAccessibility.H-24232.DS19254.hotspot.twopass.fdr0.01.merge.pks.wig	Fetal_Renal_Cortex_Right	fetal_renal_cortex	peaks	Peaks	HSvsCTRL
784	1e-08	1	1	7.25833e-12	1945.95	-3814.06	3814.06	0	43075	0	763669	783	UW.Fetal_Renal_Cortex_Right.ChromatinAccessibility.H-24232.DS19254.hotspot.twopass.fdr0.01.merge.pks.wig	Fetal_Renal_Cortex_Right	fetal_renal_cortex	peaks	Peaks	HSvsCTRL
785	1e-05	0.796579	0.826321	-0.227429	1.03649	-2.25894	1.80408	1	43255	30	763669	784	UW.Fetal_Renal_Pelvis.ChromatinAccessibility.H-23790.DS17381.hotspot.twopass.fdr0.01.merge.pks.wig	Fetal_Renal_Pelvis	fetal_renal_pelvis	peaks	Peaks	HSvsCTRL
785	1e-08	1	1	-1.17887e-11	1939.53	-3801.47	3801.47	0	43255	0	763669	784	UW.Fetal_Renal_Pelvis.ChromatinAccessibility.H-23790.DS17381.hotspot.twopass.fdr0.01.merge.pks.wig	Fetal_Renal_Pelvis	fetal_renal_pelvis	peaks	Peaks	HSvsCTRL
786	1e-05	0.865511	0.889215	-0.144435	1.03688	-2.17672	1.88785	1	39732	30	763669	785	UW.Fetal_Renal_Pelvis.ChromatinAccessibility.H-23833.DS17451.hotspot.twopass.fdr0.01.merge.pks.wig	Fetal_Renal_Pelvis	fetal_renal_pelvis	peaks	Peaks	HSvsCTRL
786	1e-08	1	1	1.836e-12	2012.17	-3943.85	3943.85	0	39732	0	763669	785	UW.Fetal_Renal_Pelvis.ChromatinAccessibility.H-23833.DS17451.hotspot.twopass.fdr0.01.merge.pks.wig	Fetal_Renal_Pelvis	fetal_renal_pelvis	peaks	Peaks	HSvsCTRL
787	1e-05	2.67066e-07	0.988577	-15.1358	1057.2	-2087.26	2056.98	0	38894	30	763669	786	UW.Fetal_Renal_Pelvis.ChromatinAccessibility.H-23914.DS17760.hotspot.twopass.fdr0.01.merge.pks.wig	Fetal_Renal_Pelvis	fetal_renal_pelvis	peaks	Peaks	HSvsCTRL
787	1e-08	1	1	6.52141e-12	2021.9	-3962.91	3962.91	0	38894	0	763669	786	UW.Fetal_Renal_Pelvis.ChromatinAccessibility.H-23914.DS17760.hotspot.twopass.fdr0.01.merge.pks.wig	Fetal_Renal_Pelvis	fetal_renal_pelvis	peaks	Peaks	HSvsCTRL
788	1e-05	2.80857e-07	0.991112	-15.0854	1354.25	-2669.42	2639.25	0	23196	30	763669	787	UW.Fetal_Renal_Pelvis.ChromatinAccessibility.H-24005.DS18088.hotspot.twopass.fdr0.01.merge.pks.wig	Fetal_Renal_Pelvis	fetal_renal_pelvis	peaks	Peaks	HSvsCTRL
788	1e-08	1	1	-4.79268e-12	2551.51	-5000.95	5000.95	0	23196	0	763669	787	UW.Fetal_Renal_Pelvis.ChromatinAccessibility.H-24005.DS18088.hotspot.twopass.fdr0.01.merge.pks.wig	Fetal_Renal_Pelvis	fetal_renal_pelvis	peaks	Peaks	HSvsCTRL
789	1e-05	2.67524e-07	0.989295	-15.1341	1128.02	-2226.04	2195.78	0	34583	30	763669	788	UW.Fetal_Renal_Pelvis.ChromatinAccessibility.H-24078.DS18431.hotspot.twopass.fdr0.01.merge.pks.wig	Fetal_Renal_Pelvis	fetal_renal_pelvis	peaks	Peaks	HSvsCTRL
789	1e-08	1	1	-2.18846e-11	2143.93	-4202.11	4202.11	0	34583	0	763669	788	UW.Fetal_Renal_Pelvis.ChromatinAccessibility.H-24078.DS18431.hotspot.twopass.fdr0.01.merge.pks.wig	Fetal_Renal_Pelvis	fetal_renal_pelvis	peaks	Peaks	HSvsCTRL
790	1e-05	0.857473	0.88209	-0.153766	1.03672	-2.18573	1.8782	1	40184	30	763669	789	UW.Fetal_Renal_Pelvis.ChromatinAccessibility.H-24259.DS19386.hotspot.twopass.fdr0.01.merge.pks.wig	Fetal_Renal_Pelvis	fetal_renal_pelvis	peaks	Peaks	HSvsCTRL
790	1e-08	1	1	1.0387e-11	2006.79	-3933.31	3933.31	0	40184	0	763669	789	UW.Fetal_Renal_Pelvis.ChromatinAccessibility.H-24259.DS19386.hotspot.twopass.fdr0.01.merge.pks.wig	Fetal_Renal_Pelvis	fetal_renal_pelvis	peaks	Peaks	HSvsCTRL
791	1e-05	1.45399	0.621486	0.374311	0.758104	-1.11157	1.8602	2	49599	30	763669	790	UW.Fetal_Renal_Pelvis.ChromatinAccessibility.H-24477.DS20448.hotspot.twopass.fdr0.01.merge.pks.wig	Fetal_Renal_Pelvis	fetal_renal_pelvis	peaks	Peaks	HSvsCTRL
791	1e-08	1	1	-1.24165e-11	1833.92	-3594.49	3594.49	0	49599	0	763669	790	UW.Fetal_Renal_Pelvis.ChromatinAccessibility.H-24477.DS20448.hotspot.twopass.fdr0.01.merge.pks.wig	Fetal_Renal_Pelvis	fetal_renal_pelvis	peaks	Peaks	HSvsCTRL
792	1e-05	3.04617	0.0823501	1.11389	0.641192	-0.142851	2.37062	3	39734	30	763669	791	UW.Fetal_Renal_Pelvis_Left.ChromatinAccessibility.H-23871.DS17553.hotspot.twopass.fdr0.01.merge.pks.wig	Fetal_Renal_Pelvis_Left	fetal_renal_pelvis	peaks	Peaks	HSvsCTRL
792	1e-08	1	1	7.51697e-12	2016.98	-3953.28	3953.28	0	39734	0	763669	791	UW.Fetal_Renal_Pelvis_Left.ChromatinAccessibility.H-23871.DS17553.hotspot.twopass.fdr0.01.merge.pks.wig	Fetal_Renal_Pelvis_Left	fetal_renal_pelvis	peaks	Peaks	HSvsCTRL
793	1e-05	2.66494e-07	0.989038	-15.1379	1101.78	-2174.64	2144.36	0	36450	30	763669	792	UW.Fetal_Renal_Pelvis_Left.ChromatinAccessibility.H-24111.DS18666.hotspot.twopass.fdr0.01.merge.pks.wig	Fetal_Renal_Pelvis_Left	fetal_renal_pelvis	peaks	Peaks	HSvsCTRL
793	1e-08	1	1	-2.6982e-13	2095.89	-4107.95	4107.95	0	36450	0	763669	792	UW.Fetal_Renal_Pelvis_Left.ChromatinAccessibility.H-24111.DS18666.hotspot.twopass.fdr0.01.merge.pks.wig	Fetal_Renal_Pelvis_Left	fetal_renal_pelvis	peaks	Peaks	HSvsCTRL
794	1e-05	2.7017e-07	0.989304	-15.1242	1128.19	-2226.38	2196.13	0	34399	30	763669	793	UW.Fetal_Renal_Pelvis_Left.ChromatinAccessibility.H-24169.DS18964.hotspot.twopass.fdr0.01.merge.pks.wig	Fetal_Renal_Pelvis_Left	fetal_renal_pelvis	peaks	Peaks	HSvsCTRL
794	1e-08	1	1	1.2402e-13	2146.15	-4206.45	4206.45	0	34399	0	763669	793	UW.Fetal_Renal_Pelvis_Left.ChromatinAccessibility.H-24169.DS18964.hotspot.twopass.fdr0.01.merge.pks.wig	Fetal_Renal_Pelvis_Left	fetal_renal_pelvis	peaks	Peaks	HSvsCTRL
795	1e-05	2.62967e-07	0.988177	-15.1512	1022.45	-2019.14	1988.84	0	42585	30	763669	794	UW.Fetal_Renal_Pelvis_Left.ChromatinAccessibility.H-24232.DS19238.hotspot.twopass.fdr0.01.merge.pks.wig	Fetal_Renal_Pelvis_Left	fetal_renal_pelvis	peaks	Peaks	HSvsCTRL
795	1e-08	1	1	6.44158e-13	1956.16	-3834.07	3834.07	0	42585	0	763669	794	UW.Fetal_Renal_Pelvis_Left.ChromatinAccessibility.H-24232.DS19238.hotspot.twopass.fdr0.01.merge.pks.wig	Fetal_Renal_Pelvis_Left	fetal_renal_pelvis	peaks	Peaks	HSvsCTRL
796	1e-05	2.70326e-07	0.988634	-15.1236	1061.65	-2095.95	2065.7	0	39149	30	763669	795	UW.Fetal_Renal_Pelvis_Right.ChromatinAccessibility.H-23871.DS17548.hotspot.twopass.fdr0.01.merge.pks.wig	Fetal_Renal_Pelvis_Right	fetal_renal_pelvis	peaks	Peaks	HSvsCTRL
796	1e-08	1	1	-3.16089e-11	2026.31	-3971.56	3971.56	0	39149	0	763669	795	UW.Fetal_Renal_Pelvis_Right.ChromatinAccessibility.H-23871.DS17548.hotspot.twopass.fdr0.01.merge.pks.wig	Fetal_Renal_Pelvis_Right	fetal_renal_pelvis	peaks	Peaks	HSvsCTRL
797	1e-05	2.59141e-07	0.988134	-15.1659	1019.72	-2013.82	1983.49	0	43007	30	763669	796	UW.Fetal_Renal_Pelvis_Right.ChromatinAccessibility.H-24111.DS18663.hotspot.twopass.fdr0.01.merge.pks.wig	Fetal_Renal_Pelvis_Right	fetal_renal_pelvis	peaks	Peaks	HSvsCTRL
797	1e-08	1	1	-1.54307e-12	1951.08	-3824.13	3824.13	0	43007	0	763669	796	UW.Fetal_Renal_Pelvis_Right.ChromatinAccessibility.H-24111.DS18663.hotspot.twopass.fdr0.01.merge.pks.wig	Fetal_Renal_Pelvis_Right	fetal_renal_pelvis	peaks	Peaks	HSvsCTRL
798	1e-05	0.96988	0.97647	-0.030583	1.03689	-2.06288	2.00171	1	35390	30	763669	797	UW.Fetal_Renal_Pelvis_Right.ChromatinAccessibility.H-24169.DS18961.hotspot.twopass.fdr0.01.merge.pks.wig	Fetal_Renal_Pelvis_Right	fetal_renal_pelvis	peaks	Peaks	HSvsCTRL
798	1e-08	1	1	5.27827e-12	2117.45	-4150.2	4150.2	0	35390	0	763669	797	UW.Fetal_Renal_Pelvis_Right.ChromatinAccessibility.H-24169.DS18961.hotspot.twopass.fdr0.01.merge.pks.wig	Fetal_Renal_Pelvis_Right	fetal_renal_pelvis	peaks	Peaks	HSvsCTRL
799	1e-05	2.67501e-07	0.988951	-15.1341	1092.81	-2157.03	2126.77	0	36944	30	763669	798	UW.Fetal_Renal_Pelvis_Right.ChromatinAccessibility.H-24232.DS19235.hotspot.twopass.fdr0.01.merge.pks.wig	Fetal_Renal_Pelvis_Right	fetal_renal_pelvis	peaks	Peaks	HSvsCTRL
799	1e-08	1	1	7.3555e-13	2080.95	-4078.67	4078.67	0	36944	0	763669	798	UW.Fetal_Renal_Pelvis_Right.ChromatinAccessibility.H-24232.DS19235.hotspot.twopass.fdr0.01.merge.pks.wig	Fetal_Renal_Pelvis_Right	fetal_renal_pelvis	peaks	Peaks	HSvsCTRL
800	1e-05	1.12173	0.911914	0.114869	1.03837	-1.92033	2.15007	1	31422	30	763669	799	UW.Fetal_Skin.ChromatinAccessibility.H-22337.DS10987.hotspot.twopass.fdr0.01.merge.pks.wig	Fetal_Skin	fetal_skin	peaks	Peaks	HSvsCTRL
800	1e-08	1	1	-3.5234e-11	2254.82	-4419.44	4419.44	0	31422	0	763669	799	UW.Fetal_Skin.ChromatinAccessibility.H-22337.DS10987.hotspot.twopass.fdr0.01.merge.pks.wig	Fetal_Skin	fetal_skin	peaks	Peaks	HSvsCTRL
801	1e-05	2.53138e-07	0.987523	-15.1893	971.301	-1918.94	1888.56	0	48781	30	763669	800	UW.Fetal_Spinal_Cord.ChromatinAccessibility.H-24111.DS18501.hotspot.twopass.fdr0.01.merge.pks.wig	Fetal_Spinal_Cord	fetal_spinal_cord	peaks	Peaks	HSvsCTRL
801	1e-08	1	1	4.45684e-13	1861.53	-3648.59	3648.59	0	48781	0	763669	800	UW.Fetal_Spinal_Cord.ChromatinAccessibility.H-24111.DS18501.hotspot.twopass.fdr0.01.merge.pks.wig	Fetal_Spinal_Cord	fetal_spinal_cord	peaks	Peaks	HSvsCTRL
802	1e-05	1.84259	0.420419	0.611171	0.758564	-0.875614	2.09796	2	39911	30	763669	801	UW.Fetal_Spinal_Cord.ChromatinAccessibility.H-24409.DS20351.hotspot.twopass.fdr0.01.merge.pks.wig	Fetal_Spinal_Cord	fetal_spinal_cord	peaks	Peaks	HSvsCTRL
802	1e-08	1	1	1.95444e-11	2028.86	-3976.57	3976.57	0	39911	0	763669	801	UW.Fetal_Spinal_Cord.ChromatinAccessibility.H-24409.DS20351.hotspot.twopass.fdr0.01.merge.pks.wig	Fetal_Spinal_Cord	fetal_spinal_cord	peaks	Peaks	HSvsCTRL
803	1e-05	2.616e-07	0.988863	-15.1564	1085.86	-2143.44	2113.13	0	38540	30	763669	802	UW.Fetal_Spinal_Cord.ChromatinAccessibility.H-24493.DS20530.hotspot.twopass.fdr0.01.merge.pks.wig	Fetal_Spinal_Cord	fetal_spinal_cord	peaks	Peaks	HSvsCTRL
803	1e-08	1	1	-5.6731e-12	2063.62	-4044.7	4044.7	0	38540	0	763669	802	UW.Fetal_Spinal_Cord.ChromatinAccessibility.H-24493.DS20530.hotspot.twopass.fdr0.01.merge.pks.wig	Fetal_Spinal_Cord	fetal_spinal_cord	peaks	Peaks	HSvsCTRL
804	1e-05	2.71349e-07	0.989301	-15.1199	1127.49	-2225	2194.76	0	33877	30	763669	803	UW.Fetal_Spleen.ChromatinAccessibility.H-23399.DS17448.hotspot.twopass.fdr0.01.merge.pks.wig	Fetal_Spleen	fetal_spleen	peaks	Peaks	HSvsCTRL
804	1e-08	1	1	2.49066e-12	2150.75	-4215.47	4215.47	0	33877	0	763669	803	UW.Fetal_Spleen.ChromatinAccessibility.H-23399.DS17448.hotspot.twopass.fdr0.01.merge.pks.wig	Fetal_Spleen	fetal_spleen	peaks	Peaks	HSvsCTRL
805	1e-05	1.16477	0.883177	0.152527	1.038	-1.88195	2.18701	1	29917	30	763669	804	UW.Fetal_Stomach.ChromatinAccessibility.H-23589.DS16530.hotspot.twopass.fdr0.01.merge.pks.wig	Fetal_Stomach	fetal_stomach	peaks	Peaks	HSvsCTRL
805	1e-08	1	1	1.64547e-12	2264.25	-4437.94	4437.94	0	29917	0	763669	804	UW.Fetal_Stomach.ChromatinAccessibility.H-23589.DS16530.hotspot.twopass.fdr0.01.merge.pks.wig	Fetal_Stomach	fetal_stomach	peaks	Peaks	HSvsCTRL
806	1e-05	2.77627e-07	0.989679	-15.097	1167.07	-2302.56	2272.36	0	31405	30	763669	805	UW.Fetal_Stomach.ChromatinAccessibility.H-23758.DS17172.hotspot.twopass.fdr0.01.merge.pks.wig	Fetal_Stomach	fetal_stomach	peaks	Peaks	HSvsCTRL
806	1e-08	1	1	-1.98789e-11	2219.43	-4350.07	4350.07	0	31405	0	763669	805	UW.Fetal_Stomach.ChromatinAccessibility.H-23758.DS17172.hotspot.twopass.fdr0.01.merge.pks.wig	Fetal_Stomach	fetal_stomach	peaks	Peaks	HSvsCTRL
807	1e-05	2.98079e-07	0.991359	-15.0259	1387.41	-2734.36	2704.31	0	21622	30	763669	806	UW.Fetal_Stomach.ChromatinAccessibility.H-23769.DS17325.hotspot.twopass.fdr0.01.merge.pks.wig	Fetal_Stomach	fetal_stomach	peaks	Peaks	HSvsCTRL
807	1e-08	1	1	-2.28404e-11	2620.24	-5135.68	5135.68	0	21622	0	763669	806	UW.Fetal_Stomach.ChromatinAccessibility.H-23769.DS17325.hotspot.twopass.fdr0.01.merge.pks.wig	Fetal_Stomach	fetal_stomach	peaks	Peaks	HSvsCTRL
808	1e-05	2.76806e-07	0.989718	-15.0999	1171.75	-2311.72	2281.52	0	31551	30	763669	807	UW.Fetal_Stomach.ChromatinAccessibility.H-23887.DS17659.hotspot.twopass.fdr0.01.merge.pks.wig	Fetal_Stomach	fetal_stomach	peaks	Peaks	HSvsCTRL
808	1e-08	1	1	-2.731e-11	2226.31	-4363.56	4363.56	0	31551	0	763669	807	UW.Fetal_Stomach.ChromatinAccessibility.H-23887.DS17659.hotspot.twopass.fdr0.01.merge.pks.wig	Fetal_Stomach	fetal_stomach	peaks	Peaks	HSvsCTRL
809	1e-05	2.85224e-07	0.990391	-15.07	1251.34	-2467.7	2437.56	0	27352	30	763669	808	UW.Fetal_Stomach.ChromatinAccessibility.H-23914.DS17750.hotspot.twopass.fdr0.01.merge.pks.wig	Fetal_Stomach	fetal_stomach	peaks	Peaks	HSvsCTRL
809	1e-08	1	1	1.92817e-12	2370.03	-4645.26	4645.26	0	27352	0	763669	808	UW.Fetal_Stomach.ChromatinAccessibility.H-23914.DS17750.hotspot.twopass.fdr0.01.merge.pks.wig	Fetal_Stomach	fetal_stomach	peaks	Peaks	HSvsCTRL
810	1e-05	2.6753e-07	0.988672	-15.134	1065.95	-2104.39	2074.13	0	38031	30	763669	809	UW.Fetal_Stomach.ChromatinAccessibility.H-23964.DS17878.hotspot.twopass.fdr0.01.merge.pks.wig	Fetal_Stomach	fetal_stomach	peaks	Peaks	HSvsCTRL
810	1e-08	1	1	-2.21559e-11	2038.3	-3995.07	3995.07	0	38031	0	763669	809	UW.Fetal_Stomach.ChromatinAccessibility.H-23964.DS17878.hotspot.twopass.fdr0.01.merge.pks.wig	Fetal_Stomach	fetal_stomach	peaks	Peaks	HSvsCTRL
811	1e-05	2.7318e-07	0.989489	-15.1131	1147.21	-2263.64	2233.41	0	32539	30	763669	810	UW.Fetal_Stomach.ChromatinAccessibility.H-24005.DS17963.hotspot.twopass.fdr0.01.merge.pks.wig	Fetal_Stomach	fetal_stomach	peaks	Peaks	HSvsCTRL
811	1e-08	1	1	-5.10902e-13	2184.22	-4281.07	4281.07	0	32539	0	763669	810	UW.Fetal_Stomach.ChromatinAccessibility.H-24005.DS17963.hotspot.twopass.fdr0.01.merge.pks.wig	Fetal_Stomach	fetal_stomach	peaks	Peaks	HSvsCTRL
812	1e-05	1.25591	0.826335	0.227857	1.03852	-1.80765	2.26336	1	28434	30	763669	811	UW.Fetal_Stomach.ChromatinAccessibility.H-24078.DS18389.hotspot.twopass.fdr0.01.merge.pks.wig	Fetal_Stomach	fetal_stomach	peaks	Peaks	HSvsCTRL
812	1e-08	1	1	-2.71486e-11	2314.34	-4536.11	4536.11	0	28434	0	763669	811	UW.Fetal_Stomach.ChromatinAccessibility.H-24078.DS18389.hotspot.twopass.fdr0.01.merge.pks.wig	Fetal_Stomach	fetal_stomach	peaks	Peaks	HSvsCTRL
813	1e-05	2.80571e-07	0.989751	-15.0864	1174.4	-2316.9	2286.73	0	31103	30	763669	812	UW.Fetal_Stomach.ChromatinAccessibility.H-24125.DS18821.hotspot.twopass.fdr0.01.merge.pks.wig	Fetal_Stomach	fetal_stomach	peaks	Peaks	HSvsCTRL
813	1e-08	1	1	-1.49699e-12	2233.38	-4377.42	4377.42	0	31103	0	763669	812	UW.Fetal_Stomach.ChromatinAccessibility.H-24125.DS18821.hotspot.twopass.fdr0.01.merge.pks.wig	Fetal_Stomach	fetal_stomach	peaks	Peaks	HSvsCTRL
814	1e-05	2.69447e-07	0.989243	-15.1269	1121.95	-2214.15	2183.9	0	34626	30	763669	813	UW.Fetal_Stomach.ChromatinAccessibility.H-24401.DS20349.hotspot.twopass.fdr0.01.merge.pks.wig	Fetal_Stomach	fetal_stomach	peaks	Peaks	HSvsCTRL
814	1e-08	1	1	1.08401e-12	2135.49	-4185.56	4185.56	0	34626	0	763669	813	UW.Fetal_Stomach.ChromatinAccessibility.H-24401.DS20349.hotspot.twopass.fdr0.01.merge.pks.wig	Fetal_Stomach	fetal_stomach	peaks	Peaks	HSvsCTRL
815	1e-05	1.00586	0.995513	0.00583949	1.0383	-2.02922	2.0409	1	34494	30	763669	814	UW.Fetal_Stomach.ChromatinAccessibility.H-24507.DS20546.hotspot.twopass.fdr0.01.merge.pks.wig	Fetal_Stomach	fetal_stomach	peaks	Peaks	HSvsCTRL
815	1e-08	1	1	1.66254e-12	2130.5	-4175.79	4175.79	0	34494	0	763669	814	UW.Fetal_Stomach.ChromatinAccessibility.H-24507.DS20546.hotspot.twopass.fdr0.01.merge.pks.wig	Fetal_Stomach	fetal_stomach	peaks	Peaks	HSvsCTRL
816	1e-05	0.977884	0.982817	-0.0223638	1.03835	-2.05753	2.01281	1	35574	30	763669	815	UW.Fetal_Testes.ChromatinAccessibility.H24198_H23640_H24042.DS18942.hotspot.twopass.fdr0.01.merge.pks.wig	Fetal_Testes	fetal_testes	peaks	Peaks	HSvsCTRL
816	1e-08	1	1	2.98426e-12	2122.01	-4159.15	4159.15	0	35574	0	763669	815	UW.Fetal_Testes.ChromatinAccessibility.H24198_H23640_H24042.DS18942.hotspot.twopass.fdr0.01.merge.pks.wig	Fetal_Testes	fetal_testes	peaks	Peaks	HSvsCTRL
817	1e-05	2.90526e-07	0.9907	-15.0516	1291.32	-2546.04	2515.94	0	25180	30	763669	816	UW.Fetal_Thymus.ChromatinAccessibility.H-23589.DS16490.hotspot.twopass.fdr0.01.merge.pks.wig	Fetal_Thymus	fetal_thymus	peaks	Peaks	HSvsCTRL
817	1e-08	1	1	-1.17309e-12	2445.57	-4793.31	4793.31	0	25180	0	763669	816	UW.Fetal_Thymus.ChromatinAccessibility.H-23589.DS16490.hotspot.twopass.fdr0.01.merge.pks.wig	Fetal_Thymus	fetal_thymus	peaks	Peaks	HSvsCTRL
818	1e-05	3.01571e-07	0.991465	-15.0143	1403.56	-2765.99	2735.96	0	21031	30	763669	817	UW.Fetal_Thymus.ChromatinAccessibility.H-23663.DS16841.hotspot.twopass.fdr0.01.merge.pks.wig	Fetal_Thymus	fetal_thymus	peaks	Peaks	HSvsCTRL
818	1e-08	1	1	7.19507e-13	2648.66	-5191.37	5191.37	0	21031	0	763669	817	UW.Fetal_Thymus.ChromatinAccessibility.H-23663.DS16841.hotspot.twopass.fdr0.01.merge.pks.wig	Fetal_Thymus	fetal_thymus	peaks	Peaks	HSvsCTRL
819	1e-05	2.95755e-07	0.991295	-15.0337	1378.01	-2715.94	2685.87	0	22055	30	763669	818	UW.Fetal_Thymus.ChromatinAccessibility.H-23769.DS17323.hotspot.twopass.fdr0.01.merge.pks.wig	Fetal_Thymus	fetal_thymus	peaks	Peaks	HSvsCTRL
819	1e-08	1	1	3.00708e-12	2602.77	-5101.42	5101.42	0	22055	0	763669	818	UW.Fetal_Thymus.ChromatinAccessibility.H-23769.DS17323.hotspot.twopass.fdr0.01.merge.pks.wig	Fetal_Thymus	fetal_thymus	peaks	Peaks	HSvsCTRL
820	1e-05	3.02814e-07	0.991168	-15.0101	1356.03	-2672.82	2642.8	0	22558	30	763669	819	UW.Fetal_Thymus.ChromatinAccessibility.H-23833.DS17474.hotspot.twopass.fdr0.01.merge.pks.wig	Fetal_Thymus	fetal_thymus	peaks	Peaks	HSvsCTRL
820	1e-08	1	1	-3.87512e-13	2565.09	-5027.58	5027.58	0	22558	0	763669	819	UW.Fetal_Thymus.ChromatinAccessibility.H-23833.DS17474.hotspot.twopass.fdr0.01.merge.pks.wig	Fetal_Thymus	fetal_thymus	peaks	Peaks	HSvsCTRL
821	1e-05	2.95428e-07	0.99154	-15.0348	1418.01	-2794.33	2764.26	0	20679	30	763669	820	UW.Fetal_Thymus.ChromatinAccessibility.H-23964.DS17875.hotspot.twopass.fdr0.01.merge.pks.wig	Fetal_Thymus	fetal_thymus	peaks	Peaks	HSvsCTRL
821	1e-08	1	1	4.14751e-12	2673.45	-5239.97	5239.97	0	20679	0	763669	820	UW.Fetal_Thymus.ChromatinAccessibility.H-23964.DS17875.hotspot.twopass.fdr0.01.merge.pks.wig	Fetal_Thymus	fetal_thymus	peaks	Peaks	HSvsCTRL
822	1e-05	2.83539e-07	0.989934	-15.0759	1194.94	-2357.16	2327.01	0	29325	30	763669	821	UW.Fetal_Thymus.ChromatinAccessibility.H-23964.DS17876.hotspot.twopass.fdr0.01.merge.pks.wig	Fetal_Thymus	fetal_thymus	peaks	Peaks	HSvsCTRL
822	1e-08	1	1	9.17235e-12	2272.57	-4454.24	4454.24	0	29325	0	763669	821	UW.Fetal_Thymus.ChromatinAccessibility.H-23964.DS17876.hotspot.twopass.fdr0.01.merge.pks.wig	Fetal_Thymus	fetal_thymus	peaks	Peaks	HSvsCTRL
823	1e-05	2.82727e-07	0.989559	-15.0788	1152.27	-2273.53	2243.37	0	31671	30	763669	822	UW.Fetal_Thymus.ChromatinAccessibility.H-24078.DS18382.hotspot.twopass.fdr0.01.merge.pks.wig	Fetal_Thymus	fetal_thymus	peaks	Peaks	HSvsCTRL
823	1e-08	1	1	2.84598e-12	2195.56	-4303.3	4303.3	0	31671	0	763669	822	UW.Fetal_Thymus.ChromatinAccessibility.H-24078.DS18382.hotspot.twopass.fdr0.01.merge.pks.wig	Fetal_Thymus	fetal_thymus	peaks	Peaks	HSvsCTRL
824	1e-05	2.72502e-07	0.98992	-15.1156	1196.44	-2360.14	2329.91	0	30787	30	763669	823	UW.Fetal_Thymus.ChromatinAccessibility.H-24259.DS19287.hotspot.twopass.fdr0.01.merge.pks.wig	Fetal_Thymus	fetal_thymus	peaks	Peaks	HSvsCTRL
824	1e-08	1	1	4.98013e-12	2265.68	-4440.74	4440.74	0	30787	0	763669	823	UW.Fetal_Thymus.ChromatinAccessibility.H-24259.DS19287.hotspot.twopass.fdr0.01.merge.pks.wig	Fetal_Thymus	fetal_thymus	peaks	Peaks	HSvsCTRL
825	1e-05	3.00062e-07	0.991551	-15.0193	1418.36	-2795.01	2764.97	0	20713	30	763669	824	UW.Fetal_Thymus.ChromatinAccessibility.H-24401.DS20335.hotspot.twopass.fdr0.01.merge.pks.wig	Fetal_Thymus	fetal_thymus	peaks	Peaks	HSvsCTRL
825	1e-08	1	1	-3.3177e-12	2672.43	-5237.96	5237.96	0	20713	0	763669	824	UW.Fetal_Thymus.ChromatinAccessibility.H-24401.DS20335.hotspot.twopass.fdr0.01.merge.pks.wig	Fetal_Thymus	fetal_thymus	peaks	Peaks	HSvsCTRL
826	1e-05	2.98533e-07	0.99137	-15.0244	1388.98	-2737.42	2707.37	0	21493	30	763669	825	UW.Fetal_Thymus.ChromatinAccessibility.H-24409.DS20341.hotspot.twopass.fdr0.01.merge.pks.wig	Fetal_Thymus	fetal_thymus	peaks	Peaks	HSvsCTRL
826	1e-08	1	1	4.15566e-13	2620.27	-5135.73	5135.73	0	21493	0	763669	825	UW.Fetal_Thymus.ChromatinAccessibility.H-24409.DS20341.hotspot.twopass.fdr0.01.merge.pks.wig	Fetal_Thymus	fetal_thymus	peaks	Peaks	HSvsCTRL
827	1e-05	1.09017	0.933754	0.0863296	1.03858	-1.94929	2.12195	1	32393	30	763669	826	UW.Fibroblasts_Fetal_Skin_Abdomen.ChromatinAccessibility.H-24259.DS19558.hotspot.twopass.fdr0.01.merge.pks.wig	Fibroblasts_Fetal_Skin_Abdomen	fibroblast	peaks	Peaks	HSvsCTRL
827	1e-08	1	1	1.15739e-11	2227.45	-4365.8	4365.8	0	32393	0	763669	826	UW.Fibroblasts_Fetal_Skin_Abdomen.ChromatinAccessibility.H-24259.DS19558.hotspot.twopass.fdr0.01.merge.pks.wig	Fibroblasts_Fetal_Skin_Abdomen	fibroblast	peaks	Peaks	HSvsCTRL
828	1e-05	0.947598	0.958668	-0.0538253	1.03859	-2.08945	1.9818	1	36690	30	763669	827	UW.Fibroblasts_Fetal_Skin_Abdomen.ChromatinAccessibility.H-24259.DS19561.hotspot.twopass.fdr0.01.merge.pks.wig	Fibroblasts_Fetal_Skin_Abdomen	fibroblast	peaks	Peaks	HSvsCTRL
828	1e-08	1	1	1.65517e-12	2108.1	-4131.87	4131.87	0	36690	0	763669	827	UW.Fibroblasts_Fetal_Skin_Abdomen.ChromatinAccessibility.H-24259.DS19561.hotspot.twopass.fdr0.01.merge.pks.wig	Fibroblasts_Fetal_Skin_Abdomen	fibroblast	peaks	Peaks	HSvsCTRL
829	1e-05	2.67396e-07	0.989539	-15.1345	1154.34	-2277.65	2247.38	0	33707	30	763669	828	UW.Fibroblasts_Fetal_Skin_Back.ChromatinAccessibility.H-24218.DS19233.hotspot.twopass.fdr0.01.merge.pks.wig	Fibroblasts_Fetal_Skin_Back	fibroblast	peaks	Peaks	HSvsCTRL
829	1e-08	1	1	-1.44151e-12	2187.5	-4287.5	4287.5	0	33707	0	763669	828	UW.Fibroblasts_Fetal_Skin_Back.ChromatinAccessibility.H-24218.DS19233.hotspot.twopass.fdr0.01.merge.pks.wig	Fibroblasts_Fetal_Skin_Back	fibroblast	peaks	Peaks	HSvsCTRL
830	1e-05	1.05273	0.96055	0.0513827	1.03881	-1.98469	2.08745	1	33377	30	763669	829	UW.Fibroblasts_Fetal_Skin_Biceps_Left.ChromatinAccessibility.H-24259.DS19857.hotspot.twopass.fdr0.01.merge.pks.wig	Fibroblasts_Fetal_Skin_Biceps_Left	fibroblast	peaks	Peaks	HSvsCTRL
830	1e-08	1	1	1.93195e-11	2204.75	-4321.31	4321.31	0	33377	0	763669	829	UW.Fibroblasts_Fetal_Skin_Biceps_Left.ChromatinAccessibility.H-24259.DS19857.hotspot.twopass.fdr0.01.merge.pks.wig	Fibroblasts_Fetal_Skin_Biceps_Left	fibroblast	peaks	Peaks	HSvsCTRL
831	1e-05	2.65941e-07	0.989735	-15.14	1176.74	-2321.54	2291.26	0	32571	30	763669	830	UW.Fibroblasts_Fetal_Skin_Biceps_Left.ChromatinAccessibility.H-24259.DS19867.hotspot.twopass.fdr0.01.merge.pks.wig	Fibroblasts_Fetal_Skin_Biceps_Left	fibroblast	peaks	Peaks	HSvsCTRL
831	1e-08	1	1	-1.22319e-12	2225.52	-4362.02	4362.02	0	32571	0	763669	830	UW.Fibroblasts_Fetal_Skin_Biceps_Left.ChromatinAccessibility.H-24259.DS19867.hotspot.twopass.fdr0.01.merge.pks.wig	Fibroblasts_Fetal_Skin_Biceps_Left	fibroblast	peaks	Peaks	HSvsCTRL
832	1e-05	1.10636	0.922454	0.10108	1.03839	-1.93416	2.13632	1	31733	30	763669	831	UW.Fibroblasts_Fetal_Skin_Biceps_Right.ChromatinAccessibility.H-24259.DS19745.hotspot.twopass.fdr0.01.merge.pks.wig	Fibroblasts_Fetal_Skin_Biceps_Right	fibroblast	peaks	Peaks	HSvsCTRL
832	1e-08	1	1	-2.1355e-12	2248.85	-4407.74	4407.74	0	31733	0	763669	831	UW.Fibroblasts_Fetal_Skin_Biceps_Right.ChromatinAccessibility.H-24259.DS19745.hotspot.twopass.fdr0.01.merge.pks.wig	Fibroblasts_Fetal_Skin_Biceps_Right	fibroblast	peaks	Peaks	HSvsCTRL
833	1e-05	2.20202	0.299656	0.789373	0.761083	-0.70235	2.2811	2	34132	30	763669	832	UW.Fibroblasts_Fetal_Skin_Biceps_Right.ChromatinAccessibility.H-24259.DS19761.hotspot.twopass.fdr0.01.merge.pks.wig	Fibroblasts_Fetal_Skin_Biceps_Right	fibroblast	peaks	Peaks	HSvsCTRL
833	1e-08	1	1	6.65626e-13	2175.39	-4263.76	4263.76	0	34132	0	763669	832	UW.Fibroblasts_Fetal_Skin_Biceps_Right.ChromatinAccessibility.H-24259.DS19761.hotspot.twopass.fdr0.01.merge.pks.wig	Fibroblasts_Fetal_Skin_Biceps_Right	fibroblast	peaks	Peaks	HSvsCTRL
834	1e-05	2.61369e-07	0.989022	-15.1573	1101.64	-2174.38	2144.06	0	37272	30	763669	833	UW.Fibroblasts_Fetal_Skin_Quadriceps_Left.ChromatinAccessibility.H-24259.DS20046.hotspot.twopass.fdr0.01.merge.pks.wig	Fibroblasts_Fetal_Skin_Quadriceps_Left	fibroblast	peaks	Peaks	HSvsCTRL
834	1e-08	1	1	4.70889e-13	2094.1	-4104.44	4104.44	0	37272	0	763669	833	UW.Fibroblasts_Fetal_Skin_Quadriceps_Left.ChromatinAccessibility.H-24259.DS20046.hotspot.twopass.fdr0.01.merge.pks.wig	Fibroblasts_Fetal_Skin_Quadriceps_Left	fibroblast	peaks	Peaks	HSvsCTRL
835	1e-05	2.60015e-07	0.989033	-15.1625	1103.11	-2177.25	2146.93	0	37083	30	763669	834	UW.Fibroblasts_Fetal_Skin_Quadriceps_Left.ChromatinAccessibility.H-24259.DS20056.hotspot.twopass.fdr0.01.merge.pks.wig	Fibroblasts_Fetal_Skin_Quadriceps_Left	fibroblast	peaks	Peaks	HSvsCTRL
835	1e-08	1	1	-2.45507e-13	2097.08	-4110.29	4110.29	0	37083	0	763669	834	UW.Fibroblasts_Fetal_Skin_Quadriceps_Left.ChromatinAccessibility.H-24259.DS20056.hotspot.twopass.fdr0.01.merge.pks.wig	Fibroblasts_Fetal_Skin_Quadriceps_Left	fibroblast	peaks	Peaks	HSvsCTRL
836	1e-05	2.67172e-07	0.989889	-15.1354	1194.38	-2356.12	2325.85	0	31421	30	763669	835	UW.Fibroblasts_Fetal_Skin_Quadriceps_Right.ChromatinAccessibility.H-24259.DS19943.hotspot.twopass.fdr0.01.merge.pks.wig	Fibroblasts_Fetal_Skin_Quadriceps_Right	fibroblast	peaks	Peaks	HSvsCTRL
836	1e-08	1	1	-4.07731e-13	2257.44	-4424.59	4424.59	0	31421	0	763669	835	UW.Fibroblasts_Fetal_Skin_Quadriceps_Right.ChromatinAccessibility.H-24259.DS19943.hotspot.twopass.fdr0.01.merge.pks.wig	Fibroblasts_Fetal_Skin_Quadriceps_Right	fibroblast	peaks	Peaks	HSvsCTRL
837	1e-05	0.970514	0.976999	-0.0299299	1.03812	-2.06465	2.00479	1	35571	30	763669	836	UW.Fibroblasts_Fetal_Skin_Quadriceps_Right.ChromatinAccessibility.H-24259.DS19948.hotspot.twopass.fdr0.01.merge.pks.wig	Fibroblasts_Fetal_Skin_Quadriceps_Right	fibroblast	peaks	Peaks	HSvsCTRL
837	1e-08	1	1	-4.34296e-13	2131.32	-4177.39	4177.39	0	35571	0	763669	836	UW.Fibroblasts_Fetal_Skin_Quadriceps_Right.ChromatinAccessibility.H-24259.DS19948.hotspot.twopass.fdr0.01.merge.pks.wig	Fibroblasts_Fetal_Skin_Quadriceps_Right	fibroblast	peaks	Peaks	HSvsCTRL
838	1e-05	1.12811	0.907598	0.120547	1.03858	-1.91507	2.15616	1	31100	30	763669	837	UW.Fibroblasts_Fetal_Skin_Scalp.ChromatinAccessibility.H-24259.DS19444.hotspot.twopass.fdr0.01.merge.pks.wig	Fibroblasts_Fetal_Skin_Scalp	fibroblast	peaks	Peaks	HSvsCTRL
838	1e-08	1	1	-2.21114e-12	2262.54	-4434.57	4434.57	0	31100	0	763669	837	UW.Fibroblasts_Fetal_Skin_Scalp.ChromatinAccessibility.H-24259.DS19444.hotspot.twopass.fdr0.01.merge.pks.wig	Fibroblasts_Fetal_Skin_Scalp	fibroblast	peaks	Peaks	HSvsCTRL
839	1e-05	2.68595e-07	0.989682	-15.1301	1170	-2308.32	2278.06	0	32679	30	763669	838	UW.Fibroblasts_Fetal_Skin_Scalp.ChromatinAccessibility.H-24259.DS19449.hotspot.twopass.fdr0.01.merge.pks.wig	Fibroblasts_Fetal_Skin_Scalp	fibroblast	peaks	Peaks	HSvsCTRL
839	1e-08	1	1	3.30546e-13	2214.59	-4340.6	4340.6	0	32679	0	763669	838	UW.Fibroblasts_Fetal_Skin_Scalp.ChromatinAccessibility.H-24259.DS19449.hotspot.twopass.fdr0.01.merge.pks.wig	Fibroblasts_Fetal_Skin_Scalp	fibroblast	peaks	Peaks	HSvsCTRL
840	1e-05	2.63527e-07	0.989549	-15.1491	1156.49	-2281.87	2251.57	0	33786	30	763669	839	UW.Fibroblasts_Fetal_Skin_Upper_Back.ChromatinAccessibility.H-24259.DS19696.hotspot.twopass.fdr0.01.merge.pks.wig	Fibroblasts_Fetal_Skin_Upper_Back	fibroblast	peaks	Peaks	HSvsCTRL
840	1e-08	1	1	3.30684e-12	2188.95	-4290.33	4290.33	0	33786	0	763669	839	UW.Fibroblasts_Fetal_Skin_Upper_Back.ChromatinAccessibility.H-24259.DS19696.hotspot.twopass.fdr0.01.merge.pks.wig	Fibroblasts_Fetal_Skin_Upper_Back	fibroblast	peaks	Peaks	HSvsCTRL
841	1e-05	0.878543	0.900726	-0.129491	1.03805	-2.16407	1.90509	1	39655	30	763669	840	UW.Fibroblasts_Fetal_Skin_Upper_Back.ChromatinAccessibility.H-24259.DS19706.hotspot.twopass.fdr0.01.merge.pks.wig	Fibroblasts_Fetal_Skin_Upper_Back	fibroblast	peaks	Peaks	HSvsCTRL
841	1e-08	1	1	-2.01903e-11	2037.17	-3992.86	3992.86	0	39655	0	763669	840	UW.Fibroblasts_Fetal_Skin_Upper_Back.ChromatinAccessibility.H-24259.DS19706.hotspot.twopass.fdr0.01.merge.pks.wig	Fibroblasts_Fetal_Skin_Upper_Back	fibroblast	peaks	Peaks	HSvsCTRL
842	1e-05	1.07049	0.947724	0.0681152	1.0389	-1.96812	2.10435	1	33809	30	763669	841	UW.H1_BMP4_Derived_Mesendoderm_Cultured_Cells.ChromatinAccessibility.DS18732.hotspot.twopass.fdr0.01.merge.pks.wig	H1_BMP4_Derived_Mesendoderm_Cultured_Cells	es_cell	peaks	Peaks	HSvsCTRL
842	1e-08	1	1	-3.46018e-13	2190.58	-4293.53	4293.53	0	33809	0	763669	841	UW.H1_BMP4_Derived_Mesendoderm_Cultured_Cells.ChromatinAccessibility.DS18732.hotspot.twopass.fdr0.01.merge.pks.wig	H1_BMP4_Derived_Mesendoderm_Cultured_Cells	es_cell	peaks	Peaks	HSvsCTRL
843	1e-05	0.825868	0.853808	-0.19132	1.03831	-2.2264	1.84376	1	42546	30	763669	842	UW.H1_BMP4_Derived_Mesendoderm_Cultured_Cells.ChromatinAccessibility.DS19310.hotspot.twopass.fdr0.01.merge.pks.wig	H1_BMP4_Derived_Mesendoderm_Cultured_Cells	es_cell	peaks	Peaks	HSvsCTRL
843	1e-08	1	1	1.04934e-11	1973.33	-3867.72	3867.72	0	42546	0	763669	842	UW.H1_BMP4_Derived_Mesendoderm_Cultured_Cells.ChromatinAccessibility.DS19310.hotspot.twopass.fdr0.01.merge.pks.wig	H1_BMP4_Derived_Mesendoderm_Cultured_Cells	es_cell	peaks	Peaks	HSvsCTRL
844	1e-05	2.74536e-07	0.991031	-15.1082	1344.04	-2649.43	2619.22	0	24861	30	763669	843	UW.H1_BMP4_Derived_Trophoblast_Cultured_Cells.ChromatinAccessibility.DS18736.hotspot.twopass.fdr0.01.merge.pks.wig	H1_BMP4_Derived_Trophoblast_Cultured_Cells	es_cell	peaks	Peaks	HSvsCTRL
844	1e-08	1	1	2.52377e-11	2523.92	-4946.89	4946.89	0	24861	0	763669	843	UW.H1_BMP4_Derived_Trophoblast_Cultured_Cells.ChromatinAccessibility.DS18736.hotspot.twopass.fdr0.01.merge.pks.wig	H1_BMP4_Derived_Trophoblast_Cultured_Cells	es_cell	peaks	Peaks	HSvsCTRL
845	1e-05	1.19642	0.862775	0.179335	1.03756	-1.85429	2.21296	1	29593	30	763669	844	UW.H1_BMP4_Derived_Trophoblast_Cultured_Cells.ChromatinAccessibility.DS19317.hotspot.twopass.fdr0.01.merge.pks.wig	H1_BMP4_Derived_Trophoblast_Cultured_Cells	es_cell	peaks	Peaks	HSvsCTRL
845	1e-08	1	1	2.31712e-11	2321.65	-4550.44	4550.44	0	29593	0	763669	844	UW.H1_BMP4_Derived_Trophoblast_Cultured_Cells.ChromatinAccessibility.DS19317.hotspot.twopass.fdr0.01.merge.pks.wig	H1_BMP4_Derived_Trophoblast_Cultured_Cells	es_cell	peaks	Peaks	HSvsCTRL
846	1e-05	2.69701e-07	0.988809	-15.126	1078.39	-2128.77	2098.52	0	37946	30	763669	845	UW.H1.ChromatinAccessibility.DS18873.hotspot.twopass.fdr0.01.merge.pks.wig	H1	es_cell	peaks	Peaks	HSvsCTRL
846	1e-08	1	1	-9.28103e-12	2059.1	-4035.84	4035.84	0	37946	0	763669	845	UW.H1.ChromatinAccessibility.DS18873.hotspot.twopass.fdr0.01.merge.pks.wig	H1	es_cell	peaks	Peaks	HSvsCTRL
847	1e-05	1.51119	0.691468	0.412895	1.0404	-1.62628	2.45207	1	24335	30	763669	846	UW.H1.ChromatinAccessibility.DS19100.hotspot.twopass.fdr0.01.merge.pks.wig	H1	es_cell	peaks	Peaks	HSvsCTRL
847	1e-08	1	1	-3.38931e-12	2518.86	-4936.97	4936.97	0	24335	0	763669	846	UW.H1.ChromatinAccessibility.DS19100.hotspot.twopass.fdr0.01.merge.pks.wig	H1	es_cell	peaks	Peaks	HSvsCTRL
848	1e-05	2.71728e-07	0.98979	-15.1185	1181.4	-2330.66	2300.42	0	31355	30	763669	847	UW.H1_Derived_Mesenchymal_Stem_Cells.ChromatinAccessibility.DS20671.hotspot.twopass.fdr0.01.merge.pks.wig	H1_Derived_Mesenchymal_Stem_Cells	es_cell	peaks	Peaks	HSvsCTRL
848	1e-08	1	1	-1.30749e-12	2241.58	-4393.49	4393.49	0	31355	0	763669	847	UW.H1_Derived_Mesenchymal_Stem_Cells.ChromatinAccessibility.DS20671.hotspot.twopass.fdr0.01.merge.pks.wig	H1_Derived_Mesenchymal_Stem_Cells	es_cell	peaks	Peaks	HSvsCTRL
849	1e-05	2.70507e-07	0.989328	-15.123	1130.59	-2231.09	2200.84	0	34235	30	763669	848	UW.H1_Derived_Mesenchymal_Stem_Cells.ChromatinAccessibility.DS21042.hotspot.twopass.fdr0.01.merge.pks.wig	H1_Derived_Mesenchymal_Stem_Cells	es_cell	peaks	Peaks	HSvsCTRL
849	1e-08	1	1	1.99442e-12	2153.35	-4220.56	4220.56	0	34235	0	763669	848	UW.H1_Derived_Mesenchymal_Stem_Cells.ChromatinAccessibility.DS21042.hotspot.twopass.fdr0.01.merge.pks.wig	H1_Derived_Mesenchymal_Stem_Cells	es_cell	peaks	Peaks	HSvsCTRL
850	1e-05	2.97024e-07	0.991811	-15.0295	1464.37	-2885.2	2855.14	0	20020	30	763669	849	UW.H1_Derived_Neuronal_Progenitor_Cultured_Cells.ChromatinAccessibility.DS18739.hotspot.twopass.fdr0.01.merge.pks.wig	H1_Derived_Neuronal_Progenitor_Cultured_Cells	es_cell	peaks	Peaks	HSvsCTRL
850	1e-08	1	1	-1.11982e-12	2751.05	-5392.06	5392.06	0	20020	0	763669	849	UW.H1_Derived_Neuronal_Progenitor_Cultured_Cells.ChromatinAccessibility.DS18739.hotspot.twopass.fdr0.01.merge.pks.wig	H1_Derived_Neuronal_Progenitor_Cultured_Cells	es_cell	peaks	Peaks	HSvsCTRL
851	1e-05	2.79207e-07	0.990289	-15.0913	1239.85	-2445.2	2415.02	0	28547	30	763669	850	UW.H1_Derived_Neuronal_Progenitor_Cultured_Cells.ChromatinAccessibility.DS20153.hotspot.twopass.fdr0.01.merge.pks.wig	H1_Derived_Neuronal_Progenitor_Cultured_Cells	es_cell	peaks	Peaks	HSvsCTRL
851	1e-08	1	1	-1.93139e-11	2345.73	-4597.63	4597.63	0	28547	0	763669	850	UW.H1_Derived_Neuronal_Progenitor_Cultured_Cells.ChromatinAccessibility.DS20153.hotspot.twopass.fdr0.01.merge.pks.wig	H1_Derived_Neuronal_Progenitor_Cultured_Cells	es_cell	peaks	Peaks	HSvsCTRL
852	1e-05	0.977169	0.982267	-0.023096	1.03908	-2.05969	2.0135	1	35807	30	763669	851	UW.H9.ChromatinAccessibility.DS18517.hotspot.twopass.fdr0.01.merge.pks.wig	H9	es_cell	peaks	Peaks	HSvsCTRL
852	1e-08	1	1	3.45542e-12	2119.26	-4153.76	4153.76	0	35807	0	763669	851	UW.H9.ChromatinAccessibility.DS18517.hotspot.twopass.fdr0.01.merge.pks.wig	H9	es_cell	peaks	Peaks	HSvsCTRL
853	1e-05	1.26096	0.823576	0.231875	1.04004	-1.8066	2.27035	1	28759	30	763669	852	UW.H9.ChromatinAccessibility.DS18522.hotspot.twopass.fdr0.01.merge.pks.wig	H9	es_cell	peaks	Peaks	HSvsCTRL
853	1e-08	1	1	3.00113e-12	2334.12	-4574.88	4574.88	0	28759	0	763669	852	UW.H9.ChromatinAccessibility.DS18522.hotspot.twopass.fdr0.01.merge.pks.wig	H9	es_cell	peaks	Peaks	HSvsCTRL
854	1e-05	2.72301e-07	0.990129	-15.1164	1221.79	-2409.82	2379.59	0	29330	30	763669	853	UW.IMR90.ChromatinAccessibility.DS11759.hotspot.twopass.fdr0.01.merge.pks.wig	IMR90	lung	peaks	Peaks	HSvsCTRL
854	1e-08	1	1	-1.49567e-12	2312.26	-4532.03	4532.03	0	29330	0	763669	853	UW.IMR90.ChromatinAccessibility.DS11759.hotspot.twopass.fdr0.01.merge.pks.wig	IMR90	lung	peaks	Peaks	HSvsCTRL
855	1e-05	2.73165e-07	0.990221	-15.1132	1233.1	-2431.98	2401.76	0	28702	30	763669	854	UW.IMR90.ChromatinAccessibility.DS11764.hotspot.twopass.fdr0.01.merge.pks.wig	IMR90	lung	peaks	Peaks	HSvsCTRL
855	1e-08	1	1	1.61427e-12	2333.29	-4573.26	4573.26	0	28702	0	763669	854	UW.IMR90.ChromatinAccessibility.DS11764.hotspot.twopass.fdr0.01.merge.pks.wig	IMR90	lung	peaks	Peaks	HSvsCTRL
856	1e-05	0.919102	0.93527	-0.0843583	1.03868	-2.12017	1.95146	1	36949	30	763669	855	UW.IMR90.ChromatinAccessibility.DS13219.hotspot.twopass.fdr0.01.merge.pks.wig	IMR90	lung	peaks	Peaks	HSvsCTRL
856	1e-08	1	1	-2.35727e-12	2081.86	-4080.44	4080.44	0	36949	0	763669	855	UW.IMR90.ChromatinAccessibility.DS13219.hotspot.twopass.fdr0.01.merge.pks.wig	IMR90	lung	peaks	Peaks	HSvsCTRL
857	1e-05	2.67271e-07	0.989491	-15.135	1149.13	-2267.43	2237.16	0	33048	30	763669	856	UW.IMR90.ChromatinAccessibility.DS13229.hotspot.twopass.fdr0.01.merge.pks.wig	IMR90	lung	peaks	Peaks	HSvsCTRL
857	1e-08	1	1	2.89394e-12	2186.46	-4285.47	4285.47	0	33048	0	763669	856	UW.IMR90.ChromatinAccessibility.DS13229.hotspot.twopass.fdr0.01.merge.pks.wig	IMR90	lung	peaks	Peaks	HSvsCTRL
858	1e-05	0.92172	0.937442	-0.0815133	1.03858	-2.11714	1.95411	1	38208	30	763669	857	UW.iPS_DF_19.11.ChromatinAccessibility.DS15153.hotspot.twopass.fdr0.01.merge.pks.wig	iPS_DF_19.11	ips_cell	peaks	Peaks	HSvsCTRL
858	1e-08	1	1	6.68978e-12	2054.04	-4025.91	4025.91	0	38208	0	763669	857	UW.iPS_DF_19.11.ChromatinAccessibility.DS15153.hotspot.twopass.fdr0.01.merge.pks.wig	iPS_DF_19.11	ips_cell	peaks	Peaks	HSvsCTRL
859	1e-05	2.74332e-07	0.989388	-15.1089	1135.94	-2241.55	2211.33	0	34104	30	763669	858	UW.iPS_DF_19.7.ChromatinAccessibility.DS15148.hotspot.twopass.fdr0.01.merge.pks.wig	iPS_DF_19.7	ips_cell	peaks	Peaks	HSvsCTRL
859	1e-08	1	1	-2.05976e-12	2162	-4237.53	4237.53	0	34104	0	763669	858	UW.iPS_DF_19.7.ChromatinAccessibility.DS15148.hotspot.twopass.fdr0.01.merge.pks.wig	iPS_DF_19.7	ips_cell	peaks	Peaks	HSvsCTRL
860	1e-05	2.7127e-07	0.988989	-15.1202	1095.6	-2162.5	2132.26	0	37068	30	763669	859	UW.iPS_DF_4.7.ChromatinAccessibility.DS15169.hotspot.twopass.fdr0.01.merge.pks.wig	iPS_DF_4.7	ips_cell	peaks	Peaks	HSvsCTRL
860	1e-08	1	1	8.85133e-12	2088.26	-4092.98	4092.98	0	37068	0	763669	859	UW.iPS_DF_4.7.ChromatinAccessibility.DS15169.hotspot.twopass.fdr0.01.merge.pks.wig	iPS_DF_4.7	ips_cell	peaks	Peaks	HSvsCTRL
861	1e-05	2.72165e-07	0.988859	-15.1169	1082.56	-2136.94	2106.7	0	37652	30	763669	860	UW.iPS_DF_6.9.ChromatinAccessibility.DS15164.hotspot.twopass.fdr0.01.merge.pks.wig	iPS_DF_6.9	ips_cell	peaks	Peaks	HSvsCTRL
861	1e-08	1	1	2.11046e-12	2067.41	-4052.13	4052.13	0	37652	0	763669	860	UW.iPS_DF_6.9.ChromatinAccessibility.DS15164.hotspot.twopass.fdr0.01.merge.pks.wig	iPS_DF_6.9	ips_cell	peaks	Peaks	HSvsCTRL
862	1e-05	1.54437	0.676442	0.434614	1.04143	-1.60659	2.47582	1	23454	30	763669	861	UW.Mobilized_CD34_Primary_Cells.ChromatinAccessibility.RO_00738.DS13199.hotspot.twopass.fdr0.01.merge.pks.wig	Mobilized_CD34_Primary_Cells	blood	peaks	Peaks	HSvsCTRL
862	1e-08	1	1	9.57883e-13	2533.06	-4964.8	4964.8	0	23454	0	763669	861	UW.Mobilized_CD34_Primary_Cells.ChromatinAccessibility.RO_00738.DS13199.hotspot.twopass.fdr0.01.merge.pks.wig	Mobilized_CD34_Primary_Cells	blood	peaks	Peaks	HSvsCTRL
863	1e-05	1.27264	0.816653	0.241092	1.03985	-1.79702	2.27921	1	27815	30	763669	862	UW.Mobilized_CD34_Primary_Cells.ChromatinAccessibility.RO_01480.DS12771.hotspot.twopass.fdr0.01.merge.pks.wig	Mobilized_CD34_Primary_Cells	blood	peaks	Peaks	HSvsCTRL
863	1e-08	1	1	-1.74039e-12	2332.96	-4572.6	4572.6	0	27815	0	763669	862	UW.Mobilized_CD34_Primary_Cells.ChromatinAccessibility.RO_01480.DS12771.hotspot.twopass.fdr0.01.merge.pks.wig	Mobilized_CD34_Primary_Cells	blood	peaks	Peaks	HSvsCTRL
864	1e-05	1.34702	0.774683	0.297896	1.04067	-1.74181	2.33761	1	26492	30	763669	863	UW.Mobilized_CD34_Primary_Cells.ChromatinAccessibility.RO_01492.DS12774.hotspot.twopass.fdr0.01.merge.pks.wig	Mobilized_CD34_Primary_Cells	blood	peaks	Peaks	HSvsCTRL
864	1e-08	1	1	-6.42184e-12	2385.78	-4676.13	4676.13	0	26492	0	763669	863	UW.Mobilized_CD34_Primary_Cells.ChromatinAccessibility.RO_01492.DS12774.hotspot.twopass.fdr0.01.merge.pks.wig	Mobilized_CD34_Primary_Cells	blood	peaks	Peaks	HSvsCTRL
865	1e-05	2.91472e-07	0.990988	-15.0483	1332.23	-2626.22	2596.12	0	23610	30	763669	864	UW.Mobilized_CD34_Primary_Cells.ChromatinAccessibility.RO_01492.DS14206.hotspot.twopass.fdr0.01.merge.pks.wig	Mobilized_CD34_Primary_Cells	blood	peaks	Peaks	HSvsCTRL
865	1e-08	1	1	2.07549e-12	2521.24	-4941.62	4941.62	0	23610	0	763669	864	UW.Mobilized_CD34_Primary_Cells.ChromatinAccessibility.RO_01492.DS14206.hotspot.twopass.fdr0.01.merge.pks.wig	Mobilized_CD34_Primary_Cells	blood	peaks	Peaks	HSvsCTRL
866	1e-05	1.5034	0.695305	0.407732	1.04102	-1.63267	2.44813	1	24150	30	763669	865	UW.Mobilized_CD34_Primary_Cells.ChromatinAccessibility.RO_01508.DS11202.hotspot.twopass.fdr0.01.merge.pks.wig	Mobilized_CD34_Primary_Cells	blood	peaks	Peaks	HSvsCTRL
866	1e-08	1	1	1.66545e-11	2503.37	-4906.6	4906.6	0	24150	0	763669	865	UW.Mobilized_CD34_Primary_Cells.ChromatinAccessibility.RO_01508.DS11202.hotspot.twopass.fdr0.01.merge.pks.wig	Mobilized_CD34_Primary_Cells	blood	peaks	Peaks	HSvsCTRL
867	1e-05	1.37244	0.76084	0.316592	1.04013	-1.72206	2.35524	1	25977	30	763669	866	UW.Mobilized_CD34_Primary_Cells.ChromatinAccessibility.RO_01517.DS14129.hotspot.twopass.fdr0.01.merge.pks.wig	Mobilized_CD34_Primary_Cells	blood	peaks	Peaks	HSvsCTRL
867	1e-08	1	1	1.62122e-12	2422.17	-4747.45	4747.45	0	25977	0	763669	866	UW.Mobilized_CD34_Primary_Cells.ChromatinAccessibility.RO_01517.DS14129.hotspot.twopass.fdr0.01.merge.pks.wig	Mobilized_CD34_Primary_Cells	blood	peaks	Peaks	HSvsCTRL
868	1e-05	1.27705	0.814197	0.24455	1.04057	-1.79497	2.28407	1	27685	30	763669	867	UW.Mobilized_CD34_Primary_Cells.ChromatinAccessibility.RO_01520.DS12785.hotspot.twopass.fdr0.01.merge.pks.wig	Mobilized_CD34_Primary_Cells	blood	peaks	Peaks	HSvsCTRL
868	1e-08	1	1	-3.03624e-11	2340.82	-4588	4588	0	27685	0	763669	867	UW.Mobilized_CD34_Primary_Cells.ChromatinAccessibility.RO_01520.DS12785.hotspot.twopass.fdr0.01.merge.pks.wig	Mobilized_CD34_Primary_Cells	blood	peaks	Peaks	HSvsCTRL
869	1e-05	1.35122	0.77232	0.301005	1.04031	-1.73801	2.34002	1	26607	30	763669	868	UW.Mobilized_CD34_Primary_Cells.ChromatinAccessibility.RO_01527.DS11666.hotspot.twopass.fdr0.01.merge.pks.wig	Mobilized_CD34_Primary_Cells	blood	peaks	Peaks	HSvsCTRL
869	1e-08	1	1	-2.51706e-11	2391.61	-4687.56	4687.56	0	26607	0	763669	868	UW.Mobilized_CD34_Primary_Cells.ChromatinAccessibility.RO_01527.DS11666.hotspot.twopass.fdr0.01.merge.pks.wig	Mobilized_CD34_Primary_Cells	blood	peaks	Peaks	HSvsCTRL
870	1e-05	1.2457	0.832664	0.219697	1.03981	-1.81833	2.25772	1	28530	30	763669	869	UW.Mobilized_CD34_Primary_Cells.ChromatinAccessibility.RO_01535.DS12274.hotspot.twopass.fdr0.01.merge.pks.wig	Mobilized_CD34_Primary_Cells	blood	peaks	Peaks	HSvsCTRL
870	1e-08	1	1	2.23719e-11	2309.27	-4526.18	4526.18	0	28530	0	763669	869	UW.Mobilized_CD34_Primary_Cells.ChromatinAccessibility.RO_01535.DS12274.hotspot.twopass.fdr0.01.merge.pks.wig	Mobilized_CD34_Primary_Cells	blood	peaks	Peaks	HSvsCTRL
871	1e-05	1.54025	0.678053	0.431945	1.04053	-1.60749	2.47138	1	23403	30	763669	870	UW.Mobilized_CD34_Primary_Cells.ChromatinAccessibility.RO_01535.DS14197.hotspot.twopass.fdr0.01.merge.pks.wig	Mobilized_CD34_Primary_Cells	blood	peaks	Peaks	HSvsCTRL
871	1e-08	1	1	-8.1903e-13	2533.36	-4965.39	4965.39	0	23403	0	763669	870	UW.Mobilized_CD34_Primary_Cells.ChromatinAccessibility.RO_01535.DS14197.hotspot.twopass.fdr0.01.merge.pks.wig	Mobilized_CD34_Primary_Cells	blood	peaks	Peaks	HSvsCTRL
872	1e-05	1.56809	0.665464	0.449859	1.04042	-1.58937	2.48908	1	22914	30	763669	871	UW.Mobilized_CD34_Primary_Cells.ChromatinAccessibility.RO_01536.DS12339.hotspot.twopass.fdr0.01.merge.pks.wig	Mobilized_CD34_Primary_Cells	blood	peaks	Peaks	HSvsCTRL
872	1e-08	1	1	-1.60003e-12	2551.81	-5001.54	5001.54	0	22914	0	763669	871	UW.Mobilized_CD34_Primary_Cells.ChromatinAccessibility.RO_01536.DS12339.hotspot.twopass.fdr0.01.merge.pks.wig	Mobilized_CD34_Primary_Cells	blood	peaks	Peaks	HSvsCTRL
873	1e-05	1.09348	0.931507	0.0893668	1.03977	-1.94858	2.12732	1	32370	30	763669	872	UW.Mobilized_CD34_Primary_Cells.ChromatinAccessibility.RO_01549.DS12734.hotspot.twopass.fdr0.01.merge.pks.wig	Mobilized_CD34_Primary_Cells	blood	peaks	Peaks	HSvsCTRL
873	1e-08	1	1	-1.95017e-11	2186.98	-4286.49	4286.49	0	32370	0	763669	872	UW.Mobilized_CD34_Primary_Cells.ChromatinAccessibility.RO_01549.DS12734.hotspot.twopass.fdr0.01.merge.pks.wig	Mobilized_CD34_Primary_Cells	blood	peaks	Peaks	HSvsCTRL
874	1e-05	1.4694	0.711709	0.384851	1.04137	-1.65624	2.42594	1	24611	30	763669	873	UW.Mobilized_CD34_Primary_Cells.ChromatinAccessibility.RO_01562.DS13196.hotspot.twopass.fdr0.01.merge.pks.wig	Mobilized_CD34_Primary_Cells	blood	peaks	Peaks	HSvsCTRL
874	1e-08	1	1	3.28315e-12	2474.09	-4849.21	4849.21	0	24611	0	763669	873	UW.Mobilized_CD34_Primary_Cells.ChromatinAccessibility.RO_01562.DS13196.hotspot.twopass.fdr0.01.merge.pks.wig	Mobilized_CD34_Primary_Cells	blood	peaks	Peaks	HSvsCTRL
875	1e-05	3.24652	0.122998	1.17758	0.763518	-0.318912	2.67408	2	24069	30	763669	874	UW.Mobilized_CD34_Primary_Cells.ChromatinAccessibility.RO_01701.DS17112.hotspot.twopass.fdr0.01.merge.pks.wig	Mobilized_CD34_Primary_Cells	blood	peaks	Peaks	HSvsCTRL
875	1e-08	1	1	-6.1818e-12	2491.55	-4883.44	4883.44	0	24069	0	763669	874	UW.Mobilized_CD34_Primary_Cells.ChromatinAccessibility.RO_01701.DS17112.hotspot.twopass.fdr0.01.merge.pks.wig	Mobilized_CD34_Primary_Cells	blood	peaks	Peaks	HSvsCTRL
876	1e-05	3.13323e-07	0.991943	-14.976	1483.13	-2921.91	2891.96	0	18268	30	763669	875	UW.Mobilized_CD4_Primary_Cells.ChromatinAccessibility.RO_01679.DS16955.hotspot.twopass.fdr0.01.merge.pks.wig	Mobilized_CD4_Primary_Cells	blood	peaks	Peaks	HSvsCTRL
876	1e-08	1	1	1.54237e-12	2807.04	-5501.8	5501.8	0	18268	0	763669	875	UW.Mobilized_CD4_Primary_Cells.ChromatinAccessibility.RO_01679.DS16955.hotspot.twopass.fdr0.01.merge.pks.wig	Mobilized_CD4_Primary_Cells	blood	peaks	Peaks	HSvsCTRL
877	1e-05	3.09977e-07	0.992362	-14.9868	1565.48	-3083.32	3053.35	0	16445	30	763669	876	UW.Mobilized_CD4_Primary_Cells.ChromatinAccessibility.RO_01701.DS17175.hotspot.twopass.fdr0.01.merge.pks.wig	Mobilized_CD4_Primary_Cells	blood	peaks	Peaks	HSvsCTRL
877	1e-08	1	1	-2.22869e-12	2951.77	-5785.47	5785.47	0	16445	0	763669	876	UW.Mobilized_CD4_Primary_Cells.ChromatinAccessibility.RO_01701.DS17175.hotspot.twopass.fdr0.01.merge.pks.wig	Mobilized_CD4_Primary_Cells	blood	peaks	Peaks	HSvsCTRL
878	1e-05	3.02642e-07	0.991601	-15.0107	1426.02	-2810	2779.98	0	20055	30	763669	877	UW.Mobilized_CD56_Primary_Cells.ChromatinAccessibility.RO_01689.DS16376.hotspot.twopass.fdr0.01.merge.pks.wig	Mobilized_CD56_Primary_Cells	blood	peaks	Peaks	HSvsCTRL
878	1e-08	1	1	1.53571e-12	2697.62	-5287.34	5287.34	0	20055	0	763669	877	UW.Mobilized_CD56_Primary_Cells.ChromatinAccessibility.RO_01689.DS16376.hotspot.twopass.fdr0.01.merge.pks.wig	Mobilized_CD56_Primary_Cells	blood	peaks	Peaks	HSvsCTRL
879	1e-05	3.03784e-07	0.992067	-15.007	1509.25	-2973.14	2943.13	0	17945	30	763669	878	UW.Mobilized_CD8_Primary_Cells.ChromatinAccessibility.RO_01679.DS16962.hotspot.twopass.fdr0.01.merge.pks.wig	Mobilized_CD8_Primary_Cells	blood	peaks	Peaks	HSvsCTRL
879	1e-08	1	1	-1.36338e-12	2843.65	-5573.56	5573.56	0	17945	0	763669	878	UW.Mobilized_CD8_Primary_Cells.ChromatinAccessibility.RO_01679.DS16962.hotspot.twopass.fdr0.01.merge.pks.wig	Mobilized_CD8_Primary_Cells	blood	peaks	Peaks	HSvsCTRL
880	1e-05	1.48345	0.603522	0.394369	0.759362	-1.09398	1.88272	2	48112	30	763669	879	UW.Penis_Foreskin_Fibroblast_Primary_Cells.ChromatinAccessibility.skin01.DS18224.hotspot.twopass.fdr0.01.merge.pks.wig	Penis_Foreskin_Fibroblast_Primary_Cells	fibroblast	peaks	Peaks	HSvsCTRL
880	1e-08	1	1	1.10717e-11	1847.99	-3622.06	3622.06	0	48112	0	763669	879	UW.Penis_Foreskin_Fibroblast_Primary_Cells.ChromatinAccessibility.skin01.DS18224.hotspot.twopass.fdr0.01.merge.pks.wig	Penis_Foreskin_Fibroblast_Primary_Cells	fibroblast	peaks	Peaks	HSvsCTRL
881	1e-05	2.62139e-07	0.988059	-15.1544	1012.58	-1999.81	1969.5	0	42760	30	763669	880	UW.Penis_Foreskin_Fibroblast_Primary_Cells.ChromatinAccessibility.skin01.DS18229.hotspot.twopass.fdr0.01.merge.pks.wig	Penis_Foreskin_Fibroblast_Primary_Cells	fibroblast	peaks	Peaks	HSvsCTRL
881	1e-08	1	1	-2.00237e-12	1946.05	-3814.25	3814.25	0	42760	0	763669	880	UW.Penis_Foreskin_Fibroblast_Primary_Cells.ChromatinAccessibility.skin01.DS18229.hotspot.twopass.fdr0.01.merge.pks.wig	Penis_Foreskin_Fibroblast_Primary_Cells	fibroblast	peaks	Peaks	HSvsCTRL
882	1e-05	0.860345	0.884697	-0.150422	1.03726	-2.18346	1.88262	1	39107	30	763669	881	UW.Penis_Foreskin_Fibroblast_Primary_Cells.ChromatinAccessibility.skin02.DS18252.hotspot.twopass.fdr0.01.merge.pks.wig	Penis_Foreskin_Fibroblast_Primary_Cells	fibroblast	peaks	Peaks	HSvsCTRL
882	1e-08	1	1	-1.17365e-14	2026.41	-3971.76	3971.76	0	39107	0	763669	881	UW.Penis_Foreskin_Fibroblast_Primary_Cells.ChromatinAccessibility.skin02.DS18252.hotspot.twopass.fdr0.01.merge.pks.wig	Penis_Foreskin_Fibroblast_Primary_Cells	fibroblast	peaks	Peaks	HSvsCTRL
883	1e-05	2.65062e-07	0.988775	-15.1433	1076.35	-2124.79	2094.51	0	37695	30	763669	882	UW.Penis_Foreskin_Fibroblast_Primary_Cells.ChromatinAccessibility.skin02.DS18256.hotspot.twopass.fdr0.01.merge.pks.wig	Penis_Foreskin_Fibroblast_Primary_Cells	fibroblast	peaks	Peaks	HSvsCTRL
883	1e-08	1	1	-6.41285e-13	2057.25	-4032.21	4032.21	0	37695	0	763669	882	UW.Penis_Foreskin_Fibroblast_Primary_Cells.ChromatinAccessibility.skin02.DS18256.hotspot.twopass.fdr0.01.merge.pks.wig	Penis_Foreskin_Fibroblast_Primary_Cells	fibroblast	peaks	Peaks	HSvsCTRL
884	1e-05	1.85832	0.416385	0.619672	0.762478	-0.874785	2.11413	2	40855	30	763669	883	UW.Penis_Foreskin_Keratinocyte_Primary_Cells.ChromatinAccessibility.skin01.DS18692.hotspot.twopass.fdr0.01.merge.pks.wig	Penis_Foreskin_Keratinocyte_Primary_Cells	skin	peaks	Peaks	HSvsCTRL
884	1e-08	1	1	-2.13165e-12	2008.61	-3936.87	3936.87	0	40855	0	763669	883	UW.Penis_Foreskin_Keratinocyte_Primary_Cells.ChromatinAccessibility.skin01.DS18692.hotspot.twopass.fdr0.01.merge.pks.wig	Penis_Foreskin_Keratinocyte_Primary_Cells	skin	peaks	Peaks	HSvsCTRL
885	1e-05	0.940001	0.952539	-0.0618745	1.03959	-2.09947	1.97572	1	37438	30	763669	884	UW.Penis_Foreskin_Keratinocyte_Primary_Cells.ChromatinAccessibility.skin01.DS18695.hotspot.twopass.fdr0.01.merge.pks.wig	Penis_Foreskin_Keratinocyte_Primary_Cells	skin	peaks	Peaks	HSvsCTRL
885	1e-08	1	1	-2.36164e-12	2090.46	-4097.31	4097.31	0	37438	0	763669	884	UW.Penis_Foreskin_Keratinocyte_Primary_Cells.ChromatinAccessibility.skin01.DS18695.hotspot.twopass.fdr0.01.merge.pks.wig	Penis_Foreskin_Keratinocyte_Primary_Cells	skin	peaks	Peaks	HSvsCTRL
886	1e-05	2.16126	0.312375	0.770691	0.762871	-0.724536	2.26592	2	35495	30	763669	885	UW.Penis_Foreskin_Keratinocyte_Primary_Cells.ChromatinAccessibility.skin02.DS18714.hotspot.twopass.fdr0.01.merge.pks.wig	Penis_Foreskin_Keratinocyte_Primary_Cells	skin	peaks	Peaks	HSvsCTRL
886	1e-08	1	1	2.99736e-13	2135.62	-4185.81	4185.81	0	35495	0	763669	885	UW.Penis_Foreskin_Keratinocyte_Primary_Cells.ChromatinAccessibility.skin02.DS18714.hotspot.twopass.fdr0.01.merge.pks.wig	Penis_Foreskin_Keratinocyte_Primary_Cells	skin	peaks	Peaks	HSvsCTRL
887	1e-05	2.07297	0.339238	0.72898	0.762793	-0.766094	2.22406	2	36875	30	763669	886	UW.Penis_Foreskin_Keratinocyte_Primary_Cells.ChromatinAccessibility.skin02.DS18718.hotspot.twopass.fdr0.01.merge.pks.wig	Penis_Foreskin_Keratinocyte_Primary_Cells	skin	peaks	Peaks	HSvsCTRL
887	1e-08	1	1	-1.16494e-12	2099.79	-4115.58	4115.58	0	36875	0	763669	886	UW.Penis_Foreskin_Keratinocyte_Primary_Cells.ChromatinAccessibility.skin02.DS18718.hotspot.twopass.fdr0.01.merge.pks.wig	Penis_Foreskin_Keratinocyte_Primary_Cells	skin	peaks	Peaks	HSvsCTRL
888	1e-05	2.64934e-07	0.989614	-15.1438	1163.34	-2295.3	2265.01	0	32869	30	763669	887	UW.Penis_Foreskin_Melanocyte_Primary_Cells.ChromatinAccessibility.skin01.DS18590.hotspot.twopass.fdr0.01.merge.pks.wig	Penis_Foreskin_Melanocyte_Primary_Cells	skin	peaks	Peaks	HSvsCTRL
888	1e-08	1	1	-2.2492e-12	2209.08	-4329.79	4329.79	0	32869	0	763669	887	UW.Penis_Foreskin_Melanocyte_Primary_Cells.ChromatinAccessibility.skin01.DS18590.hotspot.twopass.fdr0.01.merge.pks.wig	Penis_Foreskin_Melanocyte_Primary_Cells	skin	peaks	Peaks	HSvsCTRL
889	1e-05	2.06836	0.340713	0.726757	0.762794	-0.768318	2.22183	2	36515	30	763669	888	UW.Penis_Foreskin_Melanocyte_Primary_Cells.ChromatinAccessibility.skin01.DS18601.hotspot.twopass.fdr0.01.merge.pks.wig	Penis_Foreskin_Melanocyte_Primary_Cells	skin	peaks	Peaks	HSvsCTRL
889	1e-08	1	1	-1.74077e-11	2105.86	-4127.49	4127.49	0	36515	0	763669	888	UW.Penis_Foreskin_Melanocyte_Primary_Cells.ChromatinAccessibility.skin01.DS18601.hotspot.twopass.fdr0.01.merge.pks.wig	Penis_Foreskin_Melanocyte_Primary_Cells	skin	peaks	Peaks	HSvsCTRL
890	1e-05	1.73772	0.593716	0.552575	1.03583	-1.47766	2.58281	1	18959	30	763669	889	exon	NA	NA	Exon	Genic	HSvsCTRL
890	1e-08	1	1	1.37676e-11	2727.47	-5345.84	5345.84	0	18959	0	763669	889	exon	NA	NA	Exon	Genic	HSvsCTRL
891	1e-05	2.4242e-07	0.990551	-15.2326	1286.18	-2536.14	2505.68	0	23755	30	763669	890	3_prime_UTR_variant	NA	NA	3'UTR	Genic	HSvsCTRL
891	1e-08	1	1	-2.07135e-11	2450.1	-4802.2	4802.2	0	23755	0	763669	890	3_prime_UTR_variant	NA	NA	3'UTR	Genic	HSvsCTRL
892	1e-05	4.2628e-07	0.99399	-14.6682	1947.4	-3831.58	3802.24	0	9795	30	763669	891	5_prime_UTR_variant	NA	NA	5'UTR	Genic	HSvsCTRL
892	1e-08	1	1	-2.30751e-12	3727.17	-7305.25	7305.25	0	9795	0	763669	891	5_prime_UTR_variant	NA	NA	5'UTR	Genic	HSvsCTRL
893	1e-05	0.748738	0.462869	-0.289366	0.394161	-1.06192	0.483189	15	427438	30	763669	892	intron_variant	NA	NA	Intron	Genic	HSvsCTRL
893	1e-08	1	1	-7.53951e-13	955.614	-1873	1873	0	427438	0	763669	892	intron_variant	NA	NA	Intron	Genic	HSvsCTRL
894	1e-05	1.03444	0.952888	0.0338571	0.573073	-1.08937	1.15708	5	175454	30	763669	893	upstream_gene_variant	NA	NA	Upstream	Genic	HSvsCTRL
894	1e-08	1	1	-2.7346e-12	1233.44	-2417.54	2417.54	0	175454	0	763669	893	upstream_gene_variant	NA	NA	Upstream	Genic	HSvsCTRL
895	1e-05	1.701	0.221855	0.531214	0.434847	-0.321087	1.38351	9	177326	30	763669	894	downstream_gene_variant	NA	NA	Downstream	Genic	HSvsCTRL
895	1e-08	1	1	-2.15006e-12	1109.53	-2174.67	2174.67	0	177326	0	763669	894	downstream_gene_variant	NA	NA	Downstream	Genic	HSvsCTRL
896	1e-05	1.57995	0.251472	0.457395	0.398851	-0.324353	1.23914	15	296547	30	763669	895	intergenic_variant	NA	NA	Intergenic	Genic	HSvsCTRL
896	1e-08	1	1	-2.87761e-13	1043.64	-2045.54	2045.54	0	296547	0	763669	895	intergenic_variant	NA	NA	Intergenic	Genic	HSvsCTRL
897	1e-05	2.84538e-07	0.991579	-15.0724	1428.12	-2814.18	2784.04	0	20898	30	763669	896	FAIRE_gm12878	GM12878	blood	faire	FAIRE	HSvsCTRL
897	1e-08	1	1	-3.02651e-11	2687.62	-5267.73	5267.73	0	20898	0	763669	896	FAIRE_gm12878	GM12878	blood	faire	FAIRE	HSvsCTRL
898	1e-05	2.71529e-07	0.992597	-15.1192	1629.41	-3208.76	3178.52	0	17103	30	763669	897	FAIRE_h1hesc	H1HESC	es_cell	faire	FAIRE	HSvsCTRL
898	1e-08	1	1	-2.17066e-12	3026.49	-5931.93	5931.93	0	17103	0	763669	897	FAIRE_h1hesc	H1HESC	es_cell	faire	FAIRE	HSvsCTRL
899	1e-05	1.52918	0.502684	0.424733	0.633672	-0.817264	1.66673	3	67987	30	763669	898	FAIRE_helas3	HeLa-S3	cervix	faire	FAIRE	HSvsCTRL
899	1e-08	1	1	3.61254e-12	1570.78	-3078.73	3078.73	0	67987	0	763669	898	FAIRE_helas3	HeLa-S3	cervix	faire	FAIRE	HSvsCTRL
900	1e-05	2.74211e-07	0.991343	-15.1094	1392.61	-2744.63	2714.41	0	21812	30	763669	899	FAIRE_hepg2	HepG2	liver	faire	FAIRE	HSvsCTRL
900	1e-08	1	1	1.74336e-12	2620.67	-5136.51	5136.51	0	21812	0	763669	899	FAIRE_hepg2	HepG2	liver	faire	FAIRE	HSvsCTRL
901	1e-05	2.68723e-07	0.98797	-15.1296	1003.4	-1981.8	1951.54	0	42452	30	763669	900	FAIRE_huvec	HUVEC	blood_vessel	faire	FAIRE	HSvsCTRL
901	1e-08	1	1	1.74574e-11	1933.34	-3789.34	3789.34	0	42452	0	763669	900	FAIRE_huvec	HUVEC	blood_vessel	faire	FAIRE	HSvsCTRL
902	1e-05	1.31148	0.720708	0.271153	0.758444	-1.2154	1.7577	2	52447	30	763669	901	FAIRE_k562	K562	blood	faire	FAIRE	HSvsCTRL
902	1e-08	1	1	-7.58543e-12	1778.94	-3486.73	3486.73	0	52447	0	763669	901	FAIRE_k562	K562	blood	faire	FAIRE	HSvsCTRL
903	1e-05	2.65134e-07	0.985593	-15.143	838.622	-1658.84	1628.56	0	59398	30	763669	902	H2AFZ_gm12878	GM12878	blood	H2AFZ	Histone_Modifications	HSvsCTRL
903	1e-08	1	1	-8.59677e-12	1649.33	-3232.68	3232.68	0	59398	0	763669	902	H2AFZ_gm12878	GM12878	blood	H2AFZ	Histone_Modifications	HSvsCTRL
904	1e-05	2.9775e-07	0.989335	-15.027	1124.16	-2218.38	2188.33	0	32225	30	763669	903	H2AFZ_hepg2	HepG2	liver	H2AFZ	Histone_Modifications	HSvsCTRL
904	1e-08	1	1	6.91444e-12	2155.12	-4224.04	4224.04	0	32225	0	763669	903	H2AFZ_hepg2	HepG2	liver	H2AFZ	Histone_Modifications	HSvsCTRL
905	1e-05	2.41139e-07	0.98404	-15.2379	761.712	-1508.19	1477.72	1	73489	30	763669	904	H2AFZ_k562	K562	blood	H2AFZ	Histone_Modifications	HSvsCTRL
905	1e-08	1	1	-6.175e-12	1504.9	-2949.61	2949.61	0	73489	0	763669	904	H2AFZ_k562	K562	blood	H2AFZ	Histone_Modifications	HSvsCTRL
906	1e-05	2.58637e-07	0.986037	-15.1678	866.684	-1713.87	1683.53	0	54284	30	763669	905	H3K27ac_gm12878	GM12878	blood	H3K27ac	Histone_Modifications	HSvsCTRL
906	1e-08	1	1	-1.35041e-11	1699.22	-3330.46	3330.46	0	54284	0	763669	905	H3K27ac_gm12878	GM12878	blood	H3K27ac	Histone_Modifications	HSvsCTRL
907	1e-05	3.04006e-07	0.990891	-15.0062	1314.37	-2591.18	2561.17	0	23348	30	763669	906	H3K27ac_h1hesc	H1HESC	es_cell	H3K27ac	Histone_Modifications	HSvsCTRL
907	1e-08	1	1	-4.54989e-13	2503.64	-4907.13	4907.13	0	23348	0	763669	906	H3K27ac_h1hesc	H1HESC	es_cell	H3K27ac	Histone_Modifications	HSvsCTRL
908	1e-05	1.33305	0.700458	0.28747	0.747254	-1.17715	1.75209	2	47069	30	763669	907	H3K27ac_helas3	HeLa-S3	cervix	H3K27ac	Histone_Modifications	HSvsCTRL
908	1e-08	1	1	-3.31732e-12	1828.52	-3583.9	3583.9	0	47069	0	763669	907	H3K27ac_helas3	HeLa-S3	cervix	H3K27ac	Histone_Modifications	HSvsCTRL
909	1e-05	2.68001e-07	0.987443	-15.1323	961.499	-1899.67	1869.41	0	43671	30	763669	908	H3K27ac_hepg2	HepG2	liver	H3K27ac	Histone_Modifications	HSvsCTRL
909	1e-08	1	1	8.29511e-14	1868.61	-3662.47	3662.47	0	43671	0	763669	908	H3K27ac_hepg2	HepG2	liver	H3K27ac	Histone_Modifications	HSvsCTRL
910	1e-05	0.482125	0.47844	-0.729553	1.02926	-2.7469	1.28779	1	61952	30	763669	909	H3K27ac_huvec	HUVEC	blood_vessel	H3K27ac	Histone_Modifications	HSvsCTRL
910	1e-08	1	1	-1.54704e-12	1621.41	-3177.97	3177.97	0	61952	0	763669	909	H3K27ac_huvec	HUVEC	blood_vessel	H3K27ac	Histone_Modifications	HSvsCTRL
911	1e-05	2.77665e-07	0.987574	-15.0969	969.327	-1914.98	1884.78	0	43061	30	763669	910	H3K27ac_k562	K562	blood	H3K27ac	Histone_Modifications	HSvsCTRL
911	1e-08	1	1	-3.48198e-12	1884.61	-3693.84	3693.84	0	43061	0	763669	910	H3K27ac_k562	K562	blood	H3K27ac	Histone_Modifications	HSvsCTRL
912	1e-05	1.16959	0.878814	0.156653	1.02741	-1.85708	2.17038	1	27484	30	763669	911	H3K27me3_gm12878	GM12878	blood	H3K27me3	Histone_Modifications	HSvsCTRL
912	1e-08	1	1	-1.31817e-12	2319.75	-4546.72	4546.72	0	27484	0	763669	911	H3K27me3_gm12878	GM12878	blood	H3K27me3	Histone_Modifications	HSvsCTRL
913	1e-05	6.02374	0.00142367	1.79571	0.562951	0.692323	2.89909	4	28284	30	763669	912	H3K27me3_h1hesc	H1HESC	es_cell	H3K27me3	Histone_Modifications	HSvsCTRL
913	1e-08	1	1	-1.30298e-11	2279.44	-4467.7	4467.7	0	28284	0	763669	912	H3K27me3_h1hesc	H1HESC	es_cell	H3K27me3	Histone_Modifications	HSvsCTRL
914	1e-05	2.24609	0.067719	0.809193	0.442939	-0.0589676	1.67735	7	106684	30	763669	913	H3K27me3_helas3	HeLa-S3	cervix	H3K27me3	Histone_Modifications	HSvsCTRL
914	1e-08	1	1	-1.22266e-12	1306.05	-2559.86	2559.86	0	106684	0	763669	913	H3K27me3_helas3	HeLa-S3	cervix	H3K27me3	Histone_Modifications	HSvsCTRL
915	1e-05	0.635036	0.539283	-0.454073	0.739657	-1.9038	0.995654	2	89770	30	763669	914	H3K27me3_hepg2	HepG2	liver	H3K27me3	Histone_Modifications	HSvsCTRL
915	1e-08	1	1	-2.38018e-13	1372.94	-2690.96	2690.96	0	89770	0	763669	914	H3K27me3_hepg2	HepG2	liver	H3K27me3	Histone_Modifications	HSvsCTRL
916	1e-05	1.54032	0.432557	0.431993	0.550433	-0.646856	1.51084	4	80543	30	763669	915	H3K27me3_huvec	HUVEC	blood_vessel	H3K27me3	Histone_Modifications	HSvsCTRL
916	1e-08	1	1	-1.33525e-11	1438.6	-2819.66	2819.66	0	80543	0	763669	915	H3K27me3_huvec	HUVEC	blood_vessel	H3K27me3	Histone_Modifications	HSvsCTRL
917	1e-05	2.987	0.00598203	1.09427	0.398095	0.314003	1.87454	11	145477	30	763669	916	H3K27me3_k562	K562	blood	H3K27me3	Histone_Modifications	HSvsCTRL
917	1e-08	1	1	4.99875e-13	1140.53	-2235.44	2235.44	0	145477	0	763669	916	H3K27me3_k562	K562	blood	H3K27me3	Histone_Modifications	HSvsCTRL
918	1e-05	1.98259e-07	0.984647	-15.4337	802.033	-1587.42	1556.55	0	61246	30	763669	917	H3K36me3_gm12878	GM12878	blood	H3K36me3	Histone_Modifications	HSvsCTRL
918	1e-08	1	1	-2.63472e-13	1583.44	-3103.55	3103.55	0	61246	0	763669	917	H3K36me3_gm12878	GM12878	blood	H3K36me3	Histone_Modifications	HSvsCTRL
919	1e-05	2.47523e-07	0.99031	-15.2118	1252.51	-2470.12	2439.7	0	24368	30	763669	918	H3K36me3_h1hesc	H1HESC	es_cell	H3K36me3	Histone_Modifications	HSvsCTRL
919	1e-08	1	1	4.13301e-12	2397.59	-4699.28	4699.28	0	24368	0	763669	918	H3K36me3_h1hesc	H1HESC	es_cell	H3K36me3	Histone_Modifications	HSvsCTRL
920	1e-05	2.12172e-07	0.986545	-15.3659	911.124	-1801.17	1770.44	0	47064	30	763669	919	H3K36me3_helas3	HeLa-S3	cervix	H3K36me3	Histone_Modifications	HSvsCTRL
920	1e-08	1	1	1.44131e-12	1777.98	-3484.83	3484.83	0	47064	0	763669	919	H3K36me3_helas3	HeLa-S3	cervix	H3K36me3	Histone_Modifications	HSvsCTRL
921	1e-05	2.08935e-07	0.985854	-15.3812	867.54	-1715.76	1685	0	52188	30	763669	920	H3K36me3_hepg2	HepG2	liver	H3K36me3	Histone_Modifications	HSvsCTRL
921	1e-08	1	1	-1.3354e-14	1696.84	-3325.8	3325.8	0	52188	0	763669	920	H3K36me3_hepg2	HepG2	liver	H3K36me3	Histone_Modifications	HSvsCTRL
922	1e-05	2.01529e-07	0.984511	-15.4173	794.144	-1571.94	1541.11	0	62184	30	763669	921	H3K36me3_huvec	HUVEC	blood_vessel	H3K36me3	Histone_Modifications	HSvsCTRL
922	1e-08	1	1	-6.078e-13	1573.45	-3083.96	3083.96	0	62184	0	763669	921	H3K36me3_huvec	HUVEC	blood_vessel	H3K36me3	Histone_Modifications	HSvsCTRL
923	1e-05	0.570112	0.58411	-0.561923	1.02655	-2.57396	1.45011	1	43416	30	763669	922	H3K36me3_k562	K562	blood	H3K36me3	Histone_Modifications	HSvsCTRL
923	1e-08	1	1	8.69617e-12	1847.52	-3621.13	3621.13	0	43416	0	763669	922	H3K36me3_k562	K562	blood	H3K36me3	Histone_Modifications	HSvsCTRL
924	1e-05	1.53237	0.440733	0.426816	0.553619	-0.658278	1.51191	4	80774	30	763669	923	H3K4me1_gm12878	GM12878	blood	H3K4me1	Histone_Modifications	HSvsCTRL
924	1e-08	1	1	7.63902e-12	1434.45	-2811.52	2811.52	0	80774	0	763669	923	H3K4me1_gm12878	GM12878	blood	H3K4me1	Histone_Modifications	HSvsCTRL
925	1e-05	2.40816e-07	0.986045	-15.2392	871.255	-1722.9	1692.42	0	56888	30	763669	924	H3K4me1_h1hesc	H1HESC	es_cell	H3K4me1	Histone_Modifications	HSvsCTRL
925	1e-08	1	1	-1.18429e-11	1684.73	-3302.08	3302.08	0	56888	0	763669	924	H3K4me1_h1hesc	H1HESC	es_cell	H3K4me1	Histone_Modifications	HSvsCTRL
926	1e-05	0.536297	0.403475	-0.623068	0.745804	-2.08484	0.838708	2	104742	30	763669	925	H3K4me1_huvec	HUVEC	blood_vessel	H3K4me1	Histone_Modifications	HSvsCTRL
926	1e-08	1	1	-4.36907e-12	1305.91	-2559.59	2559.59	0	104742	0	763669	925	H3K4me1_huvec	HUVEC	blood_vessel	H3K4me1	Histone_Modifications	HSvsCTRL
927	1e-05	0.486881	0.333565	-0.719736	0.74433	-2.17862	0.739151	2	109205	30	763669	926	H3K4me1_k562	K562	blood	H3K4me1	Histone_Modifications	HSvsCTRL
927	1e-08	1	1	6.16888e-12	1271.5	-2492.14	2492.14	0	109205	0	763669	926	H3K4me1_k562	K562	blood	H3K4me1	Histone_Modifications	HSvsCTRL
928	1e-05	2.52716e-07	0.983738	-15.191	745.288	-1475.96	1445.57	0	73184	30	763669	927	H3K4me2_gm12878	GM12878	blood	H3K4me2	Histone_Modifications	HSvsCTRL
928	1e-08	1	1	-6.41582e-12	1499.04	-2938.12	2938.12	0	73184	0	763669	927	H3K4me2_gm12878	GM12878	blood	H3K4me2	Histone_Modifications	HSvsCTRL
929	1e-05	0.593565	0.61475	-0.521608	1.03637	-2.55288	1.50967	1	57633	30	763669	928	H3K4me2_h1hesc	H1HESC	es_cell	H3K4me2	Histone_Modifications	HSvsCTRL
929	1e-08	1	1	-3.46791e-12	1670.81	-3274.8	3274.8	0	57633	0	763669	928	H3K4me2_h1hesc	H1HESC	es_cell	H3K4me2	Histone_Modifications	HSvsCTRL
930	1e-05	2.503	0.0772338	0.917491	0.519247	-0.100232	1.93521	5	77495	30	763669	929	H3K4me2_helas3	HeLa-S3	cervix	H3K4me2	Histone_Modifications	HSvsCTRL
930	1e-08	1	1	-3.35419e-12	1478.05	-2896.98	2896.98	0	77495	0	763669	929	H3K4me2_helas3	HeLa-S3	cervix	H3K4me2	Histone_Modifications	HSvsCTRL
931	1e-05	0.855879	0.836023	-0.155626	0.751874	-1.6293	1.31805	2	75467	30	763669	930	H3K4me2_hepg2	HepG2	liver	H3K4me2	Histone_Modifications	HSvsCTRL
931	1e-08	1	1	-6.05252e-12	1484.12	-2908.88	2908.88	0	75467	0	763669	930	H3K4me2_hepg2	HepG2	liver	H3K4me2	Histone_Modifications	HSvsCTRL
932	1e-05	2.4716e-07	0.983607	-15.2132	740.417	-1466.43	1436	0	76875	30	763669	931	H3K4me2_huvec	HUVEC	blood_vessel	H3K4me2	Histone_Modifications	HSvsCTRL
932	1e-08	1	1	2.55072e-12	1482.48	-2905.66	2905.66	0	76875	0	763669	931	H3K4me2_huvec	HUVEC	blood_vessel	H3K4me2	Histone_Modifications	HSvsCTRL
933	1e-05	2.75214e-07	0.985979	-15.1057	859.568	-1699.86	1669.65	0	54858	30	763669	932	H3K4me2_k562	K562	blood	H3K4me2	Histone_Modifications	HSvsCTRL
933	1e-08	1	1	-3.37904e-12	1697.65	-3327.4	3327.4	0	54858	0	763669	932	H3K4me2_k562	K562	blood	H3K4me2	Histone_Modifications	HSvsCTRL
934	1e-05	2.8467e-07	0.985942	-15.0719	855.413	-1691.68	1661.54	0	53770	30	763669	933	H3K4me3_gm12878	GM12878	blood	H3K4me3	Histone_Modifications	HSvsCTRL
934	1e-08	1	1	-3.65952e-12	1703.74	-3339.34	3339.34	0	53770	0	763669	933	H3K4me3_gm12878	GM12878	blood	H3K4me3	Histone_Modifications	HSvsCTRL
935	1e-05	1.13679	0.901696	0.128207	1.03794	-1.90616	2.16258	1	32688	30	763669	934	H3K4me3_h1hesc	H1HESC	es_cell	H3K4me3	Histone_Modifications	HSvsCTRL
935	1e-08	1	1	-1.6841e-13	2137.86	-4190.2	4190.2	0	32688	0	763669	934	H3K4me3_h1hesc	H1HESC	es_cell	H3K4me3	Histone_Modifications	HSvsCTRL
936	1e-05	2.83098	0.0648973	1.04062	0.563729	-0.064285	2.14553	4	53509	30	763669	935	H3K4me3_helas3	HeLa-S3	cervix	H3K4me3	Histone_Modifications	HSvsCTRL
936	1e-08	1	1	1.4656e-11	1724.87	-3380.75	3380.75	0	53509	0	763669	935	H3K4me3_helas3	HeLa-S3	cervix	H3K4me3	Histone_Modifications	HSvsCTRL
937	1e-05	2.95244e-07	0.98754	-15.0355	962.755	-1902.04	1871.96	0	43077	30	763669	936	H3K4me3_hepg2	HepG2	liver	H3K4me3	Histone_Modifications	HSvsCTRL
937	1e-08	1	1	5.39991e-14	1880.84	-3686.44	3686.44	0	43077	0	763669	936	H3K4me3_hepg2	HepG2	liver	H3K4me3	Histone_Modifications	HSvsCTRL
938	1e-05	3.17152e-07	0.988842	-14.9639	1069.96	-2112.09	2082.16	0	34702	30	763669	937	H3K4me3_huvec	HUVEC	blood_vessel	H3K4me3	Histone_Modifications	HSvsCTRL
938	1e-08	1	1	2.20711e-12	2077.55	-4071.99	4071.99	0	34702	0	763669	937	H3K4me3_huvec	HUVEC	blood_vessel	H3K4me3	Histone_Modifications	HSvsCTRL
939	1e-05	2.92567e-07	0.987013	-15.0446	924.281	-1826.64	1796.55	0	46901	30	763669	938	H3K4me3_k562	K562	blood	H3K4me3	Histone_Modifications	HSvsCTRL
939	1e-08	1	1	-1.54228e-11	1817.54	-3562.38	3562.38	0	46901	0	763669	938	H3K4me3_k562	K562	blood	H3K4me3	Histone_Modifications	HSvsCTRL
940	1e-05	0.544523	0.55374	-0.607846	1.02648	-2.61975	1.40406	1	47450	30	763669	939	H3K79me2_gm12878	GM12878	blood	H3K79me2	Histone_Modifications	HSvsCTRL
940	1e-08	1	1	2.01612e-13	1780.16	-3489.11	3489.11	0	47450	0	763669	939	H3K79me2_gm12878	GM12878	blood	H3K79me2	Histone_Modifications	HSvsCTRL
941	1e-05	1.04966	0.948138	0.0484688	0.745156	-1.41204	1.50897	2	49906	30	763669	940	H3K79me2_helas3	HeLa-S3	cervix	H3K79me2	Histone_Modifications	HSvsCTRL
941	1e-08	1	1	2.14629e-12	1743.37	-3417	3417	0	49906	0	763669	940	H3K79me2_helas3	HeLa-S3	cervix	H3K79me2	Histone_Modifications	HSvsCTRL
942	1e-05	1.16296	0.839355	0.150971	0.744733	-1.30871	1.61065	2	45625	30	763669	941	H3K79me2_hepg2	HepG2	liver	H3K79me2	Histone_Modifications	HSvsCTRL
942	1e-08	1	1	-1.07478e-12	1811.02	-3549.61	3549.61	0	45625	0	763669	941	H3K79me2_hepg2	HepG2	liver	H3K79me2	Histone_Modifications	HSvsCTRL
943	1e-05	2.40169e-07	0.98742	-15.2419	966.672	-1909.92	1879.43	0	41945	30	763669	942	H3K79me2_k562	K562	blood	H3K79me2	Histone_Modifications	HSvsCTRL
943	1e-08	1	1	-2.36125e-12	1889.12	-3702.67	3702.67	0	41945	0	763669	942	H3K79me2_k562	K562	blood	H3K79me2	Histone_Modifications	HSvsCTRL
944	1e-05	3.06499e-07	0.987869	-14.9981	986.403	-1948.35	1918.35	0	40135	30	763669	943	H3K9ac_gm12878	GM12878	blood	H3K9ac	Histone_Modifications	HSvsCTRL
944	1e-08	1	1	1.99698e-11	1932.17	-3787.05	3787.05	0	40135	0	763669	943	H3K9ac_gm12878	GM12878	blood	H3K9ac	Histone_Modifications	HSvsCTRL
945	1e-05	3.51371e-07	0.990442	-14.8614	1240.52	-2446.28	2416.55	0	25046	30	763669	944	H3K9ac_h1hesc	H1HESC	es_cell	H3K9ac	Histone_Modifications	HSvsCTRL
945	1e-08	1	1	-3.95026e-11	2400.27	-4704.54	4704.54	0	25046	0	763669	944	H3K9ac_h1hesc	H1HESC	es_cell	H3K9ac	Histone_Modifications	HSvsCTRL
946	1e-05	2.64569	0.126653	0.972931	0.636971	-0.275532	2.22139	3	44141	30	763669	945	H3K9ac_helas3	HeLa-S3	cervix	H3K9ac	Histone_Modifications	HSvsCTRL
946	1e-08	1	1	-1.04202e-11	1856.24	-3638.22	3638.22	0	44141	0	763669	945	H3K9ac_helas3	HeLa-S3	cervix	H3K9ac	Histone_Modifications	HSvsCTRL
947	1e-05	0.822379	0.850188	-0.195553	1.03534	-2.22482	1.83372	1	41445	30	763669	946	H3K9ac_hepg2	HepG2	liver	H3K9ac	Histone_Modifications	HSvsCTRL
947	1e-08	1	1	-9.23846e-12	1907.9	-3739.49	3739.49	0	41445	0	763669	946	H3K9ac_hepg2	HepG2	liver	H3K9ac	Histone_Modifications	HSvsCTRL
948	1e-05	0.723184	0.753764	-0.324092	1.03319	-2.34915	1.70096	1	46094	30	763669	947	H3K9ac_huvec	HUVEC	blood_vessel	H3K9ac	Histone_Modifications	HSvsCTRL
948	1e-08	1	1	1.41127e-12	1835.01	-3596.62	3596.62	0	46094	0	763669	947	H3K9ac_huvec	HUVEC	blood_vessel	H3K9ac	Histone_Modifications	HSvsCTRL
949	1e-05	0.494707	0.494251	-0.703789	1.02959	-2.72179	1.31421	1	61537	30	763669	948	H3K9ac_k562	K562	blood	H3K9ac	Histone_Modifications	HSvsCTRL
949	1e-08	1	1	-3.92111e-12	1599.29	-3134.62	3134.62	0	61537	0	763669	948	H3K9ac_k562	K562	blood	H3K9ac	Histone_Modifications	HSvsCTRL
950	1e-05	2.27184	0.190359	0.82059	0.626635	-0.407616	2.04879	3	40798	30	763669	949	H3K9me3_gm12878	GM12878	blood	H3K9me3	Histone_Modifications	HSvsCTRL
950	1e-08	1	1	2.20372e-12	1977.48	-3875.86	3875.86	0	40798	0	763669	949	H3K9me3_gm12878	GM12878	blood	H3K9me3	Histone_Modifications	HSvsCTRL
951	1e-05	2.44481e-07	0.99473	-15.2241	2304.84	-4532.71	4502.26	0	8253	30	763669	950	H3K9me3_k562	K562	blood	H3K9me3	Histone_Modifications	HSvsCTRL
951	1e-08	1	1	-2.59218e-12	4234.41	-8299.44	8299.44	0	8253	0	763669	950	H3K9me3_k562	K562	blood	H3K9me3	Histone_Modifications	HSvsCTRL
952	1e-05	2.77631e-07	0.994952	-15.097	2386.06	-4691.77	4661.58	0	6677	30	763669	951	H4K20me1_gm12878	GM12878	blood	H4K20me1	Histone_Modifications	HSvsCTRL
952	1e-08	1	1	-6.8666e-13	4481.1	-8782.96	8782.96	0	6677	0	763669	951	H4K20me1_gm12878	GM12878	blood	H4K20me1	Histone_Modifications	HSvsCTRL
953	1e-05	2.66418e-07	0.99291	-15.1382	1703.64	-3354.28	3324	0	13252	30	763669	952	H4K20me1_h1hesc	H1HESC	es_cell	H4K20me1	Histone_Modifications	HSvsCTRL
953	1e-08	1	1	1.0979e-13	3213.73	-6298.92	6298.92	0	13252	0	763669	952	H4K20me1_h1hesc	H1HESC	es_cell	H4K20me1	Histone_Modifications	HSvsCTRL
954	1e-05	2.66119e-07	0.993368	-15.1393	1821.42	-3585.13	3554.85	0	11689	30	763669	953	H4K20me1_helas3	HeLa-S3	cervix	H4K20me1	Histone_Modifications	HSvsCTRL
[truncated: 12,163 more rows]
